# Supplementary material for: Prediction of Functionally Important Phospho-Regulatory Events in Xenopus laevis Oocytes
Source: PLoS Comput Biol. 2015 Aug 27;11(8):e1004362. doi: 10.1371/journal.pcbi.1004362 (PMC4552029; doi:10.1371/journal.pcbi.1004362)
Supplement: S1 Table — Mass-spectrometry derived phosphopeptides are described in accompanying spreadsheet. (XLS) [file pcbi.1004362.s005.xls]

## Sheet: summary
This file contains the mass-spectrometry derived PTM information obtained in this study.
There are 3 sheets containing the results from the mitotic sample, from the interphase sample and a non-redundant list of positions obtained in this study and those reported in a previous study (PMID:19384857) that we could map to the same reference proteome.
To create the non-redundant list each peptide was matched to the reference proteome. When multiple proteins could be matched by one peptide the same single “protein” was consistently picked. Protein positions start at 0.
The MS results as reported by Protein Prospector have the following information (mitotic and interphase samples):
	Accession: Unique protein sequence identifier for the database provided
	m/z: Mass-to-charge ratio observed by the MS
	z: Charge state observed by the MS
	ppm: Parts per million mass deviation of observed peptide mass from calculated peptide mass
	Peptide: Amino acid sequence of identified peptide
	Mods: Post-translational modifications on the identified peptide in the format Mod@X=Y, where Mod is the post-translational modification name, X is the position of the modification in the peptide sequence, and Y is the Prospector SLIP localization score for the modification [ref: http://www.ncbi.nlm.nih.gov/pmc/articles/PMC3134073/]
	File name: Peaklist file name from which the identification was derived
	RT: Retention time of the identification (in minutes)
	Score: MOWSE score for the identification [ref: http://www.ncbi.nlm.nih.gov/pubmed/10424174]
	Expect: Protein Prospector expectation value for the identification [ref: http://www.ncbi.nlm.nih.gov/pubmed/10424174]
	# in DB: Number of instances of the peptide sequence in the protein sequence database provided

## Sheet: mitotic sample
Accession	m/z	z	ppm	Peptide	Variable Mods	File Name	RT	Score	Expect	# in DB
XENLA_tissue_00200286	1066.43	2	-4.5	TSSQTGNTDSGGESSEVC(Carbamidomethyl)SNK	Carbamidomethyl@18	VE20120822-30_ITMSms2cid	16.232	53.3	1.9e-11	1
XENLA_tissue_00104527	1095.9	2	-5.7	TFDSSDDEDDMEESESPQK		VE20120822-13_ITMSms2cid	28.529	52.1	6.4e-11	4
XENLA_tissue_00231072	1095.9	2	-5.7	TFDSSDDEDDMEESESPQK		VE20120822-13_ITMSms2cid	28.529	52.1	6.4e-11	4
XENLA_tissue_00265756	1095.9	2	-5.7	TFDSSDDEDDMEESESPQK		VE20120822-13_ITMSms2cid	28.529	52.1	6.4e-11	4
XENLA_tissue_00063465	1037.41	2	-3.7	GVDEAS(Phospho)DEDLDGKADAGDSK	Phospho@6=125	VE20120822-14_ITMSms2cid	22.298	45.2	7.1e-11	2
XENLA_tissue_00234915	1086.49	2	-5.4	SKEILSSSSSGSDSDSEVDQK		VE20120822-14_ITMSms2cid	20.848	58.1	1e-10	1
XENLA_tissue_00142717	1065.96	2	-5.6	SGSDGEGASSSQSDGSSSITSLK		VE20120822-14_ITMSms2cid	26.403	52.2	1.6e-10	4
XENLA_tissue_00007981	1065.96	2	-5.6	SGSDGEGASSSQSDGSSSITSLK		VE20120822-14_ITMSms2cid	26.403	52.2	1.6e-10	4
XENLA_tissue_00206184	1065.96	2	-5.6	SGSDGEGASSSQSDGSSSITSLK		VE20120822-14_ITMSms2cid	26.403	52.2	1.6e-10	4
XENLA_tissue_00281970	1065.96	2	-5.6	SGSDGEGASSSQSDGSSSITSLK		VE20120822-14_ITMSms2cid	26.403	52.2	1.6e-10	4
XENLA_tissue_00243581	899.884	2	-4.7	SQSDSAVSDDGSQATTSR		VE20120822-14_ITMSms2cid	17.2	54.6	2.3e-10	3
XENLA_tissue_00202721	1073.89	2	-5.7	DNQSSDESDEDDEDYQQK		VE20120822-29_ITMSms2cid	18.834	56.4	3.1e-10	4
XENLA_tissue_00245879	1073.89	2	-5.7	DNQSSDESDEDDEDYQQK		VE20120822-29_ITMSms2cid	18.834	56.4	3.1e-10	4
XENLA_tissue_00292806	1073.89	2	-5.7	DNQSSDESDEDDEDYQQK		VE20120822-29_ITMSms2cid	18.834	56.4	3.1e-10	4
XENLA_tissue_00186958	1073.89	2	-5.7	DNQSSDESDEDDEDYQQK		VE20120822-29_ITMSms2cid	18.834	56.4	3.1e-10	4
XENLA_tissue_00277348	1438.06	2	-4.9	ETKEEDDDDIDLFGSDDEEESEDAK		VE20120822-13_ITMSms2cid	39.552	44.8	4.5e-10	1
XENLA_tissue_00214758	1080.45	2	-3.8	ASSQTVNTDSSGESSDVC(Carbamidomethyl)SNK	Carbamidomethyl@18	VE20120822-15_ITMSms2cid	18.023	48.3	5.3e-10	1
XENLA_tissue_00193961	971.927	2	-4.8	SDQTVVC(Carbamidomethyl)EQQQSYQSR	Carbamidomethyl@7	VE20120822-13_ITMSms2cid	24.532	52.1	6.8e-10	2
XENLA_tissue_00234915	978.926	2	-3.5	EILSSSSSGSDSDSEVDQK		VE20120822-27_ITMSms2cid	23.751	46.7	7.7e-10	1
XENLA_tissue_00234915	1018.91	2	-3.9	EILS(Phospho)SSSSGSDSDSEVDQK	Phospho@4=7	VE20120822-28_ITMSms2cid	28.13	45.1	1.2e-09	1
XENLA_tissue_00113146	1028.44	2	-3.3	DLVHAQEEEEEEEEGQR		VE20120822-26_ITMSms2cid	28.964	53	1.2e-09	2
XENLA_tissue_00277348	1438.06	2	-5.7	ETKEEDDDDIDLFGSDDEEESEDAK		VE20120822-27_ITMSms2cid	39.378	45.2	1.2e-09	1
XENLA_tissue_00149908	1120.99	2	-5.3	M(Met-loss+Acetyl)S(Phospho)GDEEQQEQTIAEDLVVTK	Met-loss+Acetyl@1;Phospho@2=48	VE20120822-26_ITMSms2cid	54.601	46.1	1.2e-09	1
XENLA_tissue_00202721	1073.89	2	-4.6	DNQSSDESDEDDEDYQQK		VE20120822-15_ITMSms2cid	18.75	53.8	1.7e-09	4
XENLA_tissue_00245879	1073.89	2	-4.6	DNQSSDESDEDDEDYQQK		VE20120822-15_ITMSms2cid	18.75	53.8	1.7e-09	4
XENLA_tissue_00292806	1073.89	2	-4.6	DNQSSDESDEDDEDYQQK		VE20120822-15_ITMSms2cid	18.75	53.8	1.7e-09	4
XENLA_tissue_00002913	718.794	2	-5.4	DQGDNSAAGDSQGSK		VE20120822-28_ITMSms2cid	9.567	43.8	1.8e-09	2
XENLA_tissue_00063465	997.423	2	-4.5	GVDEASDEDLDGKADAGDSK		VE20120822-13_ITMSms2cid	22.621	50.9	2.1e-09	2
XENLA_tissue_00232681	997.423	2	-4.5	GVDEASDEDLDGKADAGDSK		VE20120822-13_ITMSms2cid	22.621	50.9	2.1e-09	2
XENLA_tissue_00093417	1133.38	2	-4.2	KEES(Phospho)EEDDDDEDESEEEK	Phospho@4=61	VE20120822-15_ITMSms2cid	15.909	41.1	2.1e-09	3
XENLA_tissue_00207548	1133.38	2	-4.2	KEES(Phospho)EEDDDDEDESEEEK	Phospho@4=61	VE20120822-15_ITMSms2cid	15.909	41.1	2.1e-09	3
XENLA_tissue_00125059	1133.38	2	-4.2	KEES(Phospho)EEDDDDEDESEEEK	Phospho@4=61	VE20120822-15_ITMSms2cid	15.909	41.1	2.1e-09	3
XENLA_tissue_00271702	1036.96	2	-3.5	SGSGGEGASSSQSDGSSSITSLK		VE20120822-28_ITMSms2cid	25.491	50	2.3e-09	1
XENLA_tissue_00099074	586.739	2	-4.8	S(Phospho)AGAAGQMTGNK	Phospho@1=85	VE20120822-13_ITMSms2cid	17.292	38.3	2.3e-09	1
XENLA_tissue_00173828	963.433	2	-5.4	DVNSTNNSANTALSSSSEK		VE20120822-28_ITMSms2cid	21.625	48.8	2.4e-09	2
XENLA_tissue_00241393	963.433	2	-5.4	DVNSTNNSANTALSSSSEK		VE20120822-28_ITMSms2cid	21.625	48.8	2.4e-09	2
XENLA_tissue_00149908	1120.99	2	-5.8	M(Met-loss+Acetyl)S(Phospho)GDEEQQEQTIAEDLVVTK	Met-loss+Acetyl@1;Phospho@2=50	VE20120822-12_ITMSms2cid	54.48	46.6	2.7e-09	1
XENLA_tissue_00217811	937.386	2	-4.3	DPNYDESDQGDTVYQK		VE20120822-13_ITMSms2cid	27.032	49.4	2.7e-09	1
XENLA_tissue_00220553	1047.47	2	-6.3	SIDSPLC(Carbamidomethyl)SDSPGIS(Phospho)PSGIPK	Carbamidomethyl@7;Phospho@14=14	VE20120822-11_ITMSms2cid	44.329	44.3	3.1e-09	1
XENLA_tissue_00271675	670.806	2	-3	S(Phospho)IDEVIAQGNSK	Phospho@1=102	VE20120822-12_ITMSms2cid	32.732	38.7	3.6e-09	1
XENLA_tissue_00113146	1028.44	2	-5.1	DLVHAQEEEEEEEEGQR		VE20120822-12_ITMSms2cid	29.122	53.8	3.8e-09	2
XENLA_tissue_00200156	897.879	2	-2.7	DSEATQQATEGNVC(Carbamidomethyl)ER	Carbamidomethyl@14	VE20120822-13_ITMSms2cid	20.679	50	3.9e-09	1
XENLA_tissue_00248907	974.849	2	-5.5	GHS(Phospho)DNEENEETMSAYR	Phospho@3=65	VE20120822-13_ITMSms2cid	26.364	41.1	4e-09	1
XENLA_tissue_00190185	1397.15	3	-5.9	LEEEEEDSDEDEDDDDEDDDDEDDDEEEEETPVKK		VE20120822-30_ITMSms2cid	26.966	46.1	4e-09	1
XENLA_tissue_00271675	1023.36	2	-4.8	KEES(Phospho)EESDDDM(Oxidation)GFGLFD	Phospho@4=18;Oxidation@11	VE20120822-12_ITMSms2cid	50.551	41.5	4.1e-09	5
XENLA_tissue_00234905	1023.36	2	-4.8	KEES(Phospho)EESDDDM(Oxidation)GFGLFD	Phospho@4=18;Oxidation@11	VE20120822-12_ITMSms2cid	50.551	41.5	4.1e-09	5
XENLA_tissue_00289633	1050.92	2	-5	TTSLEEDEDNSENEMETK		VE20120822-13_ITMSms2cid	30.316	43.9	4.1e-09	2
XENLA_tissue_00201446	1050.92	2	-5	TTSLEEDEDNSENEMETK		VE20120822-13_ITMSms2cid	30.316	43.9	4.1e-09	2
XENLA_tissue_00063465	997.422	2	-5	GVDEASDEDLDGKADAGDSK		VE20120822-27_ITMSms2cid	22.031	52.5	4.2e-09	2
XENLA_tissue_00271702	1076.95	2	0.91	S(Phospho)GSGGEGASSSQSDGSSSITSLK	Phospho@1|3	VE20120822-29_ITMSms2cid	29.118	40.2	4.5e-09	1
XENLA_tissue_00289690	907.323	2	-5.5	DSDEEEEDSGGGESTDR		VE20120822-28_ITMSms2cid	15.882	44.5	4.6e-09	1
XENLA_tissue_00091725	985.842	2	-2.3	SS(Phospho)AEGASMM(Oxidation)EDSSEM(Oxidation)GPR	Phospho@2=2;Oxidation@9=12;Oxidation@15=64	VE20120822-27_ITMSms2cid	22.603	35.4	4.6e-09	3
XENLA_tissue_00086325	985.842	2	-2.3	SS(Phospho)AEGASMM(Oxidation)EDSSEM(Oxidation)GPR	Phospho@2=2;Oxidation@9=12;Oxidation@15=64	VE20120822-27_ITMSms2cid	22.603	35.4	4.6e-09	3
XENLA_tissue_00013692	985.842	2	-2.3	SS(Phospho)AEGASMM(Oxidation)EDSSEM(Oxidation)GPR	Phospho@2=2;Oxidation@9=12;Oxidation@15=64	VE20120822-27_ITMSms2cid	22.603	35.4	4.6e-09	3
XENLA_tissue_00114887	774.353	2	-3.7	GGGGDAASSQEAVQASR		VE20120822-13_ITMSms2cid	17.851	49	4.7e-09	3
XENLA_tissue_00125893	774.353	2	-3.7	GGGGDAASSQEAVQASR		VE20120822-13_ITMSms2cid	17.851	49	4.7e-09	3
XENLA_tissue_00086459	1089.01	2	-4.2	TDVATLNTSNGPSGS(Phospho)PISGPPK	Phospho@15=8	VE20120822-27_ITMSms2cid	33.657	39.5	4.9e-09	1
XENLA_tissue_00007981	1105.94	2	-6	SGS(Phospho)DGEGASSSQSDGSSSITSLK	Phospho@3=2	VE20120822-29_ITMSms2cid	29.697	42.2	5.1e-09	4
XENLA_tissue_00206184	1105.94	2	-6	SGS(Phospho)DGEGASSSQSDGSSSITSLK	Phospho@3=2	VE20120822-29_ITMSms2cid	29.697	42.2	5.1e-09	4
XENLA_tissue_00281970	1105.94	2	-6	SGS(Phospho)DGEGASSSQSDGSSSITSLK	Phospho@3=2	VE20120822-29_ITMSms2cid	29.697	42.2	5.1e-09	4
XENLA_tissue_00142717	1105.94	2	-6	SGS(Phospho)DGEGASSSQSDGSSSITSLK	Phospho@3=2	VE20120822-29_ITMSms2cid	29.697	42.2	5.1e-09	4
XENLA_tissue_00106295	1206.44	2	-5.2	DADEEDDDEDWGEDTTAEAQR		VE20120822-13_ITMSms2cid	33.763	51.5	5.1e-09	1
XENLA_tissue_00223985	839.371	2	-0.84	S(Phospho)KSDSYTLDPDTLR	Phospho@1|3	VE20120822-26_ITMSms2cid	35.599	42.5	5.2e-09	1
XENLA_tissue_00178228	943.402	2	-6.4	KVENTDESAETC(Carbamidomethyl)SNSSK	Carbamidomethyl@12	VE20120822-14_ITMSms2cid	14.401	54.2	5.5e-09	2
XENLA_tissue_00096726	970.443	2	-4.9	SVDFTEDSNNLLTGGQDK		VE20120822-25_ITMSms2cid	41.617	48	6.5e-09	1
XENLA_tissue_00196524	1069.94	2	-4.8	QAQETGTSDAC(Carbamidomethyl)DDLDSAAQR	Carbamidomethyl@11	VE20120822-14_ITMSms2cid	27.618	41.7	6.6e-09	3
XENLA_tissue_00217811	937.386	2	-4.1	DPNYDESDQGDTVYQK		VE20120822-27_ITMSms2cid	26.197	50.7	6.8e-09	1
XENLA_tissue_00200286	1106.41	2	-6.5	TSSQTGNTDS(Phospho)GGESSEVC(Carbamidomethyl)SNK	Carbamidomethyl@18;Phospho@10=16	VE20120822-16_ITMSms2cid	17.111	34.4	7.1e-09	1
XENLA_tissue_00277348	1258.97	2	-5.8	EEDDDDIDLFGSDDEEESEDAK		VE20120822-12_ITMSms2cid	43.951	44.2	7.5e-09	1
XENLA_tissue_00149908	1099.98	2	-4	M(Met-loss)S(Phospho)GDEEQQEQTIAEDLVVTK	Met-loss@1;Phospho@2=51	VE20120822-27_ITMSms2cid	47.578	43.1	7.5e-09	1
XENLA_tissue_00033715	1021.39	2	-4.7	MQAESDDSGDEDPSSQTDK		VE20120822-14_ITMSms2cid	17.944	46.6	7.7e-09	1
XENLA_tissue_00261048	1056.91	2	-3.3	DAEC(Carbamidomethyl)SQSQDQGSAQEAC(Carbamidomethyl)NK	Carbamidomethyl@4;Carbamidomethyl@17	VE20120822-15_ITMSms2cid	15.363	55.4	7.8e-09	1
XENLA_tissue_00134192	691.846	2	-6	GLS(Phospho)LTDANISALK	Phospho@3=21	VE20120822-10_ITMSms2cid	47.248	36.2	7.9e-09	1
XENLA_tissue_00173828	1106	2	-5.4	DVNSTNNSANTALSSSSEKER		VE20120822-28_ITMSms2cid	20.862	41.1	7.9e-09	2
XENLA_tissue_00241393	1106	2	-5.4	DVNSTNNSANTALSSSSEKER		VE20120822-28_ITMSms2cid	20.862	41.1	7.9e-09	2
XENLA_tissue_00041427	1172.48	2	-2.6	QDSNDETEDVSLFDAEDEGTK		VE20120822-27_ITMSms2cid	40.388	45	8e-09	2
XENLA_tissue_00176435	958.94	2	-5.3	M(Met-loss+Acetyl)AETSGPQSSHISSSSVGEK	Met-loss+Acetyl@1	VE20120822-27_ITMSms2cid	23.144	41.5	8e-09	1
XENLA_tissue_00203824	718.794	2	-5.6	DQGDNSAAGDSQGSK		VE20120822-15_ITMSms2cid	11.966	46.1	8.5e-09	2
XENLA_tissue_00002913	718.794	2	-5.6	DQGDNSAAGDSQGSK		VE20120822-15_ITMSms2cid	11.966	46.1	8.5e-09	2
XENLA_tissue_00281358	1252.53	2	-4.2	QTPS(Phospho)SPVNIAM(Oxidation)QDSFGC(Carbamidomethyl)AVENR	Carbamidomethyl@17;Oxidation@11;Phospho@4|5	VE20120822-27_ITMSms2cid	40.969	39.6	9.3e-09	2
XENLA_tissue_00147835	1252.53	2	-4.2	QTPS(Phospho)SPVNIAM(Oxidation)QDSFGC(Carbamidomethyl)AVENR	Carbamidomethyl@17;Oxidation@11;Phospho@4|5	VE20120822-27_ITMSms2cid	40.969	39.6	9.3e-09	2
XENLA_tissue_00249212	920.889	2	-4.1	NNGSTASSSSSQESEPSGK		VE20120822-30_ITMSms2cid	14.493	49.2	9.5e-09	3
XENLA_tissue_00257923	920.889	2	-4.1	NNGSTASSSSSQESEPSGK		VE20120822-30_ITMSms2cid	14.493	49.2	9.5e-09	3
XENLA_tissue_00169811	920.889	2	-4.1	NNGSTASSSSSQESEPSGK		VE20120822-30_ITMSms2cid	14.493	49.2	9.5e-09	3
XENLA_tissue_00289690	945.353	3	-4.8	SGGSTDSEGSRDSDEEEEDSGGGESTDR		VE20120822-30_ITMSms2cid	16.23	42.8	9.6e-09	1
XENLA_tissue_00261849	1252.56	2	-2.6	AGS(Phospho)PQSVSASVANSASYEDLDLQK	Phospho@3=5	VE20120822-27_ITMSms2cid	44.13	43	9.8e-09	1
XENLA_tissue_00254157	787.407	2	-5	S(Phospho)PPTAPPPPGPLLPR	Phospho@1=15	VE20120822-12_ITMSms2cid	40.783	42.4	9.9e-09	1
XENLA_tissue_00268337	1142.89	2	-5.1	DSGSDEDFM(Oxidation)VEDDDDSDYGR	Oxidation@9	VE20120822-26_ITMSms2cid	34.796	37.8	9.9e-09	3
XENLA_tissue_00192345	594.754	2	-4.6	DHAGVM(Oxidation)GESNR	Oxidation@6	VE20120822-25_ITMSms2cid	14.208	38.9	9.9e-09	3
XENLA_tissue_00268198	846.88	2	-4.1	GHSLGTASSS(Phospho)PELNQK	Phospho@10=4	VE20120822-27_ITMSms2cid	20.998	48.6	1e-08	1
XENLA_tissue_00142717	1065.96	2	-2.8	SGSDGEGASSSQSDGSSSITSLK		VE20120822-28_ITMSms2cid	26.248	44.2	1e-08	4
XENLA_tissue_00007981	1065.96	2	-2.8	SGSDGEGASSSQSDGSSSITSLK		VE20120822-28_ITMSms2cid	26.248	44.2	1e-08	4
XENLA_tissue_00206184	1065.96	2	-2.8	SGSDGEGASSSQSDGSSSITSLK		VE20120822-28_ITMSms2cid	26.248	44.2	1e-08	4
XENLA_tissue_00281970	1065.96	2	-2.8	SGSDGEGASSSQSDGSSSITSLK		VE20120822-28_ITMSms2cid	26.248	44.2	1e-08	4
XENLA_tissue_00104527	1143.89	2	-3.6	TFDSSDDEDDM(Oxidation)EESES(Phospho)PQK	Oxidation@11;Phospho@16=7	VE20120822-28_ITMSms2cid	23.435	37.4	1e-08	4
XENLA_tissue_00231072	1143.89	2	-3.6	TFDSSDDEDDM(Oxidation)EESES(Phospho)PQK	Oxidation@11;Phospho@16=7	VE20120822-28_ITMSms2cid	23.435	37.4	1e-08	4
XENLA_tissue_00207374	1143.89	2	-3.6	TFDSSDDEDDM(Oxidation)EESES(Phospho)PQK	Oxidation@11;Phospho@16=7	VE20120822-28_ITMSms2cid	23.435	37.4	1e-08	4
XENLA_tissue_00265756	1143.89	2	-3.6	TFDSSDDEDDM(Oxidation)EESES(Phospho)PQK	Oxidation@11;Phospho@16=7	VE20120822-28_ITMSms2cid	23.435	37.4	1e-08	4
XENLA_tissue_00234915	1126.47	2	-3.5	SKEILSSS(Phospho)SSGSDSDSEVDQK	Phospho@8=4	VE20120822-29_ITMSms2cid	24.057	49.4	1.1e-08	1
XENLA_tissue_00000025	876.92	2	-4.7	S(Phospho)LDGAPIGGTTDQSLLK	Phospho@1=63	VE20120822-25_ITMSms2cid	43.167	41.3	1.1e-08	2
XENLA_tissue_00226843	876.92	2	-4.7	S(Phospho)LDGAPIGGTTDQSLLK	Phospho@1=63	VE20120822-25_ITMSms2cid	43.167	41.3	1.1e-08	2
XENLA_tissue_00153476	775.324	2	-3	M(Met-loss)C(Carbamidomethyl)QGGDFTNHNGTGGK	Carbamidomethyl@2;Met-loss@1	VE20120822-27_ITMSms2cid	15.662	45.6	1.1e-08	1
XENLA_tissue_00038467	840.308	2	-4.3	DEDEEDGEGDADGAAGK		VE20120822-27_ITMSms2cid	17.052	53.9	1.1e-08	2
XENLA_tissue_00123445	840.308	2	-4.3	DEDEEDGEGDADGAAGK		VE20120822-27_ITMSms2cid	17.052	53.9	1.1e-08	2
XENLA_tissue_00220553	1047.47	2	-5	SIDSPLC(Carbamidomethyl)SDSPGIS(Phospho)PSGIPK	Carbamidomethyl@7;Phospho@14=14	VE20120822-25_ITMSms2cid	44.06	42.6	1.2e-08	1
XENLA_tissue_00249212	920.889	2	-4.8	NNGSTASSSSSQESEPSGK		VE20120822-16_ITMSms2cid	14.208	47.4	1.2e-08	3
XENLA_tissue_00257923	920.889	2	-4.8	NNGSTASSSSSQESEPSGK		VE20120822-16_ITMSms2cid	14.208	47.4	1.2e-08	3
XENLA_tissue_00259291	938.394	2	-4.7	S(Phospho)VGDGETVEFDVVEGEK	Phospho@1=35	VE20120822-26_ITMSms2cid	45.08	38.5	1.2e-08	7
XENLA_tissue_00038943	938.394	2	-4.7	S(Phospho)VGDGETVEFDVVEGEK	Phospho@1=35	VE20120822-26_ITMSms2cid	45.08	38.5	1.2e-08	7
XENLA_tissue_00199482	938.394	2	-4.7	S(Phospho)VGDGETVEFDVVEGEK	Phospho@1=35	VE20120822-26_ITMSms2cid	45.08	38.5	1.2e-08	7
XENLA_tissue_00226074	938.394	2	-4.7	S(Phospho)VGDGETVEFDVVEGEK	Phospho@1=35	VE20120822-26_ITMSms2cid	45.08	38.5	1.2e-08	7
XENLA_tissue_00148955	789.306	2	-5	GS(Phospho)GTASDDEFENLR	Phospho@2=2	VE20120822-27_ITMSms2cid	36.848	41.2	1.2e-08	1
XENLA_tissue_00269896	982.964	2	-5	GTGGVDTAAVGGVFDVSNADR		VE20120822-25_ITMSms2cid	42.833	49.2	1.2e-08	5
XENLA_tissue_00003607	982.964	2	-5	GTGGVDTAAVGGVFDVSNADR		VE20120822-25_ITMSms2cid	42.833	49.2	1.2e-08	5
XENLA_tissue_00221145	982.964	2	-5	GTGGVDTAAVGGVFDVSNADR		VE20120822-25_ITMSms2cid	42.833	49.2	1.2e-08	5
XENLA_tissue_00126272	982.964	2	-5	GTGGVDTAAVGGVFDVSNADR		VE20120822-25_ITMSms2cid	42.833	49.2	1.2e-08	5
XENLA_tissue_00104527	1103.9	2	-4.3	TFDSSDDEDDM(Oxidation)EESESPQK	Oxidation@11	VE20120822-27_ITMSms2cid	22.474	42.7	1.3e-08	4
XENLA_tissue_00231072	1103.9	2	-4.3	TFDSSDDEDDM(Oxidation)EESESPQK	Oxidation@11	VE20120822-27_ITMSms2cid	22.474	42.7	1.3e-08	4
XENLA_tissue_00265756	1103.9	2	-4.3	TFDSSDDEDDM(Oxidation)EESESPQK	Oxidation@11	VE20120822-27_ITMSms2cid	22.474	42.7	1.3e-08	4
XENLA_tissue_00207374	1103.9	2	-4.3	TFDSSDDEDDM(Oxidation)EESESPQK	Oxidation@11	VE20120822-27_ITMSms2cid	22.474	42.7	1.3e-08	4
XENLA_tissue_00094252	845.384	2	-4.1	TAPKDEDASGNSAPSSR		VE20120822-14_ITMSms2cid	14.383	39.8	1.3e-08	4
XENLA_tissue_00219724	845.384	2	-4.1	TAPKDEDASGNSAPSSR		VE20120822-14_ITMSms2cid	14.383	39.8	1.3e-08	4
XENLA_tissue_00288777	845.384	2	-4.1	TAPKDEDASGNSAPSSR		VE20120822-14_ITMSms2cid	14.383	39.8	1.3e-08	4
XENLA_tissue_00222368	845.384	2	-4.1	TAPKDEDASGNSAPSSR		VE20120822-14_ITMSms2cid	14.383	39.8	1.3e-08	4
XENLA_tissue_00285720	717.781	2	-4.9	KGQGGAGGADDEEED		VE20120822-13_ITMSms2cid	14.396	41.5	1.3e-08	1
XENLA_tissue_00056615	813.34	2	-4.5	TKADS(Phospho)AGSSASTGSYR	Phospho@5=20	VE20120822-28_ITMSms2cid	16.539	42.7	1.3e-08	2
XENLA_tissue_00254618	813.34	2	-4.5	TKADS(Phospho)AGSSASTGSYR	Phospho@5=20	VE20120822-28_ITMSms2cid	16.539	42.7	1.3e-08	2
XENLA_tissue_00104527	1135.89	2	-6.5	TFDS(Phospho)SDDEDDMEESESPQK	Phospho@4|5	VE20120822-14_ITMSms2cid	30.938	35.3	1.4e-08	4
XENLA_tissue_00231072	1135.89	2	-6.5	TFDS(Phospho)SDDEDDMEESESPQK	Phospho@4|5	VE20120822-14_ITMSms2cid	30.938	35.3	1.4e-08	4
XENLA_tissue_00207374	1135.89	2	-6.5	TFDS(Phospho)SDDEDDMEESESPQK	Phospho@4|5	VE20120822-14_ITMSms2cid	30.938	35.3	1.4e-08	4
XENLA_tissue_00265756	1135.89	2	-6.5	TFDS(Phospho)SDDEDDMEESESPQK	Phospho@4|5	VE20120822-14_ITMSms2cid	30.938	35.3	1.4e-08	4
XENLA_tissue_00289633	969.363	2	-4.8	AELSGDS(Phospho)GDESDEFSQGK	Phospho@7=24	VE20120822-27_ITMSms2cid	29.939	42.4	1.4e-08	2
XENLA_tissue_00201446	969.363	2	-4.8	AELSGDS(Phospho)GDESDEFSQGK	Phospho@7=24	VE20120822-27_ITMSms2cid	29.939	42.4	1.4e-08	2
XENLA_tissue_00147835	1252.53	2	-5.2	QTPS(Phospho)SPVNIAM(Oxidation)QDSFGC(Carbamidomethyl)AVENR	Carbamidomethyl@17;Oxidation@11;Phospho@4|5	VE20120822-26_ITMSms2cid	41.227	40	1.4e-08	2
XENLA_tissue_00281358	1252.53	2	-5.2	QTPS(Phospho)SPVNIAM(Oxidation)QDSFGC(Carbamidomethyl)AVENR	Carbamidomethyl@17;Oxidation@11;Phospho@4|5	VE20120822-26_ITMSms2cid	41.227	40	1.4e-08	2
XENLA_tissue_00179739	916.391	2	-4.4	EFVSSDDSSSDDSAQKK		VE20120822-27_ITMSms2cid	17.009	42.9	1.5e-08	1
XENLA_tissue_00147835	1244.01	2	-4.6	Q(Gln->pyro-Glu)TPSS(Phospho)PVNIAM(Oxidation)QDSFGC(Carbamidomethyl)AVENR	Carbamidomethyl@17;Gln->pyro-Glu@1;Phospho@5=2;Oxidation@11	VE20120822-26_ITMSms2cid	46.657	44.2	1.5e-08	2
XENLA_tissue_00281358	1244.01	2	-4.6	Q(Gln->pyro-Glu)TPSS(Phospho)PVNIAM(Oxidation)QDSFGC(Carbamidomethyl)AVENR	Carbamidomethyl@17;Gln->pyro-Glu@1;Phospho@5=2;Oxidation@11	VE20120822-26_ITMSms2cid	46.657	44.2	1.5e-08	2
XENLA_tissue_00108845	667.26	2	-2	S(Phospho)VDGGDNIMMSK	Phospho@1=94	VE20120822-26_ITMSms2cid	32.547	38.8	1.5e-08	1
XENLA_tissue_00229696	800.377	2	-2.8	AKS(Phospho)VDAILEESTEK	Phospho@3=87	VE20120822-26_ITMSms2cid	36.779	32.8	1.6e-08	2
XENLA_tissue_00237297	800.377	2	-2.8	AKS(Phospho)VDAILEESTEK	Phospho@3=87	VE20120822-26_ITMSms2cid	36.779	32.8	1.6e-08	2
XENLA_tissue_00149908	1120.99	2	-6.6	M(Met-loss+Acetyl)S(Phospho)GDEEQQEQTIAEDLVVTK	Met-loss+Acetyl@1;Phospho@2=53	VE20120822-18_ITMSms2cid	53.155	42.8	1.6e-08	1
XENLA_tissue_00086459	808.87	2	-5	AEDPSPAGSAVNTASDK		VE20120822-13_ITMSms2cid	21.51	48.1	1.6e-08	2
XENLA_tissue_00091725	969.845	2	-4.8	S(Phospho)SAEGASMMEDSSEMGPR	Phospho@1|2	VE20120822-13_ITMSms2cid	36.205	36.8	1.6e-08	3
XENLA_tissue_00013692	969.845	2	-4.8	S(Phospho)SAEGASMMEDSSEMGPR	Phospho@1|2	VE20120822-13_ITMSms2cid	36.205	36.8	1.6e-08	3
XENLA_tissue_00086325	969.845	2	-4.8	S(Phospho)SAEGASMMEDSSEMGPR	Phospho@1|2	VE20120822-13_ITMSms2cid	36.205	36.8	1.6e-08	3
XENLA_tissue_00104527	1103.9	2	-7.8	TFDSSDDEDDM(Oxidation)EESESPQK	Oxidation@11	VE20120822-13_ITMSms2cid	23.087	39.3	1.6e-08	4
XENLA_tissue_00231072	1103.9	2	-7.8	TFDSSDDEDDM(Oxidation)EESESPQK	Oxidation@11	VE20120822-13_ITMSms2cid	23.087	39.3	1.6e-08	4
XENLA_tissue_00265756	1103.9	2	-7.8	TFDSSDDEDDM(Oxidation)EESESPQK	Oxidation@11	VE20120822-13_ITMSms2cid	23.087	39.3	1.6e-08	4
XENLA_tissue_00289633	929.382	2	-3.2	AELSGDSGDESDEFSQGK		VE20120822-27_ITMSms2cid	27.585	45.8	1.7e-08	2
XENLA_tissue_00201446	929.382	2	-3.2	AELSGDSGDESDEFSQGK		VE20120822-27_ITMSms2cid	27.585	45.8	1.7e-08	2
XENLA_tissue_00239812	819.871	2	-5.2	DEFAVADNQVM(Oxidation)DLR	Oxidation@11	VE20120822-23_ITMSms2cid	41.002	53.7	1.7e-08	1
XENLA_tissue_00254618	735.29	2	-4.7	IPS(Phospho)DDEEAGGSGAGK	Phospho@3=73	VE20120822-13_ITMSms2cid	19.1	38.6	1.7e-08	2
XENLA_tissue_00056615	735.29	2	-4.7	IPS(Phospho)DDEEAGGSGAGK	Phospho@3=73	VE20120822-13_ITMSms2cid	19.1	38.6	1.7e-08	2
XENLA_tissue_00234915	1126.47	2	-3.2	SKEILSSS(Phospho)SSGSDSDSEVDQK	Phospho@8=1	VE20120822-29_ITMSms2cid	23.672	46.3	1.7e-08	1
XENLA_tissue_00104279	1245.5	2	-5.9	ETPSS(Phospho)PVNTEMQDNFGC(Carbamidomethyl)AVGNR	Carbamidomethyl@17;Phospho@5=2	VE20120822-13_ITMSms2cid	41.283	39	1.8e-08	2
XENLA_tissue_00259332	1245.5	2	-5.9	ETPSS(Phospho)PVNTEMQDNFGC(Carbamidomethyl)AVGNR	Carbamidomethyl@17;Phospho@5=2	VE20120822-13_ITMSms2cid	41.283	39	1.8e-08	2
XENLA_tissue_00281358	1244.53	2	-4.9	QTPS(Phospho)SPVNIAMQDSFGC(Carbamidomethyl)AVENR	Carbamidomethyl@17;Phospho@4|5	VE20120822-27_ITMSms2cid	47.949	38.4	1.8e-08	2
XENLA_tissue_00147835	1244.53	2	-4.9	QTPS(Phospho)SPVNIAMQDSFGC(Carbamidomethyl)AVENR	Carbamidomethyl@17;Phospho@4|5	VE20120822-27_ITMSms2cid	47.949	38.4	1.8e-08	2
XENLA_tissue_00234915	724.662	3	-3	SKEILSSSSSGSDSDSEVDQK		VE20120822-28_ITMSms2cid	20.638	48.9	1.8e-08	1
XENLA_tissue_00007776	1050.45	2	-3.3	QQSLSDGDYSTESSAQPGDK		VE20120822-14_ITMSms2cid	24.814	41.2	1.9e-08	1
XENLA_tissue_00038467	840.31	2	-1.8	DEDEEDGEGDADGAAGK		VE20120822-13_ITMSms2cid	17.544	51.4	1.9e-08	2
XENLA_tissue_00271702	1036.96	2	-4.5	SGSGGEGASSSQSDGSSSITSLK		VE20120822-14_ITMSms2cid	25.606	50.9	2e-08	1
XENLA_tissue_00071138	1055.13	3	-5.2	KDNEDTAPEEPEQQSTNGSSVTEVDEVTK		VE20120822-15_ITMSms2cid	29.139	40.4	2e-08	1
XENLA_tissue_00092729	891.37	2	-4.5	Acetyl-M(Oxidation)EPSGQDINLNS(Phospho)PNK	Acetyl@N-term=1;Oxidation@1=1;Phospho@12=77	VE20120822-26_ITMSms2cid	33.706	39.9	2e-08	1
XENLA_tissue_00234915	1018.91	2	-3.1	EILSSSSSGSDS(Phospho)DSEVDQK	Phospho@12=8	VE20120822-28_ITMSms2cid	26.305	43.9	2e-08	1
XENLA_tissue_00257178	767.814	2	-6.7	S(Phospho)GDVGYEVSDVAEK	Phospho@1=51	VE20120822-12_ITMSms2cid	33.839	40.9	2e-08	4
XENLA_tissue_00277963	767.814	2	-6.7	S(Phospho)GDVGYEVSDVAEK	Phospho@1=51	VE20120822-12_ITMSms2cid	33.839	40.9	2e-08	4
XENLA_tissue_00099686	767.814	2	-6.7	S(Phospho)GDVGYEVSDVAEK	Phospho@1=51	VE20120822-12_ITMSms2cid	33.839	40.9	2e-08	4
XENLA_tissue_00198626	767.814	2	-6.7	S(Phospho)GDVGYEVSDVAEK	Phospho@1=51	VE20120822-12_ITMSms2cid	33.839	40.9	2e-08	4
XENLA_tissue_00137780	1052.41	2	-5.2	DQEQEINGDEHSTDESDR		VE20120822-28_ITMSms2cid	18.588	44.6	2.1e-08	2
XENLA_tissue_00243463	1052.41	2	-5.2	DQEQEINGDEHSTDESDR		VE20120822-28_ITMSms2cid	18.588	44.6	2.1e-08	2
XENLA_tissue_00289633	969.363	2	-5.1	AELSGDS(Phospho)GDESDEFSQGK	Phospho@7=18	VE20120822-13_ITMSms2cid	30.486	42	2.1e-08	2
XENLA_tissue_00201446	969.363	2	-5.1	AELSGDS(Phospho)GDESDEFSQGK	Phospho@7=18	VE20120822-13_ITMSms2cid	30.486	42	2.1e-08	2
XENLA_tissue_00011429	994.897	2	-4.9	VS(Phospho)VGTDEESDVTQEEER	Phospho@2=4	VE20120822-13_ITMSms2cid	31.582	36	2.1e-08	2
XENLA_tissue_00123726	994.897	2	-4.9	VS(Phospho)VGTDEESDVTQEEER	Phospho@2=4	VE20120822-13_ITMSms2cid	31.582	36	2.1e-08	2
XENLA_tissue_00277348	1258.97	2	-4.9	EEDDDDIDLFGSDDEEESEDAK		VE20120822-26_ITMSms2cid	43.873	43.9	2.2e-08	1
XENLA_tissue_00234915	1018.91	2	-4.4	EILSSSS(Phospho)SGSDSDSEVDQK	Phospho@7=7	VE20120822-14_ITMSms2cid	26.895	39.5	2.2e-08	1
XENLA_tissue_00290209	1078.4	2	-2.5	Q(Gln->pyro-Glu)ES(Phospho)DDEEDESEEEKPVAK	Gln->pyro-Glu@1;Phospho@3=59	VE20120822-28_ITMSms2cid	22.588	40.2	2.4e-08	1
XENLA_tissue_00148955	1115.98	2	-4	S(Phospho)SDPLGDTASNLGSAVDELM(Oxidation)R	Oxidation@20;Phospho@1|2	VE20120822-26_ITMSms2cid	53.798	42.2	2.5e-08	1
XENLA_tissue_00186331	1069.94	2	-5.5	QAQETGTSDAC(Carbamidomethyl)DDLDSAAQR	Carbamidomethyl@11	VE20120822-28_ITMSms2cid	27.476	39.9	2.5e-08	3
XENLA_tissue_00203824	939.405	2	-4.6	DTPKDQGDNSAAGDSQGSK		VE20120822-29_ITMSms2cid	14.096	41.6	2.6e-08	2
XENLA_tissue_00244493	1130.19	3	-6	GASC(Carbamidomethyl)SSAPSPATSQPASAAAPAPAS(Phospho)PPLTYTPIAR	Carbamidomethyl@4;Phospho@25=6	VE20120822-14_ITMSms2cid	40.79	43.6	2.7e-08	1
XENLA_tissue_00203824	718.794	2	-5.6	DQGDNSAAGDSQGSK		VE20120822-29_ITMSms2cid	10.093	45.2	2.7e-08	2
XENLA_tissue_00235337	888.866	2	1.6	HNS(Phospho)SEAFDSSFGGNLK	Phospho@3=12	VE20120822-12_ITMSms2cid	37.279	39.6	2.8e-08	1
XENLA_tissue_00271702	1076.94	2	-5.8	S(Phospho)GSGGEGASSSQSDGSSSITSLK	Phospho@1=0	VE20120822-15_ITMSms2cid	28.781	38.3	2.8e-08	1
XENLA_tissue_00200156	897.878	2	-3.6	DSEATQQATEGNVC(Carbamidomethyl)ER	Carbamidomethyl@14	VE20120822-27_ITMSms2cid	19.905	45.2	2.9e-08	1
XENLA_tissue_00010219	980.961	2	-4.9	DATNVGDEGGFAPNILENK		VE20120822-26_ITMSms2cid	43.996	51.4	3e-08	3
XENLA_tissue_00284051	790.302	2	-5.7	M(Met-loss+Acetyl)S(Phospho)GDEMIFDPTMSK	Met-loss+Acetyl@1;Phospho@2=76	VE20120822-10_ITMSms2cid	53.973	37.1	3e-08	1
XENLA_tissue_00115323	899.888	2	0.53	SQSDSAVSDDGSQATTSR		VE20120822-29_ITMSms2cid	17.046	38.1	3e-08	3
XENLA_tissue_00238493	899.888	2	0.53	SQSDSAVSDDGSQATTSR		VE20120822-29_ITMSms2cid	17.046	38.1	3e-08	3
XENLA_tissue_00243581	899.888	2	0.53	SQSDSAVSDDGSQATTSR		VE20120822-29_ITMSms2cid	17.046	38.1	3e-08	3
XENLA_tissue_00277488	724.278	2	-4.8	AES(Phospho)PTNEC(Carbamidomethyl)FQGK	Carbamidomethyl@8;Phospho@3=18	VE20120822-13_ITMSms2cid	23.393	35.9	3.1e-08	1
XENLA_tissue_00193550	912.371	2	-7.9	DIDDDLEGEVTEEC(Carbamidomethyl)GK	Carbamidomethyl@14	VE20120822-25_ITMSms2cid	40.732	51	3.1e-08	1
XENLA_tissue_00200286	1066.43	2	-5.9	TSSQTGNTDSGGESSEVC(Carbamidomethyl)SNK	Carbamidomethyl@18	VE20120822-16_ITMSms2cid	15.829	43.5	3.2e-08	1
XENLA_tissue_00147835	1244.02	2	-1.6	Q(Gln->pyro-Glu)TPSS(Phospho)PVNIAM(Oxidation)QDSFGC(Carbamidomethyl)AVENR	Carbamidomethyl@17;Gln->pyro-Glu@1;Phospho@5=2;Oxidation@11	VE20120822-12_ITMSms2cid	46.679	43.5	3.3e-08	2
XENLA_tissue_00210740	933.371	2	-3.4	EGEAEEEEEEDQDLSK		VE20120822-26_ITMSms2cid	24.596	45.2	3.3e-08	3
XENLA_tissue_00220061	933.371	2	-3.4	EGEAEEEEEEDQDLSK		VE20120822-26_ITMSms2cid	24.596	45.2	3.3e-08	3
XENLA_tissue_00254078	1051.92	2	-5.4	NVPQEES(Phospho)LEDSDVDGDFK	Phospho@7=18	VE20120822-12_ITMSms2cid	39.271	35.9	3.3e-08	1
XENLA_tissue_00114996	693.809	2	-4.6	SAHNSVAAEGQC(Carbamidomethyl)R	Carbamidomethyl@12	VE20120822-13_ITMSms2cid	14.467	39.5	3.3e-08	3
XENLA_tissue_00008487	931.392	2	-7.4	ARS(Phospho)VDQDLNMEYGQR	Phospho@3=89	VE20120822-12_ITMSms2cid	32.618	37.2	3.4e-08	2
XENLA_tissue_00006921	917.897	2	-3.9	SSSGVEFTSSGSSNTDTGK		VE20120822-14_ITMSms2cid	23.182	46.4	3.4e-08	1
XENLA_tissue_00220980	1115.48	2	2.1	TDAKETANQS(Phospho)PDSTEVAEEK	Phospho@10=20	VE20120822-15_ITMSms2cid	19.099	43.6	3.4e-08	2
XENLA_tissue_00230955	1006.44	2	-6.4	EVKDDDQM(Oxidation)VTTC(Carbamidomethyl)IAGDAK	Carbamidomethyl@12;Oxidation@8	VE20120822-12_ITMSms2cid	26.486	42.7	3.5e-08	2
XENLA_tissue_00243167	941.88	2	-4.8	SQEQEDSENM(Oxidation)ETSQPK	Oxidation@10	VE20120822-28_ITMSms2cid	15.079	47.3	3.6e-08	1
XENLA_tissue_00289690	907.325	2	-2.5	DSDEEEEDSGGGESTDR		VE20120822-14_ITMSms2cid	16.023	43.7	3.7e-08	1
XENLA_tissue_00289633	929.382	2	-3.2	AELSGDSGDESDEFSQGK		VE20120822-13_ITMSms2cid	28.174	45.6	3.7e-08	2
XENLA_tissue_00201446	929.382	2	-3.2	AELSGDSGDESDEFSQGK		VE20120822-13_ITMSms2cid	28.174	45.6	3.7e-08	2
XENLA_tissue_00241393	963.433	2	-5.5	DVNSTNNSANTALSSSSEK		VE20120822-14_ITMSms2cid	21.921	43.6	3.8e-08	2
XENLA_tissue_00235337	888.861	2	-4.4	HNS(Phospho)SEAFDSSFGGNLK	Phospho@3=10	VE20120822-26_ITMSms2cid	36.976	44.7	3.8e-08	1
XENLA_tissue_00053049	671.333	2	-4.6	DHTATDLGEIAAK		VE20120822-25_ITMSms2cid	28.079	45	3.9e-08	2
XENLA_tissue_00274319	784.326	2	-6	DVTEC(Carbamidomethyl)GGELSSEER	Carbamidomethyl@5	VE20120822-25_ITMSms2cid	26.342	44.2	3.9e-08	1
XENLA_tissue_00271675	1023.36	2	-4.5	KEES(Phospho)EESDDDM(Oxidation)GFGLFD	Phospho@4=18;Oxidation@11	VE20120822-26_ITMSms2cid	50.673	38.9	3.9e-08	5
XENLA_tissue_00104527	1143.88	2	-5.4	TFDS(Phospho)SDDEDDM(Oxidation)EESESPQK	Oxidation@11;Phospho@4|5	VE20120822-28_ITMSms2cid	24.509	39.6	3.9e-08	4
XENLA_tissue_00231072	1143.88	2	-5.4	TFDS(Phospho)SDDEDDM(Oxidation)EESESPQK	Oxidation@11;Phospho@4|5	VE20120822-28_ITMSms2cid	24.509	39.6	3.9e-08	4
XENLA_tissue_00207374	1143.88	2	-5.4	TFDS(Phospho)SDDEDDM(Oxidation)EESESPQK	Oxidation@11;Phospho@4|5	VE20120822-28_ITMSms2cid	24.509	39.6	3.9e-08	4
XENLA_tissue_00265756	1143.88	2	-5.4	TFDS(Phospho)SDDEDDM(Oxidation)EESESPQK	Oxidation@11;Phospho@4|5	VE20120822-28_ITMSms2cid	24.509	39.6	3.9e-08	4
XENLA_tissue_00123445	968.874	2	-6.3	EKDEDEEDGEGDADGAAGK		VE20120822-28_ITMSms2cid	15.598	48.1	4e-08	2
XENLA_tissue_00147067	1112.39	2	-4.3	DYEEVGTESGDGGEDEEDEY		VE20120822-13_ITMSms2cid	36.658	41.4	4e-08	1
XENLA_tissue_00268337	1134.9	2	-3.6	DSGSDEDFMVEDDDDSDYGR		VE20120822-26_ITMSms2cid	39.536	37.4	4e-08	3
XENLA_tissue_00243167	1068.45	2	-4.6	VSGETEDLDGDSEEPSDVQK		VE20120822-27_ITMSms2cid	26.361	52.2	4e-08	1
XENLA_tissue_00064646	926.922	2	-4.8	AAPTPAPAPEDDLDESEK		VE20120822-26_ITMSms2cid	28.122	41.3	4e-08	2
XENLA_tissue_00173894	779.857	2	-5.4	GSDIFGGAQLTTS(Phospho)PK	Phospho@13=10	VE20120822-11_ITMSms2cid	42.219	51	4.1e-08	1
XENLA_tissue_00108845	667.259	2	-4.5	S(Phospho)VDGGDNIMMSK	Phospho@1=83	VE20120822-25_ITMSms2cid	32.68	40.2	4.1e-08	1
XENLA_tissue_00147178	979.428	2	-5.7	DENQNVNAQQAEQDAQR		VE20120822-28_ITMSms2cid	23.69	46	4.1e-08	2
XENLA_tissue_00088126	979.428	2	-5.7	DENQNVNAQQAEQDAQR		VE20120822-28_ITMSms2cid	23.69	46	4.1e-08	2
XENLA_tissue_00074850	716.309	2	-5.2	VS(Phospho)ESEIMLSNSR	Phospho@2=19	VE20120822-11_ITMSms2cid	36.206	38.6	4.3e-08	2
XENLA_tissue_00160620	716.309	2	-5.2	VS(Phospho)ESEIMLSNSR	Phospho@2=19	VE20120822-11_ITMSms2cid	36.206	38.6	4.3e-08	2
XENLA_tissue_00149908	1120.99	2	-5.7	M(Met-loss+Acetyl)S(Phospho)GDEEQQEQTIAEDLVVTK	Met-loss+Acetyl@1;Phospho@2=29	VE20120822-13_ITMSms2cid	53.215	43.6	4.4e-08	1
XENLA_tissue_00232681	1037.41	2	-4.8	GVDEAS(Phospho)DEDLDGKADAGDSK	Phospho@6=83	VE20120822-28_ITMSms2cid	23.288	39.3	4.4e-08	2
XENLA_tissue_00063465	1037.41	2	-4.8	GVDEAS(Phospho)DEDLDGKADAGDSK	Phospho@6=83	VE20120822-28_ITMSms2cid	23.288	39.3	4.4e-08	2
XENLA_tissue_00000025	876.92	2	-5.5	S(Phospho)LDGAPIGGTTDQSLLK	Phospho@1=67	VE20120822-11_ITMSms2cid	43.387	41.7	4.4e-08	2
XENLA_tissue_00226843	876.92	2	-5.5	S(Phospho)LDGAPIGGTTDQSLLK	Phospho@1=67	VE20120822-11_ITMSms2cid	43.387	41.7	4.4e-08	2
XENLA_tissue_00037180	887.825	2	-5.2	M(Met-loss+Acetyl)SDSEDSNFSEEESDR	Met-loss+Acetyl@1	VE20120822-26_ITMSms2cid	28.579	42	4.4e-08	2
XENLA_tissue_00282487	781.364	2	-3.7	M(Met-loss)PVGQSSAEQVS(Phospho)PAPK	Met-loss@1;Phospho@12=24	VE20120822-27_ITMSms2cid	20.064	40.7	4.5e-08	1
XENLA_tissue_00234271	760.819	2	-4.7	GGS(Phospho)DPGDQGAVQGAPK	Phospho@3	VE20120822-14_ITMSms2cid	19.979	45.8	4.6e-08	1
XENLA_tissue_00210717	872.434	2	-1.9	LLEAAEEAGEVENIEK		VE20120822-10_ITMSms2cid	40.663	43.1	4.6e-08	1
XENLA_tissue_00022847	892.355	2	-5.2	DAEDAM(Oxidation)DAM(Oxidation)DGAVLDGR	Oxidation@6;Oxidation@9	VE20120822-24_ITMSms2cid	29.839	48.2	4.7e-08	3
XENLA_tissue_00091702	892.355	2	-5.2	DAEDAM(Oxidation)DAM(Oxidation)DGAVLDGR	Oxidation@6;Oxidation@9	VE20120822-24_ITMSms2cid	29.839	48.2	4.7e-08	3
XENLA_tissue_00221711	892.355	2	-5.2	DAEDAM(Oxidation)DAM(Oxidation)DGAVLDGR	Oxidation@6;Oxidation@9	VE20120822-24_ITMSms2cid	29.839	48.2	4.7e-08	3
XENLA_tissue_00230955	998.449	2	-4	EVKDDDQMVTTC(Carbamidomethyl)IAGDAK	Carbamidomethyl@12	VE20120822-26_ITMSms2cid	30.724	43.7	4.9e-08	2
XENLA_tissue_00007232	802.331	2	-5.4	M(Met-loss+Acetyl)ADSSESFNIATS(Phospho)PR	Met-loss+Acetyl@1;Phospho@13=13	VE20120822-25_ITMSms2cid	43.73	37.3	5e-08	1
XENLA_tissue_00137000	926.403	2	-5.6	M(Met-loss+Acetyl)EDDIAALVVDNGSGM(Oxidation)C(Carbamidomethyl)K	Carbamidomethyl@17;Met-loss+Acetyl@1;Oxidation@16	VE20120822-23_ITMSms2cid	50.813	50.9	5e-08	2
XENLA_tissue_00277348	1258.96	2	-10	EEDDDDIDLFGSDDEEESEDAK		VE20120822-27_ITMSms2cid	43.63	42.1	5.1e-08	1
XENLA_tissue_00234915	1018.91	2	-4.1	EILS(Phospho)SSSSGSDSDSEVDQK	Phospho@4=0	VE20120822-14_ITMSms2cid	28.281	36.9	5.1e-08	1
XENLA_tissue_00132948	696.833	2	-6.6	GILAADESVGSMDK		VE20120822-23_ITMSms2cid	35.142	45.3	5.2e-08	2
XENLA_tissue_00234915	1018.91	2	-5.3	EILSSSS(Phospho)SGSDSDSEVDQK	Phospho@7=2	VE20120822-14_ITMSms2cid	27.007	38.2	5.2e-08	1
XENLA_tissue_00056615	934.883	2	-3.7	ENRIPS(Phospho)DDEEAGGSGAGK	Phospho@6=58	VE20120822-28_ITMSms2cid	19.6	41.1	5.4e-08	2
XENLA_tissue_00254618	934.883	2	-3.7	ENRIPS(Phospho)DDEEAGGSGAGK	Phospho@6=58	VE20120822-28_ITMSms2cid	19.6	41.1	5.4e-08	2
XENLA_tissue_00110363	1190.52	2	-4	C(Carbamidomethyl)LDLSNLGDETAPLPTES(Phospho)PDR	Carbamidomethyl@1;Phospho@18=9	VE20120822-26_ITMSms2cid	48.205	40.6	5.5e-08	4
XENLA_tissue_00124706	1190.52	2	-4	C(Carbamidomethyl)LDLSNLGDETAPLPTES(Phospho)PDR	Carbamidomethyl@1;Phospho@18=9	VE20120822-26_ITMSms2cid	48.205	40.6	5.5e-08	4
XENLA_tissue_00027005	1190.52	2	-4	C(Carbamidomethyl)LDLSNLGDETAPLPTES(Phospho)PDR	Carbamidomethyl@1;Phospho@18=9	VE20120822-26_ITMSms2cid	48.205	40.6	5.5e-08	4
XENLA_tissue_00149908	1099.98	2	-5.3	M(Met-loss)S(Phospho)GDEEQQEQTIAEDLVVTK	Met-loss@1;Phospho@2=48	VE20120822-13_ITMSms2cid	47.898	39.7	5.5e-08	1
XENLA_tissue_00037706	1051.42	2	-3.6	KLNS(Phospho)DEEDQDEEGEISGK	Phospho@4=91	VE20120822-27_ITMSms2cid	25.075	41.5	5.5e-08	4
XENLA_tissue_00243970	1051.42	2	-3.6	KLNS(Phospho)DEEDQDEEGEISGK	Phospho@4=91	VE20120822-27_ITMSms2cid	25.075	41.5	5.5e-08	4
XENLA_tissue_00271675	763.363	2	-4.2	GKS(Phospho)IDEVIAQGNSK	Phospho@3=86	VE20120822-13_ITMSms2cid	28.626	42.9	5.7e-08	1
XENLA_tissue_00131095	714.781	2	-4.2	DTEASSDSSGSEEK		VE20120822-28_ITMSms2cid	12.527	42	5.9e-08	2
XENLA_tissue_00279880	714.781	2	-4.2	DTEASSDSSGSEEK		VE20120822-28_ITMSms2cid	12.527	42	5.9e-08	2
XENLA_tissue_00254078	1051.92	2	-3.5	NVPQEES(Phospho)LEDSDVDGDFK	Phospho@7=29	VE20120822-26_ITMSms2cid	39.137	39	5.9e-08	1
XENLA_tissue_00034711	891.36	2	-6.1	DC(Carbamidomethyl)ITEDEM(Oxidation)FSDIYK	Carbamidomethyl@2;Oxidation@8	VE20120822-23_ITMSms2cid	42.892	51.3	6e-08	1
XENLA_tissue_00086459	808.869	2	-5.4	AEDPSPAGSAVNTASDK		VE20120822-27_ITMSms2cid	20.816	40.7	6e-08	2
XENLA_tissue_00277928	808.869	2	-5.4	AEDPSPAGSAVNTASDK		VE20120822-27_ITMSms2cid	20.816	40.7	6e-08	2
XENLA_tissue_00056615	735.289	2	-5.6	IPS(Phospho)DDEEAGGSGAGK	Phospho@3=76	VE20120822-14_ITMSms2cid	18.843	37.6	6e-08	2
XENLA_tissue_00254618	735.289	2	-5.6	IPS(Phospho)DDEEAGGSGAGK	Phospho@3=76	VE20120822-14_ITMSms2cid	18.843	37.6	6e-08	2
XENLA_tissue_00200286	1066.43	2	-3.6	TSSQTGNTDSGGESSEVC(Carbamidomethyl)SNK	Carbamidomethyl@18	VE20120822-15_ITMSms2cid	15.799	33.4	6e-08	1
XENLA_tissue_00064646	926.923	2	-3.5	AAPTPAPAPEDDLDESEK		VE20120822-12_ITMSms2cid	28.625	40.7	6.1e-08	2
XENLA_tissue_00178236	645.769	2	-6.4	KGS(Phospho)GSDVVSC(Carbamidomethyl)SK	Carbamidomethyl@10;Phospho@3=14	VE20120822-14_ITMSms2cid	15.245	32.9	6.3e-08	3
XENLA_tissue_00247254	645.769	2	-6.4	KGS(Phospho)GSDVVSC(Carbamidomethyl)SK	Carbamidomethyl@10;Phospho@3=14	VE20120822-14_ITMSms2cid	15.245	32.9	6.3e-08	3
XENLA_tissue_00292038	645.769	2	-6.4	KGS(Phospho)GSDVVSC(Carbamidomethyl)SK	Carbamidomethyl@10;Phospho@3=14	VE20120822-14_ITMSms2cid	15.245	32.9	6.3e-08	3
XENLA_tissue_00269896	707.68	3	-3.1	RGTGGVDTAAVGGVFDVSNADR		VE20120822-25_ITMSms2cid	39.059	50.1	6.4e-08	5
XENLA_tissue_00003607	707.68	3	-3.1	RGTGGVDTAAVGGVFDVSNADR		VE20120822-25_ITMSms2cid	39.059	50.1	6.4e-08	5
XENLA_tissue_00221145	707.68	3	-3.1	RGTGGVDTAAVGGVFDVSNADR		VE20120822-25_ITMSms2cid	39.059	50.1	6.4e-08	5
XENLA_tissue_00126272	707.68	3	-3.1	RGTGGVDTAAVGGVFDVSNADR		VE20120822-25_ITMSms2cid	39.059	50.1	6.4e-08	5
XENLA_tissue_00008188	1233.51	2	-4.8	DNLTLWTSDTQGDEAEQGEGGEN		VE20120822-27_ITMSms2cid	46.022	40.5	6.5e-08	2
XENLA_tissue_00158861	1017.42	2	-4.6	GSTGTASSLSSANSNDS(Phospho)PASR	Phospho@17=8	VE20120822-15_ITMSms2cid	20.592	35.5	6.5e-08	2
XENLA_tissue_00280783	1017.42	2	-4.6	GSTGTASSLSSANSNDS(Phospho)PASR	Phospho@17=8	VE20120822-15_ITMSms2cid	20.592	35.5	6.5e-08	2
XENLA_tissue_00268198	846.879	2	-4.8	GHSLGTASSS(Phospho)PELNQK	Phospho@10=5	VE20120822-13_ITMSms2cid	21.729	39.1	6.5e-08	1
XENLA_tissue_00277348	1258.97	2	-5.8	EEDDDDIDLFGSDDEEESEDAK		VE20120822-13_ITMSms2cid	43.925	45.2	6.5e-08	1
XENLA_tissue_00187325	739.301	3	-5.8	KEEAQSDQC(Carbamidomethyl)SETSSTDGNSR	Carbamidomethyl@9	VE20120822-30_ITMSms2cid	14.569	43.6	6.6e-08	4
XENLA_tissue_00281966	980.962	2	-4.5	DATNVGDEGGFAPNILENK		VE20120822-25_ITMSms2cid	44.056	48.8	6.7e-08	3
XENLA_tissue_00271675	1023.36	2	-4.4	KEESEES(Phospho)DDDM(Oxidation)GFGLFD	Phospho@7=4;Oxidation@11	VE20120822-26_ITMSms2cid	52.006	31.6	7e-08	5
XENLA_tissue_00201446	1159.45	2	-5.5	DHKAELSGDS(Phospho)GDESDEFSQGK	Phospho@10=19	VE20120822-28_ITMSms2cid	25.468	35.8	7e-08	2
XENLA_tissue_00289633	1159.45	2	-5.5	DHKAELSGDS(Phospho)GDESDEFSQGK	Phospho@10=19	VE20120822-28_ITMSms2cid	25.468	35.8	7e-08	2
XENLA_tissue_00234915	1126.47	2	-5.3	SKEILS(Phospho)SSSSGSDSDSEVDQK	Phospho@6=0	VE20120822-15_ITMSms2cid	23.212	39.6	7.2e-08	1
XENLA_tissue_00081312	807.85	2	-4	ETVSEESSQMC(Carbamidomethyl)LSK	Carbamidomethyl@11	VE20120822-11_ITMSms2cid	28.806	45.4	7.3e-08	2
XENLA_tissue_00257605	627.745	2	-3.5	DGEDSGSYDGPR		VE20120822-26_ITMSms2cid	20.388	38.6	7.3e-08	4
XENLA_tissue_00169257	627.745	2	-3.5	DGEDSGSYDGPR		VE20120822-26_ITMSms2cid	20.388	38.6	7.3e-08	4
XENLA_tissue_00261363	933.102	3	-4.5	HTGPGILSM(Oxidation)ANAGSNTNGSQFFIC(Carbamidomethyl)TAK	Carbamidomethyl@24;Oxidation@9	VE20120822-26_ITMSms2cid	42.337	44.8	7.3e-08	5
XENLA_tissue_00227669	933.102	3	-4.5	HTGPGILSM(Oxidation)ANAGSNTNGSQFFIC(Carbamidomethyl)TAK	Carbamidomethyl@24;Oxidation@9	VE20120822-26_ITMSms2cid	42.337	44.8	7.3e-08	5
XENLA_tissue_00289072	933.102	3	-4.5	HTGPGILSM(Oxidation)ANAGSNTNGSQFFIC(Carbamidomethyl)TAK	Carbamidomethyl@24;Oxidation@9	VE20120822-26_ITMSms2cid	42.337	44.8	7.3e-08	5
XENLA_tissue_00149908	1120.99	2	-7	M(Met-loss+Acetyl)S(Phospho)GDEEQQEQTIAEDLVVTK	Met-loss+Acetyl@1;Phospho@2=25	VE20120822-14_ITMSms2cid	53.186	43.7	7.4e-08	1
XENLA_tissue_00091725	977.842	2	-4.5	S(Phospho)SAEGASMMEDSSEM(Oxidation)GPR	Oxidation@15=58;Phospho@1|2	VE20120822-13_ITMSms2cid	30.488	34.3	7.4e-08	3
XENLA_tissue_00013692	977.842	2	-4.5	S(Phospho)SAEGASMMEDSSEM(Oxidation)GPR	Oxidation@15=58;Phospho@1|2	VE20120822-13_ITMSms2cid	30.488	34.3	7.4e-08	3
XENLA_tissue_00086325	977.842	2	-4.5	S(Phospho)SAEGASMMEDSSEM(Oxidation)GPR	Oxidation@15=58;Phospho@1|2	VE20120822-13_ITMSms2cid	30.488	34.3	7.4e-08	3
XENLA_tissue_00193550	912.372	2	-6.6	DIDDDLEGEVTEEC(Carbamidomethyl)GK	Carbamidomethyl@14	VE20120822-11_ITMSms2cid	40.929	50.4	7.5e-08	1
XENLA_tissue_00254157	787.408	2	-3.9	S(Phospho)PPTAPPPPGPLLPR	Phospho@1=11	VE20120822-26_ITMSms2cid	40.511	39.8	7.7e-08	1
XENLA_tissue_00203824	718.794	2	-5.8	DQGDNSAAGDSQGSK		VE20120822-14_ITMSms2cid	13.106	44.9	7.8e-08	2
XENLA_tissue_00002913	718.794	2	-5.8	DQGDNSAAGDSQGSK		VE20120822-14_ITMSms2cid	13.106	44.9	7.8e-08	2
XENLA_tissue_00137000	677.812	2	-4.4	DSYVGDEAQSKR		VE20120822-26_ITMSms2cid	17.673	39.8	7.9e-08	8
XENLA_tissue_00239641	677.812	2	-4.4	DSYVGDEAQSKR		VE20120822-26_ITMSms2cid	17.673	39.8	7.9e-08	8
XENLA_tissue_00126326	677.812	2	-4.4	DSYVGDEAQSKR		VE20120822-26_ITMSms2cid	17.673	39.8	7.9e-08	8
XENLA_tissue_00249453	677.812	2	-4.4	DSYVGDEAQSKR		VE20120822-26_ITMSms2cid	17.673	39.8	7.9e-08	8
XENLA_tissue_00086551	677.812	2	-4.4	DSYVGDEAQSKR		VE20120822-26_ITMSms2cid	17.673	39.8	7.9e-08	8
XENLA_tissue_00151874	677.812	2	-4.4	DSYVGDEAQSKR		VE20120822-26_ITMSms2cid	17.673	39.8	7.9e-08	8
XENLA_tissue_00234915	1018.91	2	-3.1	EILSSSSSGSDS(Phospho)DSEVDQK	Phospho@12=3	VE20120822-28_ITMSms2cid	26.251	40.8	7.9e-08	1
XENLA_tissue_00274319	784.326	2	-5.7	DVTEC(Carbamidomethyl)GGELSSEER	Carbamidomethyl@5	VE20120822-12_ITMSms2cid	26.475	43	8e-08	1
XENLA_tissue_00289920	1034.13	3	-5.4	GGNSGISETQSSGQQYPQQAAYDQQASGQK		VE20120822-15_ITMSms2cid	27.939	39.8	8e-08	1
XENLA_tissue_00229324	851.354	2	-6.1	DTGSESVPFNAASS(Phospho)PR	Phospho@14=6	VE20120822-13_ITMSms2cid	33.613	38.1	8.3e-08	1
XENLA_tissue_00232821	867.376	2	-4.2	RLS(Phospho)GDTTSGVNAC(Carbamidomethyl)STK	Carbamidomethyl@13;Phospho@3=14	VE20120822-14_ITMSms2cid	19.226	37.2	8.3e-08	1
XENLA_tissue_00099074	594.737	2	-4.5	S(Phospho)AGAAGQM(Oxidation)TGNK	Phospho@1=63;Oxidation@8	VE20120822-13_ITMSms2cid	13.298	31.7	8.4e-08	1
XENLA_tissue_00006921	917.9	2	-0.54	SSSGVEFTSSGSSNTDTGK		VE20120822-28_ITMSms2cid	23.008	45.8	8.4e-08	1
XENLA_tissue_00201446	898.092	3	-3.4	KGDKPKPIDLSESDDNDNFNQTSK		VE20120822-28_ITMSms2cid	26.128	47.5	8.4e-08	2
XENLA_tissue_00289633	898.092	3	-3.4	KGDKPKPIDLSESDDNDNFNQTSK		VE20120822-28_ITMSms2cid	26.128	47.5	8.4e-08	2
XENLA_tissue_00230955	1006.45	2	-2.9	EVKDDDQM(Oxidation)VTTC(Carbamidomethyl)IAGDAK	Carbamidomethyl@12;Oxidation@8	VE20120822-26_ITMSms2cid	26.078	39.8	8.5e-08	2
XENLA_tissue_00200286	1106.41	2	-6.1	TSSQTGNTDS(Phospho)GGESSEVC(Carbamidomethyl)SNK	Carbamidomethyl@18;Phospho@10=12	VE20120822-30_ITMSms2cid	17.386	34.4	8.5e-08	1
XENLA_tissue_00186958	1113.87	2	-5.3	DNQSSDES(Phospho)DEDDEDYQQK	Phospho@8=21	VE20120822-16_ITMSms2cid	19.815	34	8.9e-08	4
XENLA_tissue_00231329	976.458	2	-3.8	SPS(Phospho)PLPADPAPVVQEDPR	Phospho@3=1	VE20120822-26_ITMSms2cid	36.625	38.1	8.9e-08	1
XENLA_tissue_00029004	707.678	3	-5.3	RGTGGVDTAAVGGVFDVSNADR		VE20120822-12_ITMSms2cid	38.812	46.4	9.2e-08	5
XENLA_tissue_00126272	707.678	3	-5.3	RGTGGVDTAAVGGVFDVSNADR		VE20120822-12_ITMSms2cid	38.812	46.4	9.2e-08	5
XENLA_tissue_00221145	707.678	3	-5.3	RGTGGVDTAAVGGVFDVSNADR		VE20120822-12_ITMSms2cid	38.812	46.4	9.2e-08	5
XENLA_tissue_00269896	707.678	3	-5.3	RGTGGVDTAAVGGVFDVSNADR		VE20120822-12_ITMSms2cid	38.812	46.4	9.2e-08	5
XENLA_tissue_00215301	884.851	2	-4.1	STGGTADTDTNEAHS(Phospho)PK	Phospho@15=32	VE20120822-29_ITMSms2cid	14.927	33.3	9.2e-08	1
XENLA_tissue_00149908	1099.98	2	-6.1	M(Met-loss)S(Phospho)GDEEQQEQTIAEDLVVTK	Met-loss@1;Phospho@2=46	VE20120822-12_ITMSms2cid	47.757	37.3	9.3e-08	1
XENLA_tissue_00215301	884.851	2	-4	STGGTADTDTNEAHS(Phospho)PK	Phospho@15=31	VE20120822-15_ITMSms2cid	14.561	35	9.4e-08	1
XENLA_tissue_00213788	814.906	2	-5.3	IQVLQQQADEAEEK		VE20120822-11_ITMSms2cid	29.812	50.4	9.4e-08	1
XENLA_tissue_00240149	886.876	2	-4.5	NVSS(Phospho)PEGNTGSSVC(Carbamidomethyl)GLK	Carbamidomethyl@14;Phospho@4=8	VE20120822-13_ITMSms2cid	28.628	36.5	9.6e-08	2
XENLA_tissue_00266768	886.876	2	-4.5	NVSS(Phospho)PEGNTGSSVC(Carbamidomethyl)GLK	Carbamidomethyl@14;Phospho@4=8	VE20120822-13_ITMSms2cid	28.628	36.5	9.6e-08	2
XENLA_tissue_00257605	627.745	2	-3.7	DGEDSGSYDGPR		VE20120822-12_ITMSms2cid	21.105	39.1	9.6e-08	4
XENLA_tissue_00123670	888.354	2	-4.7	S(Phospho)GGFSSFSYSGAPMASR	Phospho@1=11	VE20120822-26_ITMSms2cid	44.419	34.7	9.7e-08	5
XENLA_tissue_00198398	888.354	2	-4.7	S(Phospho)GGFSSFSYSGAPMASR	Phospho@1=11	VE20120822-26_ITMSms2cid	44.419	34.7	9.7e-08	5
XENLA_tissue_00043350	888.354	2	-4.7	S(Phospho)GGFSSFSYSGAPMASR	Phospho@1=11	VE20120822-26_ITMSms2cid	44.419	34.7	9.7e-08	5
XENLA_tissue_00078693	888.354	2	-4.7	S(Phospho)GGFSSFSYSGAPMASR	Phospho@1=11	VE20120822-26_ITMSms2cid	44.419	34.7	9.7e-08	5
XENLA_tissue_00258747	831.702	3	-4	FKGEDENESDSVSHASESQPVSK		VE20120822-28_ITMSms2cid	20.611	43.9	9.7e-08	2
XENLA_tissue_00244493	1130.19	3	-5.8	GASC(Carbamidomethyl)SSAPSPATSQPASAAAPAPAS(Phospho)PPLTYTPIAR	Carbamidomethyl@4;Phospho@25=6	VE20120822-28_ITMSms2cid	40.948	40.8	9.8e-08	1
XENLA_tissue_00111455	927.896	2	-5.3	NNASTASSSSSQESEPSGK		VE20120822-29_ITMSms2cid	14.724	44.2	9.9e-08	3
XENLA_tissue_00108845	667.26	2	-3.3	S(Phospho)VDGGDNIMMSK	Phospho@1=86	VE20120822-12_ITMSms2cid	32.818	40.7	9.9e-08	1
XENLA_tissue_00130458	1225.01	2	-7	HEWQTNTYDDINDPC(Carbamidomethyl)NLADK	Carbamidomethyl@15	VE20120822-12_ITMSms2cid	37.079	41.3	9.9e-08	2
XENLA_tissue_00184786	1225.01	2	-7	HEWQTNTYDDINDPC(Carbamidomethyl)NLADK	Carbamidomethyl@15	VE20120822-12_ITMSms2cid	37.079	41.3	9.9e-08	2
XENLA_tissue_00056615	735.29	2	-4.4	IPS(Phospho)DDEEAGGSGAGK	Phospho@3=69	VE20120822-27_ITMSms2cid	18.966	37.3	1e-07	2
XENLA_tissue_00254618	735.29	2	-4.4	IPS(Phospho)DDEEAGGSGAGK	Phospho@3=69	VE20120822-27_ITMSms2cid	18.966	37.3	1e-07	2
XENLA_tissue_00151359	784.344	2	-4.6	DLTTGYDSNQPDNK		VE20120822-12_ITMSms2cid	25.226	40.9	1e-07	1
XENLA_tissue_00008188	1233.51	2	-5	DNLTLWTSDTQGDEAEQGEGGEN		VE20120822-13_ITMSms2cid	46.552	39.7	1e-07	2
XENLA_tissue_00051712	952.392	2	-2.1	TEEAGSTSTPSTSNET(Phospho)PK	Phospho@16=7	VE20120822-29_ITMSms2cid	17.578	40.2	1e-07	1
XENLA_tissue_00056615	698.77	2	-4	ADS(Phospho)AGSSASTGSYR	Phospho@3=20	VE20120822-28_ITMSms2cid	18	35.6	1e-07	2
XENLA_tissue_00254618	698.77	2	-4	ADS(Phospho)AGSSASTGSYR	Phospho@3=20	VE20120822-28_ITMSms2cid	18	35.6	1e-07	2
XENLA_tissue_00253927	701.799	2	-6	GLS(Phospho)EDTTEETLK	Phospho@3=41	VE20120822-25_ITMSms2cid	32.183	34	1.1e-07	6
XENLA_tissue_00093417	701.799	2	-6	GLS(Phospho)EDTTEETLK	Phospho@3=41	VE20120822-25_ITMSms2cid	32.183	34	1.1e-07	6
XENLA_tissue_00207548	701.799	2	-6	GLS(Phospho)EDTTEETLK	Phospho@3=41	VE20120822-25_ITMSms2cid	32.183	34	1.1e-07	6
XENLA_tissue_00125059	701.799	2	-6	GLS(Phospho)EDTTEETLK	Phospho@3=41	VE20120822-25_ITMSms2cid	32.183	34	1.1e-07	6
XENLA_tissue_00290209	701.799	2	-6	GLS(Phospho)EDTTEETLK	Phospho@3=41	VE20120822-25_ITMSms2cid	32.183	34	1.1e-07	6
XENLA_tissue_00172632	701.799	2	-6	GLS(Phospho)EDTTEETLK	Phospho@3=41	VE20120822-25_ITMSms2cid	32.183	34	1.1e-07	6
XENLA_tissue_00259332	1253.5	2	-3.2	ETPS(Phospho)SPVNTEM(Oxidation)QDNFGC(Carbamidomethyl)AVGNR	Carbamidomethyl@17;Phospho@4=0;Oxidation@11	VE20120822-28_ITMSms2cid	34.267	35.3	1.1e-07	2
XENLA_tissue_00104279	1253.5	2	-3.2	ETPS(Phospho)SPVNTEM(Oxidation)QDNFGC(Carbamidomethyl)AVGNR	Carbamidomethyl@17;Phospho@4=0;Oxidation@11	VE20120822-28_ITMSms2cid	34.267	35.3	1.1e-07	2
XENLA_tissue_00260338	1020.39	3	-5	DKDEEGGDDEEANC(Carbamidomethyl)NLVC(Carbamidomethyl)GDDYGPETR	Carbamidomethyl@14;Carbamidomethyl@18	VE20120822-14_ITMSms2cid	33.367	43.9	1.1e-07	1
XENLA_tissue_00117302	1119.45	2	-4.1	EADEDEEVEDVLPEMPS(Phospho)PK	Phospho@17	VE20120822-26_ITMSms2cid	48.53	46.1	1.1e-07	1
XENLA_tissue_00201446	1090.9	2	-6.7	TTSLEEDEDNS(Phospho)ENEMETK	Phospho@11=25	VE20120822-14_ITMSms2cid	27.929	35.3	1.1e-07	2
XENLA_tissue_00220553	852.326	2	-4.6	VLES(Phospho)DSEEEEENSK	Phospho@4=18	VE20120822-27_ITMSms2cid	21.726	35.1	1.1e-07	1
XENLA_tissue_00284051	798.299	2	-5.6	M(Met-loss+Acetyl)S(Phospho)GDEM(Oxidation)IFDPTMSK	Met-loss+Acetyl@1;Phospho@2=67;Oxidation@6=64	VE20120822-10_ITMSms2cid	47.75	38.9	1.2e-07	1
XENLA_tissue_00259291	902.835	5	2.5	GPRPNNQQNQGAEVTDQSENKDPAAPTSEALASGDGQQRPPPR		VE20120822-15_ITMSms2cid	25.966	55.7	1.2e-07	1
XENLA_tissue_00239847	771.348	2	-4.8	ANS(Phospho)EVDKLSQNTR	Phospho@3=76	VE20120822-13_ITMSms2cid	24.868	34.6	1.2e-07	5
XENLA_tissue_00241000	771.348	2	-4.8	ANS(Phospho)EVDKLSQNTR	Phospho@3=76	VE20120822-13_ITMSms2cid	24.868	34.6	1.2e-07	5
XENLA_tissue_00108845	667.258	2	-5.1	S(Phospho)VDGGDNIMMSK	Phospho@1=86	VE20120822-11_ITMSms2cid	32.937	31.2	1.2e-07	1
XENLA_tissue_00142717	1105.94	2	-5.5	S(Phospho)GSDGEGASSSQSDGSSSITSLK	Phospho@1|3	VE20120822-15_ITMSms2cid	29.382	39.4	1.2e-07	4
XENLA_tissue_00206184	1105.94	2	-5.5	S(Phospho)GSDGEGASSSQSDGSSSITSLK	Phospho@1|3	VE20120822-15_ITMSms2cid	29.382	39.4	1.2e-07	4
XENLA_tissue_00281970	1105.94	2	-5.5	S(Phospho)GSDGEGASSSQSDGSSSITSLK	Phospho@1|3	VE20120822-15_ITMSms2cid	29.382	39.4	1.2e-07	4
XENLA_tissue_00007981	1105.94	2	-5.5	S(Phospho)GSDGEGASSSQSDGSSSITSLK	Phospho@1|3	VE20120822-15_ITMSms2cid	29.382	39.4	1.2e-07	4
XENLA_tissue_00259291	938.394	2	-4.9	S(Phospho)VGDGETVEFDVVEGEK	Phospho@1=25	VE20120822-12_ITMSms2cid	44.703	38.3	1.2e-07	7
XENLA_tissue_00111600	938.394	2	-4.9	S(Phospho)VGDGETVEFDVVEGEK	Phospho@1=25	VE20120822-12_ITMSms2cid	44.703	38.3	1.2e-07	7
XENLA_tissue_00199482	938.394	2	-4.9	S(Phospho)VGDGETVEFDVVEGEK	Phospho@1=25	VE20120822-12_ITMSms2cid	44.703	38.3	1.2e-07	7
XENLA_tissue_00226074	938.394	2	-4.9	S(Phospho)VGDGETVEFDVVEGEK	Phospho@1=25	VE20120822-12_ITMSms2cid	44.703	38.3	1.2e-07	7
XENLA_tissue_00108845	675.255	2	-5.6	S(Phospho)VDGGDNIM(Oxidation)MSK	Phospho@1=84;Oxidation@9=14	VE20120822-25_ITMSms2cid	25.727	36.6	1.2e-07	1
XENLA_tissue_00243970	1051.42	2	-3.9	KLNS(Phospho)DEEDQDEEGEISGK	Phospho@4=87	VE20120822-14_ITMSms2cid	24.359	39.1	1.2e-07	4
XENLA_tissue_00281358	1244.01	2	-5.5	Q(Gln->pyro-Glu)TPSS(Phospho)PVNIAM(Oxidation)QDSFGC(Carbamidomethyl)AVENR	Carbamidomethyl@17;Gln->pyro-Glu@1;Phospho@5=2;Oxidation@11	VE20120822-27_ITMSms2cid	46.434	44.6	1.2e-07	2
XENLA_tissue_00147835	1244.01	2	-5.5	Q(Gln->pyro-Glu)TPSS(Phospho)PVNIAM(Oxidation)QDSFGC(Carbamidomethyl)AVENR	Carbamidomethyl@17;Gln->pyro-Glu@1;Phospho@5=2;Oxidation@11	VE20120822-27_ITMSms2cid	46.434	44.6	1.2e-07	2
XENLA_tissue_00000025	884.878	2	-3.6	EAEC(Carbamidomethyl)SSDAVEQSTEVK	Carbamidomethyl@4	VE20120822-13_ITMSms2cid	23.259	43.4	1.2e-07	1
XENLA_tissue_00169505	700.318	2	-5.2	SNS(Phospho)LEELGLETK	Phospho@3=10	VE20120822-11_ITMSms2cid	41.265	40.3	1.2e-07	1
XENLA_tissue_00259291	902.827	5	-5.4	GPRPNNQQNQGAEVTDQSENKDPAAPTSEALASGDGQQRPPPR		VE20120822-16_ITMSms2cid	26.845	57	1.3e-07	1
XENLA_tissue_00137766	1004.44	2	-5.3	TIGGGDDSFNTFFSETGAGK		VE20120822-25_ITMSms2cid	49.45	36.6	1.3e-07	3
XENLA_tissue_00237576	696.271	2	-3.7	S(Phospho)SVAEGDSVM(Oxidation)EGK	Oxidation@10;Phospho@1|2	VE20120822-26_ITMSms2cid	18.196	33.8	1.3e-07	1
XENLA_tissue_00248474	819.874	2	-4.5	RDS(Phospho)GIGEESAIAPTR	Phospho@3=36	VE20120822-12_ITMSms2cid	27.47	44.8	1.3e-07	1
XENLA_tissue_00137000	1116.03	2	-5.4	DLYANTVLSGGTTM(Oxidation)YPGIADR	Oxidation@14	VE20120822-09_ITMSms2cid	46.648	42.6	1.3e-07	2
XENLA_tissue_00262060	1116.03	2	-5.4	DLYANTVLSGGTTM(Oxidation)YPGIADR	Oxidation@14	VE20120822-09_ITMSms2cid	46.648	42.6	1.3e-07	2
XENLA_tissue_00125893	774.352	2	-4.5	GGGGDAASSQEAVQASR		VE20120822-27_ITMSms2cid	17.297	42.6	1.3e-07	3
XENLA_tissue_00249805	774.352	2	-4.5	GGGGDAASSQEAVQASR		VE20120822-27_ITMSms2cid	17.297	42.6	1.3e-07	3
XENLA_tissue_00137000	926.404	2	-5.3	M(Met-loss+Acetyl)EDDIAALVVDNGSGM(Oxidation)C(Carbamidomethyl)K	Carbamidomethyl@17;Met-loss+Acetyl@1;Oxidation@16	VE20120822-24_ITMSms2cid	50.515	50.5	1.3e-07	2
XENLA_tissue_00271675	763.363	2	-4.4	GKS(Phospho)IDEVIAQGNSK	Phospho@3=89	VE20120822-27_ITMSms2cid	28.026	38.9	1.3e-07	1
XENLA_tissue_00010219	980.963	2	-3.4	DATNVGDEGGFAPNILENK		VE20120822-27_ITMSms2cid	43.76	39.5	1.3e-07	3
XENLA_tissue_00243167	1068.45	2	-4.7	VSGETEDLDGDSEEPSDVQK		VE20120822-13_ITMSms2cid	27.092	51.9	1.3e-07	1
XENLA_tissue_00010219	980.96	2	-6.4	DATNVGDEGGFAPNILENK		VE20120822-11_ITMSms2cid	44.599	50.7	1.3e-07	3
XENLA_tissue_00132948	704.831	2	-5.6	GILAADESVGSM(Oxidation)DK	Oxidation@12	VE20120822-23_ITMSms2cid	29.322	42.6	1.3e-07	2
XENLA_tissue_00196875	979.382	2	-8.1	M(Met-loss+Acetyl)AS(Phospho)QDEVEELGMEADGQK	Met-loss+Acetyl@1;Phospho@3	VE20120822-12_ITMSms2cid	47.269	35.2	1.3e-07	1
XENLA_tissue_00193961	971.928	2	-3.9	SDQTVVC(Carbamidomethyl)EQQQSYQSR	Carbamidomethyl@7	VE20120822-27_ITMSms2cid	23.812	44.8	1.3e-07	2
XENLA_tissue_00289920	971.928	2	-3.9	SDQTVVC(Carbamidomethyl)EQQQSYQSR	Carbamidomethyl@7	VE20120822-27_ITMSms2cid	23.812	44.8	1.3e-07	2
XENLA_tissue_00153476	775.323	2	-3.4	M(Met-loss)C(Carbamidomethyl)QGGDFTNHNGTGGK	Carbamidomethyl@2;Met-loss@1	VE20120822-13_ITMSms2cid	15.727	46.5	1.3e-07	1
XENLA_tissue_00287854	769.878	2	-6.4	LATDDGDILLDYSK		VE20120822-09_ITMSms2cid	45.447	44.9	1.3e-07	1
XENLA_tissue_00276059	595.276	2	-5	S(Phospho)LNLEDYKK	Phospho@1=86	VE20120822-25_ITMSms2cid	31.606	27.8	1.3e-07	1
XENLA_tissue_00281635	1084.47	2	-7.6	DNLTLWTSDMQGDGEEQTK		VE20120822-11_ITMSms2cid	46.157	40.5	1.4e-07	1
XENLA_tissue_00281358	959.893	2	-4.9	NNISENEEESQYC(Carbamidomethyl)FR	Carbamidomethyl@13	VE20120822-26_ITMSms2cid	32.923	40.9	1.4e-07	2
XENLA_tissue_00104279	959.893	2	-4.9	NNISENEEESQYC(Carbamidomethyl)FR	Carbamidomethyl@13	VE20120822-26_ITMSms2cid	32.923	40.9	1.4e-07	2
XENLA_tissue_00177078	819.31	2	-5.7	M(Met-loss+Acetyl)S(Phospho)GDEM(Oxidation)IFDPTMTR	Met-loss+Acetyl@1;Phospho@2=69;Oxidation@6=76	VE20120822-24_ITMSms2cid	48.941	37.5	1.4e-07	1
XENLA_tissue_00226648	882.914	2	-6.3	S(Phospho)LLIQSWESGNPTPR	Phospho@1=37	VE20120822-11_ITMSms2cid	49.088	38.7	1.4e-07	1
XENLA_tissue_00249259	821.373	2	-4.6	NSQGSVGSGQQSYSQK		VE20120822-28_ITMSms2cid	16.081	44.7	1.4e-07	1
XENLA_tissue_00137000	758.85	2	-6.6	QEYDESGPSIVHR		VE20120822-25_ITMSms2cid	25.576	30.5	1.4e-07	2
XENLA_tissue_00234915	1018.91	2	-4.1	EILSSSSSGSDS(Phospho)DSEVDQK	Phospho@12=5	VE20120822-14_ITMSms2cid	26.541	41.5	1.4e-07	1
XENLA_tissue_00247282	994.464	2	-7.9	VPSPDVIVLSDNEPS(Phospho)SPR	Phospho@15|16	VE20120822-26_ITMSms2cid	43.093	39.6	1.4e-07	9
XENLA_tissue_00153964	994.464	2	-7.9	VPSPDVIVLSDNEPS(Phospho)SPR	Phospho@15|16	VE20120822-26_ITMSms2cid	43.093	39.6	1.4e-07	9
XENLA_tissue_00191838	994.464	2	-7.9	VPSPDVIVLSDNEPS(Phospho)SPR	Phospho@15|16	VE20120822-26_ITMSms2cid	43.093	39.6	1.4e-07	9
XENLA_tissue_00217309	994.464	2	-7.9	VPSPDVIVLSDNEPS(Phospho)SPR	Phospho@15|16	VE20120822-26_ITMSms2cid	43.093	39.6	1.4e-07	9
XENLA_tissue_00217233	994.464	2	-7.9	VPSPDVIVLSDNEPS(Phospho)SPR	Phospho@15|16	VE20120822-26_ITMSms2cid	43.093	39.6	1.4e-07	9
XENLA_tissue_00160074	994.464	2	-7.9	VPSPDVIVLSDNEPS(Phospho)SPR	Phospho@15|16	VE20120822-26_ITMSms2cid	43.093	39.6	1.4e-07	9
XENLA_tissue_00280783	994.464	2	-7.9	VPSPDVIVLSDNEPS(Phospho)SPR	Phospho@15|16	VE20120822-26_ITMSms2cid	43.093	39.6	1.4e-07	9
XENLA_tissue_00158861	994.464	2	-7.9	VPSPDVIVLSDNEPS(Phospho)SPR	Phospho@15|16	VE20120822-26_ITMSms2cid	43.093	39.6	1.4e-07	9
XENLA_tissue_00270690	994.464	2	-7.9	VPSPDVIVLSDNEPS(Phospho)SPR	Phospho@15|16	VE20120822-26_ITMSms2cid	43.093	39.6	1.4e-07	9
XENLA_tissue_00240149	886.875	2	-4.8	NVSS(Phospho)PEGNTGSSVC(Carbamidomethyl)GLK	Carbamidomethyl@14;Phospho@4=10	VE20120822-27_ITMSms2cid	28.087	35.2	1.5e-07	2
XENLA_tissue_00266768	886.875	2	-4.8	NVSS(Phospho)PEGNTGSSVC(Carbamidomethyl)GLK	Carbamidomethyl@14;Phospho@4=10	VE20120822-27_ITMSms2cid	28.087	35.2	1.5e-07	2
XENLA_tissue_00170602	880.355	2	-6.2	AS(Phospho)SSAGSEAGGQSTGSNPK	Phospho@2=0	VE20120822-16_ITMSms2cid	14.674	31.5	1.5e-07	1
XENLA_tissue_00131095	714.78	2	-5.8	DTEASSDSSGSEEK		VE20120822-14_ITMSms2cid	13.659	47.6	1.5e-07	2
XENLA_tissue_00115689	1125.97	2	-4.6	EGETNGTDQEVTDTAEQPDSK		VE20120822-28_ITMSms2cid	22.657	44.5	1.5e-07	3
XENLA_tissue_00137326	1125.97	2	-4.6	EGETNGTDQEVTDTAEQPDSK		VE20120822-28_ITMSms2cid	22.657	44.5	1.5e-07	3
XENLA_tissue_00049730	929.407	2	-7.3	DTPKDQGDNSGAGEGQGPK		VE20120822-14_ITMSms2cid	14.593	44.5	1.5e-07	2
XENLA_tissue_00132361	929.407	2	-7.3	DTPKDQGDNSGAGEGQGPK		VE20120822-14_ITMSms2cid	14.593	44.5	1.5e-07	2
XENLA_tissue_00138208	643.252	2	-7.3	DTEDDGYVDEK		VE20120822-11_ITMSms2cid	21.835	40.9	1.5e-07	1
XENLA_tissue_00291564	1010.45	2	-3.7	S(Phospho)GGDALEAAEAPANTLPAER	Phospho@1=65	VE20120822-27_ITMSms2cid	39.6	39.9	1.6e-07	3
XENLA_tissue_00037396	1010.45	2	-3.7	S(Phospho)GGDALEAAEAPANTLPAER	Phospho@1=65	VE20120822-27_ITMSms2cid	39.6	39.9	1.6e-07	3
XENLA_tissue_00180783	1041.8	3	-6.1	AVPIEEAVSSSTGEAGPSC(Carbamidomethyl)SSSPT(Phospho)KPQPASK	Carbamidomethyl@19;Phospho@24=5	VE20120822-29_ITMSms2cid	34.637	41.7	1.6e-07	2
XENLA_tissue_00224277	1041.8	3	-6.1	AVPIEEAVSSSTGEAGPSC(Carbamidomethyl)SSSPT(Phospho)KPQPASK	Carbamidomethyl@19;Phospho@24=5	VE20120822-29_ITMSms2cid	34.637	41.7	1.6e-07	2
XENLA_tissue_00169106	1022.14	3	-4.5	SVAEPENPDHVAEPVTSEGLQQSQTETGK		VE20120822-27_ITMSms2cid	31.452	39.9	1.6e-07	2
XENLA_tissue_00189655	1022.14	3	-4.5	SVAEPENPDHVAEPVTSEGLQQSQTETGK		VE20120822-27_ITMSms2cid	31.452	39.9	1.6e-07	2
XENLA_tissue_00142612	897.37	2	-4.4	Acetyl-MEPGDQDINLNS(Phospho)PNK	Acetyl@N-term;Phospho@12	VE20120822-26_ITMSms2cid	41.081	36.2	1.6e-07	4
XENLA_tissue_00177387	897.37	2	-4.4	Acetyl-MEPGDQDINLNS(Phospho)PNK	Acetyl@N-term;Phospho@12	VE20120822-26_ITMSms2cid	41.081	36.2	1.6e-07	4
XENLA_tissue_00101027	927.897	2	-4.6	NNASTASSSSSQESEPSGK		VE20120822-15_ITMSms2cid	14.377	44.6	1.6e-07	3
XENLA_tissue_00276893	847.377	2	2	DSGLSGDITNHSVS(Phospho)PK	Phospho@14=11	VE20120822-13_ITMSms2cid	30.36	42.9	1.6e-07	1
XENLA_tissue_00132948	696.832	2	-7.6	GILAADESVGSMDK		VE20120822-09_ITMSms2cid	35.941	48.3	1.6e-07	2
XENLA_tissue_00104527	1095.9	2	-5.8	TFDSSDDEDDMEESESPQK		VE20120822-27_ITMSms2cid	28.003	37.5	1.6e-07	4
XENLA_tissue_00231072	1095.9	2	-5.8	TFDSSDDEDDMEESESPQK		VE20120822-27_ITMSms2cid	28.003	37.5	1.6e-07	4
XENLA_tissue_00265756	1095.9	2	-5.8	TFDSSDDEDDMEESESPQK		VE20120822-27_ITMSms2cid	28.003	37.5	1.6e-07	4
XENLA_tissue_00207374	1095.9	2	-5.8	TFDSSDDEDDMEESESPQK		VE20120822-27_ITMSms2cid	28.003	37.5	1.6e-07	4
XENLA_tissue_00007232	802.331	2	-5.4	M(Met-loss+Acetyl)ADSSESFNIATS(Phospho)PR	Met-loss+Acetyl@1;Phospho@13=14	VE20120822-11_ITMSms2cid	44.831	34	1.6e-07	1
XENLA_tissue_00029004	1022.95	2	-5.7	GT(Phospho)GGVDTAAVGGVFDVSNADR	Phospho@2=6	VE20120822-12_ITMSms2cid	46.22	39.8	1.6e-07	5
XENLA_tissue_00126272	1022.95	2	-5.7	GT(Phospho)GGVDTAAVGGVFDVSNADR	Phospho@2=6	VE20120822-12_ITMSms2cid	46.22	39.8	1.6e-07	5
XENLA_tissue_00221145	1022.95	2	-5.7	GT(Phospho)GGVDTAAVGGVFDVSNADR	Phospho@2=6	VE20120822-12_ITMSms2cid	46.22	39.8	1.6e-07	5
XENLA_tissue_00269896	1022.95	2	-5.7	GT(Phospho)GGVDTAAVGGVFDVSNADR	Phospho@2=6	VE20120822-12_ITMSms2cid	46.22	39.8	1.6e-07	5
XENLA_tissue_00007232	802.331	2	-6.1	M(Met-loss+Acetyl)ADSSESFNIATS(Phospho)PR	Met-loss+Acetyl@1;Phospho@13=14	VE20120822-31_ITMSms2cid	41.74	34.2	1.6e-07	1
XENLA_tissue_00146700	898.909	2	-3.8	DDTIYEDDDVKEAIR		VE20120822-25_ITMSms2cid	34.634	39.9	1.7e-07	4
XENLA_tissue_00224191	898.909	2	-3.8	DDTIYEDDDVKEAIR		VE20120822-25_ITMSms2cid	34.634	39.9	1.7e-07	4
XENLA_tissue_00202665	898.909	2	-3.8	DDTIYEDDDVKEAIR		VE20120822-25_ITMSms2cid	34.634	39.9	1.7e-07	4
XENLA_tissue_00266892	898.909	2	-3.8	DDTIYEDDDVKEAIR		VE20120822-25_ITMSms2cid	34.634	39.9	1.7e-07	4
XENLA_tissue_00253210	795.83	2	-5.9	DVGDGEAQGNEESQR		VE20120822-27_ITMSms2cid	16.641	43.6	1.7e-07	2
XENLA_tissue_00064357	732.284	2	-2.9	S(Phospho)GQQGESSSSSSQK	Phospho@1=43	VE20120822-16_ITMSms2cid	6.014	34.2	1.7e-07	2
XENLA_tissue_00086325	732.284	2	-2.9	S(Phospho)GQQGESSSSSSQK	Phospho@1=43	VE20120822-16_ITMSms2cid	6.014	34.2	1.7e-07	2
XENLA_tissue_00192345	586.756	2	-5.4	DHAGVMGESNR		VE20120822-25_ITMSms2cid	16.394	29.2	1.7e-07	3
XENLA_tissue_00199521	972.405	2	-4.4	ILS(Phospho)DGEDSDSDAASEKPK	Phospho@3=37	VE20120822-13_ITMSms2cid	24.931	38.3	1.7e-07	1
XENLA_tissue_00051950	773.923	2	-5.8	VLEQLTGQTPVFSK		VE20120822-11_ITMSms2cid	41.005	41.1	1.7e-07	4
XENLA_tissue_00261849	1252.56	2	-4.4	AGS(Phospho)PQSVSASVANSASYEDLDLQK	Phospho@3=0	VE20120822-13_ITMSms2cid	44.418	38.3	1.7e-07	1
XENLA_tissue_00279004	785.315	2	-4.1	DREEDEEEAYER		VE20120822-26_ITMSms2cid	21.409	41	1.7e-07	3
XENLA_tissue_00236602	820.347	2	-4.1	DDDQMVTTC(Carbamidomethyl)IAGDAK	Carbamidomethyl@9	VE20120822-11_ITMSms2cid	35.986	42.9	1.8e-07	2
XENLA_tissue_00239412	821.327	2	-4.1	S(Phospho)PQNSTSDFQDAHK	Phospho@1=25	VE20120822-14_ITMSms2cid	19.981	35.3	1.8e-07	1
XENLA_tissue_00054865	833.886	2	-5.2	DEFAVVDNQVM(Oxidation)DLR	Oxidation@11	VE20120822-09_ITMSms2cid	46.598	46.6	1.8e-07	6
XENLA_tissue_00068967	1209.45	2	-4.8	GYGGDGYNGDGNYGGS(Phospho)PPYSGGNR	Phospho@16=16	VE20120822-14_ITMSms2cid	32.719	34.5	1.8e-07	1
XENLA_tissue_00117710	738.313	2	-5.8	EHASAAQSPGS(Phospho)PTR	Phospho@11=7	VE20120822-14_ITMSms2cid	14.625	34.6	1.8e-07	2
XENLA_tissue_00261771	738.313	2	-5.8	EHASAAQSPGS(Phospho)PTR	Phospho@11=7	VE20120822-14_ITMSms2cid	14.625	34.6	1.8e-07	2
XENLA_tissue_00111455	927.896	2	-5.3	NNASTASSSSSQESEPSGK		VE20120822-16_ITMSms2cid	14.446	37	1.8e-07	3
XENLA_tissue_00101027	927.896	2	-5.3	NNASTASSSSSQESEPSGK		VE20120822-16_ITMSms2cid	14.446	37	1.8e-07	3
XENLA_tissue_00277342	927.896	2	-5.3	NNASTASSSSSQESEPSGK		VE20120822-16_ITMSms2cid	14.446	37	1.8e-07	3
XENLA_tissue_00071138	1055.13	3	-4.8	KDNEDTAPEEPEQQSTNGSSVTEVDEVTK		VE20120822-29_ITMSms2cid	29.574	39.5	1.8e-07	1
XENLA_tissue_00200286	1066.43	2	-5.2	TSSQTGNTDSGGESSEVC(Carbamidomethyl)SNK	Carbamidomethyl@18	VE20120822-29_ITMSms2cid	16.156	38.1	1.8e-07	1
XENLA_tissue_00042023	766.695	3	-4.6	ISFGHIDM(Oxidation)SPESQDLQVHGGK	Oxidation@8	VE20120822-25_ITMSms2cid	34.625	43.8	1.8e-07	1
XENLA_tissue_00221959	659.776	2	-4.7	SDESNSGTGDPPR		VE20120822-13_ITMSms2cid	14.907	39.5	1.8e-07	2
XENLA_tissue_00227219	993.944	2	-4.7	SKS(Phospho)PDSGVTSDATILDEGK	Phospho@3=1	VE20120822-27_ITMSms2cid	33.948	37.8	1.8e-07	2
XENLA_tissue_00239572	993.944	2	-4.7	SKS(Phospho)PDSGVTSDATILDEGK	Phospho@3=1	VE20120822-27_ITMSms2cid	33.948	37.8	1.8e-07	2
XENLA_tissue_00181336	1012.97	2	-4.5	RNVSTFPDEPTS(Phospho)PLQEK	Phospho@12=14	VE20120822-12_ITMSms2cid	34.252	35.6	1.8e-07	2
XENLA_tissue_00279434	1012.97	2	-4.5	RNVSTFPDEPTS(Phospho)PLQEK	Phospho@12=14	VE20120822-12_ITMSms2cid	34.252	35.6	1.8e-07	2
XENLA_tissue_00124415	903.443	2	-5	VVSNASC(Carbamidomethyl)TTNC(Carbamidomethyl)LAPLAK	Carbamidomethyl@7;Carbamidomethyl@11	VE20120822-13_ITMSms2cid	32.337	42	1.8e-07	3
XENLA_tissue_00205311	903.443	2	-5	VVSNASC(Carbamidomethyl)TTNC(Carbamidomethyl)LAPLAK	Carbamidomethyl@7;Carbamidomethyl@11	VE20120822-13_ITMSms2cid	32.337	42	1.8e-07	3
XENLA_tissue_00284472	903.443	2	-5	VVSNASC(Carbamidomethyl)TTNC(Carbamidomethyl)LAPLAK	Carbamidomethyl@7;Carbamidomethyl@11	VE20120822-13_ITMSms2cid	32.337	42	1.8e-07	3
XENLA_tissue_00096726	970.441	2	-6.7	SVDFTEDSNNLLTGGQDK		VE20120822-11_ITMSms2cid	41.807	42.5	1.8e-07	1
XENLA_tissue_00243581	899.89	2	2.3	SQSDSAVSDDGSQATTSR		VE20120822-15_ITMSms2cid	16.783	38.9	1.9e-07	3
XENLA_tissue_00056615	735.291	2	-3.6	IPS(Phospho)DDEEAGGSGAGK	Phospho@3=71	VE20120822-28_ITMSms2cid	18.86	34.5	1.9e-07	2
XENLA_tissue_00254618	735.291	2	-3.6	IPS(Phospho)DDEEAGGSGAGK	Phospho@3=71	VE20120822-28_ITMSms2cid	18.86	34.5	1.9e-07	2
XENLA_tissue_00169408	869.888	2	-4.3	DYENDEDVNKQLEK		VE20120822-12_ITMSms2cid	25.636	42.6	1.9e-07	1
XENLA_tissue_00147067	1112.39	2	-4.7	DYEEVGTESGDGGEDEEDEY		VE20120822-27_ITMSms2cid	36.276	39.2	1.9e-07	1
XENLA_tissue_00277348	1337.02	2	-1.1	EEDDDDIDLFGSDDEEESEDAKR		VE20120822-27_ITMSms2cid	39.988	40.4	1.9e-07	1
XENLA_tissue_00147835	1244.52	2	-9.9	QTPS(Phospho)SPVNIAMQDSFGC(Carbamidomethyl)AVENR	Carbamidomethyl@17;Phospho@4|5	VE20120822-26_ITMSms2cid	47.852	36.7	2e-07	2
XENLA_tissue_00281358	1244.52	2	-9.9	QTPS(Phospho)SPVNIAMQDSFGC(Carbamidomethyl)AVENR	Carbamidomethyl@17;Phospho@4|5	VE20120822-26_ITMSms2cid	47.852	36.7	2e-07	2
XENLA_tissue_00277348	1337.02	2	-4.9	EEDDDDIDLFGSDDEEESEDAKR		VE20120822-13_ITMSms2cid	40.411	42.9	2e-07	1
XENLA_tissue_00202819	1112.44	2	-6	EADEDEEVEDVVPEMPS(Phospho)PK	Phospho@17	VE20120822-26_ITMSms2cid	44.85	38.2	2e-07	2
XENLA_tissue_00152942	1112.44	2	-6	EADEDEEVEDVVPEMPS(Phospho)PK	Phospho@17	VE20120822-26_ITMSms2cid	44.85	38.2	2e-07	2
XENLA_tissue_00239812	819.87	2	-5.9	DEFAVADNQVM(Oxidation)DLR	Oxidation@11	VE20120822-09_ITMSms2cid	41.852	45.2	2e-07	1
XENLA_tissue_00178228	943.402	2	-5.8	KVENTDESAETC(Carbamidomethyl)SNSSK	Carbamidomethyl@12	VE20120822-28_ITMSms2cid	14.404	45.5	2e-07	2
XENLA_tissue_00224277	943.402	2	-5.8	KVENTDESAETC(Carbamidomethyl)SNSSK	Carbamidomethyl@12	VE20120822-28_ITMSms2cid	14.404	45.5	2e-07	2
XENLA_tissue_00007232	802.332	2	-4.4	M(Met-loss+Acetyl)ADSSESFNIATS(Phospho)PR	Met-loss+Acetyl@1;Phospho@13=11	VE20120822-12_ITMSms2cid	41.756	41.1	2e-07	1
XENLA_tissue_00074303	1190.01	2	-5.6	S(Phospho)GSLSSSQSLASSAADDVPSSSGSK	Phospho@1|3|5	VE20120822-15_ITMSms2cid	35.235	34.2	2.1e-07	2
XENLA_tissue_00265382	1190.01	2	-5.6	S(Phospho)GSLSSSQSLASSAADDVPSSSGSK	Phospho@1|3|5	VE20120822-15_ITMSms2cid	35.235	34.2	2.1e-07	2
XENLA_tissue_00259291	902.827	5	-5.8	GPRPNNQQNQGAEVTDQSENKDPAAPTSEALASGDGQQRPPPR		VE20120822-29_ITMSms2cid	26.602	54.9	2.1e-07	1
XENLA_tissue_00114650	1142.49	2	-5.2	KGS(Phospho)SSSVC(Carbamidomethyl)SLASSSDVSLSC(Carbamidomethyl)AK	Carbamidomethyl@8;Carbamidomethyl@20;Phospho@3|4|5	VE20120822-14_ITMSms2cid	35.44	35.1	2.1e-07	1
XENLA_tissue_00106475	737.822	2	-3.2	S(Phospho)SVEGSSAVTTNQK	Phospho@1|2	VE20120822-28_ITMSms2cid	18.36	38.9	2.1e-07	4
XENLA_tissue_00269630	737.822	2	-3.2	S(Phospho)SVEGSSAVTTNQK	Phospho@1|2	VE20120822-28_ITMSms2cid	18.36	38.9	2.1e-07	4
XENLA_tissue_00077977	737.822	2	-3.2	S(Phospho)SVEGSSAVTTNQK	Phospho@1|2	VE20120822-28_ITMSms2cid	18.36	38.9	2.1e-07	4
XENLA_tissue_00202115	737.822	2	-3.2	S(Phospho)SVEGSSAVTTNQK	Phospho@1|2	VE20120822-28_ITMSms2cid	18.36	38.9	2.1e-07	4
XENLA_tissue_00000025	884.879	2	-2.1	EAEC(Carbamidomethyl)SSDAVEQSTEVK	Carbamidomethyl@4	VE20120822-27_ITMSms2cid	22.635	51.7	2.1e-07	1
XENLA_tissue_00007232	802.333	2	-3.5	M(Met-loss+Acetyl)ADSSESFNIATS(Phospho)PR	Met-loss+Acetyl@1;Phospho@13=11	VE20120822-26_ITMSms2cid	41.321	42	2.2e-07	1
XENLA_tissue_00222165	659.776	2	-4.3	SDESNSGTGDPPR		VE20120822-27_ITMSms2cid	14.847	38.6	2.2e-07	2
XENLA_tissue_00221959	659.776	2	-4.3	SDESNSGTGDPPR		VE20120822-27_ITMSms2cid	14.847	38.6	2.2e-07	2
XENLA_tissue_00149908	1120.99	2	-6.3	M(Met-loss+Acetyl)S(Phospho)GDEEQQEQTIAEDLVVTK	Met-loss+Acetyl@1;Phospho@2=34	VE20120822-28_ITMSms2cid	53.606	40.2	2.2e-07	1
XENLA_tissue_00132361	929.41	2	-3.9	DTPKDQGDNSGAGEGQGPK		VE20120822-29_ITMSms2cid	14.842	42.6	2.2e-07	2
XENLA_tissue_00049730	929.41	2	-3.9	DTPKDQGDNSGAGEGQGPK		VE20120822-29_ITMSms2cid	14.842	42.6	2.2e-07	2
XENLA_tissue_00140126	1086.1	3	-4.7	QDSEQDAEESEDANSSIGC(Carbamidomethyl)PDDSTQREEK	Carbamidomethyl@19	VE20120822-15_ITMSms2cid	24.205	39.2	2.2e-07	1
XENLA_tissue_00123445	968.873	2	-6.8	EKDEDEEDGEGDADGAAGK		VE20120822-14_ITMSms2cid	15.678	50.6	2.2e-07	2
XENLA_tissue_00010219	980.96	2	-5.8	DATNVGDEGGFAPNILENK		VE20120822-12_ITMSms2cid	44.062	45.8	2.2e-07	3
XENLA_tissue_00259291	1130.43	2	-4.8	ADTAGES(Phospho)GGEGVSPEQMSEGER	Phospho@7=2	VE20120822-14_ITMSms2cid	30.379	33.1	2.3e-07	1
XENLA_tissue_00077149	924.396	2	-6.7	NPDDITQEEYGEFYK		VE20120822-24_ITMSms2cid	40.652	41.3	2.3e-07	3
XENLA_tissue_00119160	924.396	2	-6.7	NPDDITQEEYGEFYK		VE20120822-24_ITMSms2cid	40.652	41.3	2.3e-07	3
XENLA_tissue_00218588	924.396	2	-6.7	NPDDITQEEYGEFYK		VE20120822-24_ITMSms2cid	40.652	41.3	2.3e-07	3
XENLA_tissue_00025073	952.904	2	-5.4	KADS(Phospho)LETSENSASTQEK	Phospho@4=33	VE20120822-28_ITMSms2cid	18.067	35.8	2.3e-07	2
XENLA_tissue_00205524	952.904	2	-5.4	KADS(Phospho)LETSENSASTQEK	Phospho@4=33	VE20120822-28_ITMSms2cid	18.067	35.8	2.3e-07	2
XENLA_tissue_00071570	789.389	2	-6	DYVAPTANLDQKDK		VE20120822-25_ITMSms2cid	25.86	40.6	2.3e-07	1
XENLA_tissue_00160758	945.927	2	-4.7	GEDEEDGTLQVQETNVK		VE20120822-26_ITMSms2cid	28.054	45.3	2.3e-07	2
XENLA_tissue_00064357	962.848	2	-6.3	T(Phospho)SAEGASMMEDSSEMGPK	Phospho@1|2	VE20120822-13_ITMSms2cid	35.732	34.8	2.3e-07	2
XENLA_tissue_00280066	962.848	2	-6.3	T(Phospho)SAEGASMMEDSSEMGPK	Phospho@1|2	VE20120822-13_ITMSms2cid	35.732	34.8	2.3e-07	2
XENLA_tissue_00218077	580.774	2	-4	NS(Phospho)PLAQTPPR	Phospho@2=56	VE20120822-26_ITMSms2cid	22.5	35	2.4e-07	2
XENLA_tissue_00143175	580.774	2	-4	NS(Phospho)PLAQTPPR	Phospho@2=56	VE20120822-26_ITMSms2cid	22.5	35	2.4e-07	2
XENLA_tissue_00230955	998.448	2	-5	EVKDDDQMVTTC(Carbamidomethyl)IAGDAK	Carbamidomethyl@12	VE20120822-12_ITMSms2cid	30.786	42	2.4e-07	2
XENLA_tissue_00104279	1253.5	2	-4.9	ETPS(Phospho)SPVNTEM(Oxidation)QDNFGC(Carbamidomethyl)AVGNR	Carbamidomethyl@17;Phospho@4=2;Oxidation@11	VE20120822-27_ITMSms2cid	33.969	36.2	2.4e-07	2
XENLA_tissue_00259332	1253.5	2	-4.9	ETPS(Phospho)SPVNTEM(Oxidation)QDNFGC(Carbamidomethyl)AVGNR	Carbamidomethyl@17;Phospho@4=2;Oxidation@11	VE20120822-27_ITMSms2cid	33.969	36.2	2.4e-07	2
XENLA_tissue_00280066	962.848	2	-5.9	T(Phospho)SAEGASMMEDSSEMGPK	Phospho@1|2	VE20120822-12_ITMSms2cid	35.765	34.5	2.4e-07	2
XENLA_tissue_00064357	962.848	2	-5.9	T(Phospho)SAEGASMMEDSSEMGPK	Phospho@1|2	VE20120822-12_ITMSms2cid	35.765	34.5	2.4e-07	2
XENLA_tissue_00285720	717.781	2	-4.5	KGQGGAGGADDEEED		VE20120822-27_ITMSms2cid	14.297	36.9	2.4e-07	1
XENLA_tissue_00257178	767.817	2	-2.7	S(Phospho)GDVGYEVSDVAEK	Phospho@1=54	VE20120822-26_ITMSms2cid	33.601	36.9	2.5e-07	4
XENLA_tissue_00277963	767.817	2	-2.7	S(Phospho)GDVGYEVSDVAEK	Phospho@1=54	VE20120822-26_ITMSms2cid	33.601	36.9	2.5e-07	4
XENLA_tissue_00099686	767.817	2	-2.7	S(Phospho)GDVGYEVSDVAEK	Phospho@1=54	VE20120822-26_ITMSms2cid	33.601	36.9	2.5e-07	4
XENLA_tissue_00198626	767.817	2	-2.7	S(Phospho)GDVGYEVSDVAEK	Phospho@1=54	VE20120822-26_ITMSms2cid	33.601	36.9	2.5e-07	4
XENLA_tissue_00201146	683.85	2	-4.4	GLS(Phospho)LADANVSVLK	Phospho@3=59	VE20120822-09_ITMSms2cid	47.622	40.9	2.5e-07	1
XENLA_tissue_00202970	1018.45	3	-4.1	KS(Phospho)M(Oxidation)SEDVGYPLVTNSEDC(Carbamidomethyl)TLAASGLNAK	Carbamidomethyl@18;Oxidation@3;Phospho@2|4	VE20120822-27_ITMSms2cid	44.582	39.9	2.5e-07	1
XENLA_tissue_00111305	983.876	2	-5.1	Q(Gln->pyro-Glu)ETGSVEGHATS(Phospho)GEEEEK	Gln->pyro-Glu@1;Phospho@12=14	VE20120822-14_ITMSms2cid	23.032	31.6	2.5e-07	1
XENLA_tissue_00117302	1119.45	2	-5.9	EADEDEEVEDVLPEMPS(Phospho)PK	Phospho@17	VE20120822-12_ITMSms2cid	48.4	43.9	2.5e-07	1
XENLA_tissue_00109242	1236.87	2	-4.1	DLEDEGDEEDDDDEDDDEDDE		VE20120822-14_ITMSms2cid	30.028	36.4	2.5e-07	1
XENLA_tissue_00187365	888.321	2	-3.6	DC(Carbamidomethyl)DLQEDAC(Carbamidomethyl)YNC(Carbamidomethyl)GR	Carbamidomethyl@2;Carbamidomethyl@9;Carbamidomethyl@12	VE20120822-26_ITMSms2cid	27.909	45.5	2.5e-07	1
XENLA_tissue_00147983	1129.7	3	-2.9	KVEPEEDDDEEDEDEEDEEDEDDDDDDE		VE20120822-16_ITMSms2cid	25.142	31.6	2.5e-07	1
XENLA_tissue_00037706	1051.42	2	-4.2	KLNS(Phospho)DEEDQDEEGEISGK	Phospho@4=86	VE20120822-13_ITMSms2cid	25.864	39.3	2.5e-07	4
XENLA_tissue_00271675	983.375	2	-5.5	KEESEESDDDM(Oxidation)GFGLFD	Oxidation@11	VE20120822-26_ITMSms2cid	46.284	38	2.6e-07	5
XENLA_tissue_00259297	672.826	2	-4.8	DNGIVTGNGNLDR		VE20120822-11_ITMSms2cid	26.991	42.2	2.6e-07	2
XENLA_tissue_00206843	672.826	2	-4.8	DNGIVTGNGNLDR		VE20120822-11_ITMSms2cid	26.991	42.2	2.6e-07	2
XENLA_tissue_00033715	1083.8	3	-7.5	GDLSDEDDDNEFFDAPEIISSPSQDGLGHK		VE20120822-26_ITMSms2cid	50.386	45.5	2.6e-07	1
XENLA_tissue_00091725	977.841	2	-6.2	S(Phospho)SAEGASM(Oxidation)MEDSSEMGPR	Oxidation@8=6;Phospho@1|2	VE20120822-13_ITMSms2cid	29.568	32	2.7e-07	3
XENLA_tissue_00013692	977.841	2	-6.2	S(Phospho)SAEGASM(Oxidation)MEDSSEMGPR	Oxidation@8=6;Phospho@1|2	VE20120822-13_ITMSms2cid	29.568	32	2.7e-07	3
XENLA_tissue_00086325	977.841	2	-6.2	S(Phospho)SAEGASM(Oxidation)MEDSSEMGPR	Oxidation@8=6;Phospho@1|2	VE20120822-13_ITMSms2cid	29.568	32	2.7e-07	3
XENLA_tissue_00279689	1013.92	2	-5.6	ASSQAQDETGDASSSENNTK		VE20120822-15_ITMSms2cid	14.959	36.3	2.7e-07	1
XENLA_tissue_00111600	938.393	2	-6	S(Phospho)VGDGETVEFDVVEGEK	Phospho@1=27	VE20120822-13_ITMSms2cid	44.801	35.1	2.7e-07	7
XENLA_tissue_00259291	938.393	2	-6	S(Phospho)VGDGETVEFDVVEGEK	Phospho@1=27	VE20120822-13_ITMSms2cid	44.801	35.1	2.7e-07	7
XENLA_tissue_00038943	938.393	2	-6	S(Phospho)VGDGETVEFDVVEGEK	Phospho@1=27	VE20120822-13_ITMSms2cid	44.801	35.1	2.7e-07	7
XENLA_tissue_00226074	938.393	2	-6	S(Phospho)VGDGETVEFDVVEGEK	Phospho@1=27	VE20120822-13_ITMSms2cid	44.801	35.1	2.7e-07	7
XENLA_tissue_00258765	938.393	2	-6	S(Phospho)VGDGETVEFDVVEGEK	Phospho@1=27	VE20120822-13_ITMSms2cid	44.801	35.1	2.7e-07	7
XENLA_tissue_00208758	708.854	2	-4.8	NKPGAVETNTGNSK		VE20120822-13_ITMSms2cid	13.897	37.2	2.8e-07	1
XENLA_tissue_00289690	945.352	3	-6.1	SGGSTDSEGSRDSDEEEEDSGGGESTDR		VE20120822-16_ITMSms2cid	15.937	37.7	2.8e-07	1
XENLA_tissue_00093417	955.361	3	-4.3	KQES(Phospho)EDEESDEDEEEPM(Oxidation)EVASAQK	Phospho@4=7;Oxidation@17	VE20120822-29_ITMSms2cid	25.248	39.7	2.8e-07	1
XENLA_tissue_00289633	969.365	2	-3	AELSGDSGDES(Phospho)DEFSQGK	Phospho@11=13	VE20120822-27_ITMSms2cid	29.137	37.8	2.8e-07	2
XENLA_tissue_00201446	969.365	2	-3	AELSGDSGDES(Phospho)DEFSQGK	Phospho@11=13	VE20120822-27_ITMSms2cid	29.137	37.8	2.8e-07	2
XENLA_tissue_00282215	713.32	2	-5.2	DGS(Phospho)PAGGQLTPFAK	Phospho@3=62	VE20120822-25_ITMSms2cid	38.515	33.6	2.8e-07	1
XENLA_tissue_00263287	837.336	2	-4.8	M(Met-loss+Acetyl)S(Phospho)GAEELC(Carbamidomethyl)ESDVTVR	Carbamidomethyl@8;Met-loss+Acetyl@1;Phospho@2=43	VE20120822-11_ITMSms2cid	40.194	35.3	2.9e-07	1
XENLA_tissue_00200970	904.384	2	-3.6	S(Phospho)SITSAASSMDSLDIDK	Phospho@1|2	VE20120822-26_ITMSms2cid	44.467	32.5	2.9e-07	2
XENLA_tissue_00232063	904.384	2	-3.6	S(Phospho)SITSAASSMDSLDIDK	Phospho@1|2	VE20120822-26_ITMSms2cid	44.467	32.5	2.9e-07	2
XENLA_tissue_00253927	806.319	2	-4.1	DAMDSC(Carbamidomethyl)NNTEIEGR	Carbamidomethyl@6	VE20120822-12_ITMSms2cid	25.117	41.3	2.9e-07	2
XENLA_tissue_00093417	806.319	2	-4.1	DAMDSC(Carbamidomethyl)NNTEIEGR	Carbamidomethyl@6	VE20120822-12_ITMSms2cid	25.117	41.3	2.9e-07	2
XENLA_tissue_00290209	1078.4	2	-6.9	Q(Gln->pyro-Glu)ES(Phospho)DDEEDESEEEKPVAK	Gln->pyro-Glu@1;Phospho@3=62	VE20120822-14_ITMSms2cid	22.928	37.4	2.9e-07	1
XENLA_tissue_00111600	916.637	5	-5	GPRPNNQQNQGAEVTEQSENKDPVAPTSEALASGDDPQRPPPR		VE20120822-15_ITMSms2cid	28.773	59.6	2.9e-07	1
XENLA_tissue_00104527	1135.89	2	-4.7	TFDSSDDEDDMEESES(Phospho)PQK	Phospho@16=8	VE20120822-14_ITMSms2cid	29.448	34.9	2.9e-07	4
XENLA_tissue_00231072	1135.89	2	-4.7	TFDSSDDEDDMEESES(Phospho)PQK	Phospho@16=8	VE20120822-14_ITMSms2cid	29.448	34.9	2.9e-07	4
XENLA_tissue_00207374	1135.89	2	-4.7	TFDSSDDEDDMEESES(Phospho)PQK	Phospho@16=8	VE20120822-14_ITMSms2cid	29.448	34.9	2.9e-07	4
XENLA_tissue_00265756	1135.89	2	-4.7	TFDSSDDEDDMEESES(Phospho)PQK	Phospho@16=8	VE20120822-14_ITMSms2cid	29.448	34.9	2.9e-07	4
XENLA_tissue_00203824	939.404	2	-5.3	DTPKDQGDNSAAGDSQGSK		VE20120822-15_ITMSms2cid	13.819	37.3	3e-07	2
XENLA_tissue_00002913	939.404	2	-5.3	DTPKDQGDNSAAGDSQGSK		VE20120822-15_ITMSms2cid	13.819	37.3	3e-07	2
XENLA_tissue_00080255	953.403	2	-6.9	SLSDSAVFDDGSQATT(Phospho)PK	Phospho@16=6	VE20120822-12_ITMSms2cid	37.183	41.6	3e-07	1
XENLA_tissue_00091702	884.356	2	-6.7	DAEDAM(Oxidation)DAMDGAVLDGR	Oxidation@6=24	VE20120822-10_ITMSms2cid	39.639	46.5	3e-07	3
XENLA_tissue_00022847	884.356	2	-6.7	DAEDAM(Oxidation)DAMDGAVLDGR	Oxidation@6=24	VE20120822-10_ITMSms2cid	39.639	46.5	3e-07	3
XENLA_tissue_00274319	824.31	2	-4.5	DVTEC(Carbamidomethyl)GGELS(Phospho)SEER	Carbamidomethyl@5;Phospho@10=6	VE20120822-27_ITMSms2cid	26.658	39.6	3e-07	1
XENLA_tissue_00284051	798.299	2	-5.5	M(Met-loss+Acetyl)S(Phospho)GDEMIFDPTM(Oxidation)SK	Met-loss+Acetyl@1;Phospho@2=62;Oxidation@12=67	VE20120822-24_ITMSms2cid	49.21	35.6	3.1e-07	1
XENLA_tissue_00025073	952.904	2	-5.9	KADS(Phospho)LETSENSASTQEK	Phospho@4=27	VE20120822-14_ITMSms2cid	18.505	35.4	3.1e-07	2
XENLA_tissue_00205524	952.904	2	-5.9	KADS(Phospho)LETSENSASTQEK	Phospho@4=27	VE20120822-14_ITMSms2cid	18.505	35.4	3.1e-07	2
XENLA_tissue_00108955	807.389	2	-5.9	DYGVLKEEDGVAYR		VE20120822-24_ITMSms2cid	34.421	38.6	3.1e-07	1
XENLA_tissue_00152111	900.887	2	-5	AS(Phospho)SADKASNPQTASTER	Phospho@2|3	VE20120822-29_ITMSms2cid	15.564	35.2	3.1e-07	1
XENLA_tissue_00077551	694.295	2	-5.9	DVNEC(Carbamidomethyl)HVDASNK	Carbamidomethyl@5	VE20120822-26_ITMSms2cid	15.388	43	3.1e-07	1
XENLA_tissue_00270485	978.054	3	-3.4	KGDS(Phospho)SDESETSEDSDIDGASSSLFMQK	Phospho@4|5	VE20120822-14_ITMSms2cid	41.772	39.7	3.1e-07	1
XENLA_tissue_00114650	761.995	3	-5.9	KGS(Phospho)SSSVC(Carbamidomethyl)SLASSSDVSLSC(Carbamidomethyl)AK	Carbamidomethyl@8;Carbamidomethyl@20;Phospho@3|4|5|6	VE20120822-28_ITMSms2cid	35.441	42.1	3.1e-07	1
XENLA_tissue_00047331	1154.48	3	-2.6	TC(Carbamidomethyl)TS(Phospho)PDNFVDLNNEALSDDASM(Oxidation)HNVLDNTR	Carbamidomethyl@2;Phospho@4=5;Oxidation@22	VE20120822-13_ITMSms2cid	46.88	38.6	3.1e-07	1
XENLA_tissue_00284243	742.838	2	-3.6	SKS(Phospho)PALTTNSDQR	Phospho@3=6	VE20120822-28_ITMSms2cid	16.295	35.2	3.2e-07	1
XENLA_tissue_00184638	1060.39	2	-6.8	DGC(Carbamidomethyl)ADTM(Oxidation)TYQEFEDFM(Oxidation)K	Carbamidomethyl@3;Oxidation@7;Oxidation@16	VE20120822-24_ITMSms2cid	43.387	36.2	3.2e-07	5
XENLA_tissue_00219922	1060.39	2	-6.8	DGC(Carbamidomethyl)ADTM(Oxidation)TYQEFEDFM(Oxidation)K	Carbamidomethyl@3;Oxidation@7;Oxidation@16	VE20120822-24_ITMSms2cid	43.387	36.2	3.2e-07	5
XENLA_tissue_00258832	1060.39	2	-6.8	DGC(Carbamidomethyl)ADTM(Oxidation)TYQEFEDFM(Oxidation)K	Carbamidomethyl@3;Oxidation@7;Oxidation@16	VE20120822-24_ITMSms2cid	43.387	36.2	3.2e-07	5
XENLA_tissue_00166819	1060.39	2	-6.8	DGC(Carbamidomethyl)ADTM(Oxidation)TYQEFEDFM(Oxidation)K	Carbamidomethyl@3;Oxidation@7;Oxidation@16	VE20120822-24_ITMSms2cid	43.387	36.2	3.2e-07	5
XENLA_tissue_00168197	870.909	2	-3.7	GRS(Phospho)LNTSESLPVSGEK	Phospho@3=20	VE20120822-13_ITMSms2cid	28.457	38.1	3.2e-07	1
XENLA_tissue_00227219	993.943	2	-5.6	S(Phospho)KSPDSGVTSDATILDEGK	Phospho@1|3	VE20120822-13_ITMSms2cid	34.219	36.6	3.2e-07	2
XENLA_tissue_00239572	993.943	2	-5.6	S(Phospho)KSPDSGVTSDATILDEGK	Phospho@1|3	VE20120822-13_ITMSms2cid	34.219	36.6	3.2e-07	2
XENLA_tissue_00274319	784.327	2	-4.2	DVTEC(Carbamidomethyl)GGELSSEER	Carbamidomethyl@5	VE20120822-26_ITMSms2cid	26.062	46.7	3.2e-07	1
XENLA_tissue_00007776	1050.45	2	-4.7	QQSLSDGDYSTESSAQPGDK		VE20120822-28_ITMSms2cid	24.684	41.9	3.2e-07	1
XENLA_tissue_00220553	852.327	2	-4.3	VLESDS(Phospho)EEEEENSK	Phospho@6=18	VE20120822-27_ITMSms2cid	20.245	39.3	3.2e-07	1
XENLA_tissue_00257605	634.753	2	-3.8	DGEESGSYDGPR		VE20120822-26_ITMSms2cid	20.394	35.9	3.2e-07	3
XENLA_tissue_00225883	634.753	2	-3.8	DGEESGSYDGPR		VE20120822-26_ITMSms2cid	20.394	35.9	3.2e-07	3
XENLA_tissue_00179750	846.903	2	-6.8	NDSVVAGGGAIEM(Oxidation)ELSK	Oxidation@13	VE20120822-24_ITMSms2cid	39.638	48.6	3.2e-07	1
XENLA_tissue_00203922	646.237	2	-3.8	VES(Phospho)GDEDGEFK	Phospho@3	VE20120822-12_ITMSms2cid	24.489	35.3	3.2e-07	3
XENLA_tissue_00201446	646.237	2	-3.8	VES(Phospho)GDEDGEFK	Phospho@3	VE20120822-12_ITMSms2cid	24.489	35.3	3.2e-07	3
XENLA_tissue_00289633	646.237	2	-3.8	VES(Phospho)GDEDGEFK	Phospho@3	VE20120822-12_ITMSms2cid	24.489	35.3	3.2e-07	3
XENLA_tissue_00211135	1097.95	2	-6.7	SLDVPESESDDSEPDESETK		VE20120822-27_ITMSms2cid	28.222	42	3.3e-07	1
XENLA_tissue_00201146	683.849	2	-5.7	GLS(Phospho)LADANVSVLK	Phospho@3=75	VE20120822-23_ITMSms2cid	46.98	36.9	3.3e-07	1
XENLA_tissue_00221230	642.789	2	-5.2	FEDAVVQSDM(Oxidation)K	Oxidation@10	VE20120822-23_ITMSms2cid	24.327	38.2	3.3e-07	1
XENLA_tissue_00101149	1078.95	2	-4.9	DSTSQHDDDNISTTSGFSSR		VE20120822-28_ITMSms2cid	26.2	38.8	3.4e-07	3
XENLA_tissue_00284169	1078.95	2	-4.9	DSTSQHDDDNISTTSGFSSR		VE20120822-28_ITMSms2cid	26.2	38.8	3.4e-07	3
XENLA_tissue_00137000	599.764	2	-1.6	DSYVGDEAQSK		VE20120822-23_ITMSms2cid	19.111	36.5	3.4e-07	8
XENLA_tissue_00262060	599.764	2	-1.6	DSYVGDEAQSK		VE20120822-23_ITMSms2cid	19.111	36.5	3.4e-07	8
XENLA_tissue_00194739	835.877	2	-4.5	M(Met-loss+Acetyl)AALSSPGSSPHPTS(Phospho)PR	Met-loss+Acetyl@1;Phospho@15=4	VE20120822-12_ITMSms2cid	28.283	41.9	3.4e-07	1
XENLA_tissue_00137000	677.813	2	-2.8	DSYVGDEAQSKR		VE20120822-12_ITMSms2cid	17.894	39.8	3.4e-07	8
XENLA_tissue_00086551	677.813	2	-2.8	DSYVGDEAQSKR		VE20120822-12_ITMSms2cid	17.894	39.8	3.4e-07	8
XENLA_tissue_00161744	677.813	2	-2.8	DSYVGDEAQSKR		VE20120822-12_ITMSms2cid	17.894	39.8	3.4e-07	8
XENLA_tissue_00151874	677.813	2	-2.8	DSYVGDEAQSKR		VE20120822-12_ITMSms2cid	17.894	39.8	3.4e-07	8
XENLA_tissue_00239641	677.813	2	-2.8	DSYVGDEAQSKR		VE20120822-12_ITMSms2cid	17.894	39.8	3.4e-07	8
XENLA_tissue_00249453	677.813	2	-2.8	DSYVGDEAQSKR		VE20120822-12_ITMSms2cid	17.894	39.8	3.4e-07	8
XENLA_tissue_00182579	742.818	2	-4.7	HGDAGNDQSQQEAK		VE20120822-28_ITMSms2cid	5.746	48.9	3.4e-07	1
XENLA_tissue_00086551	599.761	2	-5.4	DSYVGDEAQSK		VE20120822-21_ITMSms2cid	19.034	32.3	3.5e-07	8
XENLA_tissue_00104279	1245.5	2	-4.7	ETPS(Phospho)SPVNTEMQDNFGC(Carbamidomethyl)AVGNR	Carbamidomethyl@17;Phospho@4=0	VE20120822-27_ITMSms2cid	40.955	34.5	3.5e-07	2
XENLA_tissue_00259332	1245.5	2	-4.7	ETPS(Phospho)SPVNTEMQDNFGC(Carbamidomethyl)AVGNR	Carbamidomethyl@17;Phospho@4=0	VE20120822-27_ITMSms2cid	40.955	34.5	3.5e-07	2
XENLA_tissue_00093417	729.265	3	-3.8	KEESEEDDDDEDESEEEK		VE20120822-15_ITMSms2cid	15.158	44	3.5e-07	3
XENLA_tissue_00207548	729.265	3	-3.8	KEESEEDDDDEDESEEEK		VE20120822-15_ITMSms2cid	15.158	44	3.5e-07	3
XENLA_tissue_00125059	729.265	3	-3.8	KEESEEDDDDEDESEEEK		VE20120822-15_ITMSms2cid	15.158	44	3.5e-07	3
XENLA_tissue_00007232	802.332	2	-4.3	M(Met-loss+Acetyl)ADSSESFNIATS(Phospho)PR	Met-loss+Acetyl@1;Phospho@13=6	VE20120822-28_ITMSms2cid	41.531	32.2	3.5e-07	1
XENLA_tissue_00085572	764.282	2	-4.5	DDS(Phospho)FDSLDSFGSR	Phospho@3=20	VE20120822-25_ITMSms2cid	46.321	37.6	3.6e-07	3
XENLA_tissue_00228539	764.282	2	-4.5	DDS(Phospho)FDSLDSFGSR	Phospho@3=20	VE20120822-25_ITMSms2cid	46.321	37.6	3.6e-07	3
XENLA_tissue_00253214	764.282	2	-4.5	DDS(Phospho)FDSLDSFGSR	Phospho@3=20	VE20120822-25_ITMSms2cid	46.321	37.6	3.6e-07	3
XENLA_tissue_00142612	699.801	2	-4.3	SRVS(Phospho)LGGEEGDGR	Phospho@4=18	VE20120822-13_ITMSms2cid	21.876	41	3.6e-07	3
XENLA_tissue_00128920	699.801	2	-4.3	SRVS(Phospho)LGGEEGDGR	Phospho@4=18	VE20120822-13_ITMSms2cid	21.876	41	3.6e-07	3
XENLA_tissue_00253601	699.801	2	-4.3	SRVS(Phospho)LGGEEGDGR	Phospho@4=18	VE20120822-13_ITMSms2cid	21.876	41	3.6e-07	3
XENLA_tissue_00077551	694.295	2	-5.7	DVNEC(Carbamidomethyl)HVDASNK	Carbamidomethyl@5	VE20120822-18_ITMSms2cid	15.442	40.5	3.6e-07	1
XENLA_tissue_00262060	639.745	2	-3.9	DS(Phospho)YVGDEAQSK	Phospho@2=29	VE20120822-13_ITMSms2cid	20.883	33.7	3.6e-07	8
XENLA_tissue_00239641	639.745	2	-3.9	DS(Phospho)YVGDEAQSK	Phospho@2=29	VE20120822-13_ITMSms2cid	20.883	33.7	3.6e-07	8
XENLA_tissue_00137000	639.745	2	-3.9	DS(Phospho)YVGDEAQSK	Phospho@2=29	VE20120822-13_ITMSms2cid	20.883	33.7	3.6e-07	8
XENLA_tissue_00126326	639.745	2	-3.9	DS(Phospho)YVGDEAQSK	Phospho@2=29	VE20120822-13_ITMSms2cid	20.883	33.7	3.6e-07	8
XENLA_tissue_00249453	639.745	2	-3.9	DS(Phospho)YVGDEAQSK	Phospho@2=29	VE20120822-13_ITMSms2cid	20.883	33.7	3.6e-07	8
XENLA_tissue_00161744	639.745	2	-3.9	DS(Phospho)YVGDEAQSK	Phospho@2=29	VE20120822-13_ITMSms2cid	20.883	33.7	3.6e-07	8
XENLA_tissue_00086551	639.745	2	-3.9	DS(Phospho)YVGDEAQSK	Phospho@2=29	VE20120822-13_ITMSms2cid	20.883	33.7	3.6e-07	8
XENLA_tissue_00093417	950.03	3	-4.4	KQES(Phospho)EDEESDEDEEEPMEVASAQK	Phospho@4=8	VE20120822-15_ITMSms2cid	30.612	40.2	3.6e-07	1
XENLA_tissue_00010749	1002.99	2	-5.1	S(Phospho)SPNVLGVPGTDATVVQQR	Phospho@1|2	VE20120822-13_ITMSms2cid	41.594	33.7	3.6e-07	1
XENLA_tissue_00284561	1161.44	2	-7.1	DEKQEESEESDDDMGFGLFD		VE20120822-11_ITMSms2cid	54.598	39	3.7e-07	3
XENLA_tissue_00291043	1040.95	2	-2.7	GSNPPTPHGEEVQS(Phospho)PPSQR	Phospho@14=19	VE20120822-29_ITMSms2cid	21.385	36.3	3.7e-07	1
XENLA_tissue_00253210	795.832	2	-4.1	DVGDGEAQGNEESQR		VE20120822-13_ITMSms2cid	16.81	43	3.7e-07	2
XENLA_tissue_00220099	795.832	2	-4.1	DVGDGEAQGNEESQR		VE20120822-13_ITMSms2cid	16.81	43	3.7e-07	2
XENLA_tissue_00169505	700.318	2	-4.1	SNS(Phospho)LEELGLETK	Phospho@3=5	VE20120822-25_ITMSms2cid	41.157	37.3	3.7e-07	1
XENLA_tissue_00239874	988.922	2	-2.9	SSGDPANEGNESAEQIESR		VE20120822-28_ITMSms2cid	25.206	42.7	3.8e-07	1
XENLA_tissue_00210012	783.337	2	-3.7	S(Phospho)ISSNLDDSEYKK	Phospho@1=0	VE20120822-26_ITMSms2cid	26.429	33.6	3.8e-07	1
XENLA_tissue_00168994	708.832	2	-2.9	SGS(Phospho)LQLSSTEISK	Phospho@3=1	VE20120822-27_ITMSms2cid	34.057	36.6	3.8e-07	1
XENLA_tissue_00218018	999.377	2	-3.9	ESDSGSGSDSEPGNDGSGSNR		VE20120822-30_ITMSms2cid	14.847	36.7	3.8e-07	4
XENLA_tissue_00243970	999.377	2	-3.9	ESDSGSGSDSEPGNDGSGSNR		VE20120822-30_ITMSms2cid	14.847	36.7	3.8e-07	4
XENLA_tissue_00040318	999.377	2	-3.9	ESDSGSGSDSEPGNDGSGSNR		VE20120822-30_ITMSms2cid	14.847	36.7	3.8e-07	4
XENLA_tissue_00037706	999.377	2	-3.9	ESDSGSGSDSEPGNDGSGSNR		VE20120822-30_ITMSms2cid	14.847	36.7	3.8e-07	4
XENLA_tissue_00149908	1120.99	2	-5.7	M(Met-loss+Acetyl)S(Phospho)GDEEQQEQTIAEDLVVTK	Met-loss+Acetyl@1;Phospho@2=30	VE20120822-27_ITMSms2cid	53.309	42.9	3.8e-07	1
XENLA_tissue_00147067	1037.73	3	-3.6	EDMAALEKDYEEVGTESGDGGEDEEDEY		VE20120822-12_ITMSms2cid	47.412	37.8	3.8e-07	1
XENLA_tissue_00264918	957.115	3	-5	KS(Phospho)PGVSLDGSTSTPAAVVVSDSTEAAEAR	Phospho@2=1	VE20120822-27_ITMSms2cid	43.524	41.7	3.9e-07	1
XENLA_tissue_00196666	705.34	2	-4.6	NRS(Phospho)NTPITLEGK	Phospho@3=19	VE20120822-12_ITMSms2cid	25.823	37.4	3.9e-07	1
XENLA_tissue_00232821	867.377	2	-3.6	RLS(Phospho)GDTTSGVNAC(Carbamidomethyl)STK	Carbamidomethyl@13;Phospho@3=15	VE20120822-28_ITMSms2cid	18.801	33	3.9e-07	1
XENLA_tissue_00217811	918.875	2	-5.9	EPDISEC(Carbamidomethyl)PMEPLS(Phospho)PR	Carbamidomethyl@7;Phospho@13=60	VE20120822-11_ITMSms2cid	40.765	34.4	3.9e-07	1
XENLA_tissue_00151672	486.21	2	-4.9	SGGYGGSSGSR		VE20120822-26_ITMSms2cid	13.707	31.6	4e-07	4
XENLA_tissue_00247141	486.21	2	-4.9	SGGYGGSSGSR		VE20120822-26_ITMSms2cid	13.707	31.6	4e-07	4
XENLA_tissue_00289347	486.21	2	-4.9	SGGYGGSSGSR		VE20120822-26_ITMSms2cid	13.707	31.6	4e-07	4
XENLA_tissue_00225708	486.21	2	-4.9	SGGYGGSSGSR		VE20120822-26_ITMSms2cid	13.707	31.6	4e-07	4
XENLA_tissue_00142017	771.812	2	-5.1	THS(Phospho)ASSSGSM(Oxidation)EIPR	Phospho@3=13;Oxidation@10	VE20120822-13_ITMSms2cid	19.116	32.3	4e-07	6
XENLA_tissue_00190588	771.812	2	-5.1	THS(Phospho)ASSSGSM(Oxidation)EIPR	Phospho@3=13;Oxidation@10	VE20120822-13_ITMSms2cid	19.116	32.3	4e-07	6
XENLA_tissue_00211089	771.812	2	-5.1	THS(Phospho)ASSSGSM(Oxidation)EIPR	Phospho@3=13;Oxidation@10	VE20120822-13_ITMSms2cid	19.116	32.3	4e-07	6
XENLA_tissue_00219324	771.812	2	-5.1	THS(Phospho)ASSSGSM(Oxidation)EIPR	Phospho@3=13;Oxidation@10	VE20120822-13_ITMSms2cid	19.116	32.3	4e-07	6
XENLA_tissue_00224740	771.812	2	-5.1	THS(Phospho)ASSSGSM(Oxidation)EIPR	Phospho@3=13;Oxidation@10	VE20120822-13_ITMSms2cid	19.116	32.3	4e-07	6
XENLA_tissue_00224936	771.812	2	-5.1	THS(Phospho)ASSSGSM(Oxidation)EIPR	Phospho@3=13;Oxidation@10	VE20120822-13_ITMSms2cid	19.116	32.3	4e-07	6
XENLA_tissue_00281358	1244.53	2	-6.2	QTPS(Phospho)SPVNIAMQDSFGC(Carbamidomethyl)AVENR	Carbamidomethyl@17;Phospho@4|5	VE20120822-13_ITMSms2cid	48.665	35.1	4e-07	2
XENLA_tissue_00147835	1244.53	2	-6.2	QTPS(Phospho)SPVNIAMQDSFGC(Carbamidomethyl)AVENR	Carbamidomethyl@17;Phospho@4|5	VE20120822-13_ITMSms2cid	48.665	35.1	4e-07	2
XENLA_tissue_00137000	926.404	2	-5.5	M(Met-loss+Acetyl)EDDIAALVVDNGSGM(Oxidation)C(Carbamidomethyl)K	Carbamidomethyl@17;Met-loss+Acetyl@1;Oxidation@16	VE20120822-09_ITMSms2cid	51.475	37.5	4.1e-07	2
XENLA_tissue_00164331	768.861	2	-2.8	DEIVPTT(Phospho)PISEQK	Phospho@7=11	VE20120822-26_ITMSms2cid	34.437	42.3	4.1e-07	1
XENLA_tissue_00052210	766.832	2	-5.8	DFDFESANAQFNK		VE20120822-24_ITMSms2cid	42.296	35.4	4.1e-07	6
XENLA_tissue_00246558	672.799	2	-3.3	DHISPST(Phospho)SPAPR	Phospho@7|8	VE20120822-26_ITMSms2cid	18.562	30.9	4.1e-07	1
XENLA_tissue_00259011	1005.06	3	-4.4	M(Met-loss+Acetyl)SDSEQQYMETNAENGHEAC(Carbamidomethyl)DAEAAEGK	Carbamidomethyl@20;Met-loss+Acetyl@1	VE20120822-27_ITMSms2cid	33.12	40.2	4.1e-07	1
XENLA_tissue_00254157	787.407	2	-4.9	S(Phospho)PPTAPPPPGPLLPR	Phospho@1=11	VE20120822-25_ITMSms2cid	40.769	36.6	4.1e-07	1
XENLA_tissue_00104279	999.876	2	-4.8	NNIS(Phospho)ENEEESQYC(Carbamidomethyl)FR	Carbamidomethyl@13;Phospho@4=41	VE20120822-13_ITMSms2cid	36.408	35.5	4.1e-07	2
XENLA_tissue_00281358	999.876	2	-4.8	NNIS(Phospho)ENEEESQYC(Carbamidomethyl)FR	Carbamidomethyl@13;Phospho@4=41	VE20120822-13_ITMSms2cid	36.408	35.5	4.1e-07	2
XENLA_tissue_00179739	916.391	2	-4.5	EFVSSDDSSSDDSAQKK		VE20120822-13_ITMSms2cid	17.386	38.2	4.1e-07	1
XENLA_tissue_00054865	833.886	2	-5.9	DEFAVVDNQVM(Oxidation)DLR	Oxidation@11	VE20120822-23_ITMSms2cid	46.064	49.3	4.2e-07	6
XENLA_tissue_00162814	976.447	2	-4	GQDSQPS(Phospho)PLALLAATC(Carbamidomethyl)SR	Carbamidomethyl@16;Phospho@7=19	VE20120822-26_ITMSms2cid	51.546	37.4	4.2e-07	5
XENLA_tissue_00226371	976.447	2	-4	GQDSQPS(Phospho)PLALLAATC(Carbamidomethyl)SR	Carbamidomethyl@16;Phospho@7=19	VE20120822-26_ITMSms2cid	51.546	37.4	4.2e-07	5
XENLA_tissue_00289551	976.447	2	-4	GQDSQPS(Phospho)PLALLAATC(Carbamidomethyl)SR	Carbamidomethyl@16;Phospho@7=19	VE20120822-26_ITMSms2cid	51.546	37.4	4.2e-07	5
XENLA_tissue_00216011	976.447	2	-4	GQDSQPS(Phospho)PLALLAATC(Carbamidomethyl)SR	Carbamidomethyl@16;Phospho@7=19	VE20120822-26_ITMSms2cid	51.546	37.4	4.2e-07	5
XENLA_tissue_00037396	1010.45	2	-5.6	S(Phospho)GGDALEAAEAPANTLPAER	Phospho@1=68	VE20120822-13_ITMSms2cid	39.761	40.6	4.2e-07	3
XENLA_tissue_00231329	976.456	2	-5.5	SPS(Phospho)PLPADPAPVVQEDPR	Phospho@3=2	VE20120822-12_ITMSms2cid	37.506	38.2	4.2e-07	1
XENLA_tissue_00169106	939.421	3	-4.6	TSEVPEQPAHDEVNTANQESSTFGNK		VE20120822-28_ITMSms2cid	29.227	39.4	4.2e-07	2
XENLA_tissue_00164388	954.914	2	-4.6	QETGTVEGQATSGEEEEK		VE20120822-27_ITMSms2cid	19.45	40.6	4.2e-07	1
XENLA_tissue_00056615	934.883	2	-4.1	ENRIPS(Phospho)DDEEAGGSGAGK	Phospho@6=50	VE20120822-14_ITMSms2cid	19.925	34.5	4.3e-07	2
XENLA_tissue_00254618	934.883	2	-4.1	ENRIPS(Phospho)DDEEAGGSGAGK	Phospho@6=50	VE20120822-14_ITMSms2cid	19.925	34.5	4.3e-07	2
XENLA_tissue_00220553	852.326	2	-4.7	VLESDS(Phospho)EEEEENSK	Phospho@6=25	VE20120822-13_ITMSms2cid	21.007	33.8	4.3e-07	1
XENLA_tissue_00185535	883.933	2	-5.5	SGSTNVASVS(Phospho)PVPAGTKK	Phospho@10=22	VE20120822-28_ITMSms2cid	21.621	35.2	4.3e-07	2
XENLA_tissue_00121988	883.933	2	-5.5	SGSTNVASVS(Phospho)PVPAGTKK	Phospho@10=22	VE20120822-28_ITMSms2cid	21.621	35.2	4.3e-07	2
XENLA_tissue_00284051	798.299	2	-6.1	M(Met-loss+Acetyl)S(Phospho)GDEMIFDPTM(Oxidation)SK	Met-loss+Acetyl@1;Phospho@2=64;Oxidation@12=59	VE20120822-10_ITMSms2cid	49.683	36.5	4.4e-07	1
XENLA_tissue_00170424	1162	2	-6.2	M(Met-loss+Acetyl)S(Phospho)EDGTAAIADEIPEQQNAVSR	Met-loss+Acetyl@1;Phospho@2|6	VE20120822-13_ITMSms2cid	44.687	41.1	4.4e-07	2
XENLA_tissue_00049688	1162	2	-6.2	M(Met-loss+Acetyl)S(Phospho)EDGTAAIADEIPEQQNAVSR	Met-loss+Acetyl@1;Phospho@2|6	VE20120822-13_ITMSms2cid	44.687	41.1	4.4e-07	2
XENLA_tissue_00223527	912.869	2	-3.5	SGREPTAETSSQESEDD		VE20120822-28_ITMSms2cid	16.092	38.6	4.4e-07	1
XENLA_tissue_00148955	723.294	2	-4.2	SSESELC(Carbamidomethyl)IES(Phospho)PK	Carbamidomethyl@7;Phospho@10=66	VE20120822-26_ITMSms2cid	31.529	35.5	4.4e-07	1
XENLA_tissue_00132688	796.386	2	-5.4	LS(Phospho)VDNQIPALGADAK	Phospho@2	VE20120822-25_ITMSms2cid	42.83	32	4.4e-07	3
XENLA_tissue_00232088	796.386	2	-5.4	LS(Phospho)VDNQIPALGADAK	Phospho@2	VE20120822-25_ITMSms2cid	42.83	32	4.4e-07	3
XENLA_tissue_00220553	852.328	2	-2.3	VLES(Phospho)DSEEEEENSK	Phospho@4=17	VE20120822-13_ITMSms2cid	22.333	36.4	4.4e-07	1
XENLA_tissue_00115323	712.625	3	-5.6	EKSQSDS(Phospho)AVSDDGSQATTSR	Phospho@7=4	VE20120822-30_ITMSms2cid	16.931	39.6	4.4e-07	3
XENLA_tissue_00238493	712.625	3	-5.6	EKSQSDS(Phospho)AVSDDGSQATTSR	Phospho@7=4	VE20120822-30_ITMSms2cid	16.931	39.6	4.4e-07	3
XENLA_tissue_00243581	712.625	3	-5.6	EKSQSDS(Phospho)AVSDDGSQATTSR	Phospho@7=4	VE20120822-30_ITMSms2cid	16.931	39.6	4.4e-07	3
XENLA_tissue_00237552	860.999	3	-5.2	HGS(Phospho)GTDSDYDNTQTTETSSGLDGR	Phospho@3|5|7	VE20120822-15_ITMSms2cid	25.278	34.7	4.5e-07	1
XENLA_tissue_00257092	748.871	2	-6.6	DAHNALLDIQSSGR		VE20120822-25_ITMSms2cid	34.163	37.2	4.5e-07	1
XENLA_tissue_00029004	707.678	3	-5.9	RGTGGVDTAAVGGVFDVSNADR		VE20120822-11_ITMSms2cid	39.198	43.6	4.5e-07	5
XENLA_tissue_00003607	707.678	3	-5.9	RGTGGVDTAAVGGVFDVSNADR		VE20120822-11_ITMSms2cid	39.198	43.6	4.5e-07	5
XENLA_tissue_00221145	707.678	3	-5.9	RGTGGVDTAAVGGVFDVSNADR		VE20120822-11_ITMSms2cid	39.198	43.6	4.5e-07	5
XENLA_tissue_00269896	707.678	3	-5.9	RGTGGVDTAAVGGVFDVSNADR		VE20120822-11_ITMSms2cid	39.198	43.6	4.5e-07	5
XENLA_tissue_00126272	707.678	3	-5.9	RGTGGVDTAAVGGVFDVSNADR		VE20120822-11_ITMSms2cid	39.198	43.6	4.5e-07	5
XENLA_tissue_00115323	899.884	2	-4	SQSDSAVSDDGSQATTSR		VE20120822-28_ITMSms2cid	17.09	35.6	4.6e-07	3
XENLA_tissue_00238493	899.884	2	-4	SQSDSAVSDDGSQATTSR		VE20120822-28_ITMSms2cid	17.09	35.6	4.6e-07	3
XENLA_tissue_00243581	899.884	2	-4	SQSDSAVSDDGSQATTSR		VE20120822-28_ITMSms2cid	17.09	35.6	4.6e-07	3
XENLA_tissue_00151359	784.344	2	-4.2	DLTTGYDSNQPDNK		VE20120822-26_ITMSms2cid	24.813	38.9	4.6e-07	1
XENLA_tissue_00236602	828.343	2	-6.3	DDDQM(Oxidation)VTTC(Carbamidomethyl)IAGDAK	Carbamidomethyl@9;Oxidation@5	VE20120822-11_ITMSms2cid	28.781	38.3	4.6e-07	2
XENLA_tissue_00187517	956.389	2	-4.3	SQSNGASTM(Oxidation)SYVS(Phospho)PNASK	Oxidation@9;Phospho@13=6	VE20120822-14_ITMSms2cid	21.142	37.7	4.6e-07	1
XENLA_tissue_00270485	983.384	3	-5.1	KGDS(Phospho)SDESETSEDSDIDGASSSLFM(Oxidation)QK	Oxidation@25;Phospho@4|5	VE20120822-28_ITMSms2cid	39.423	38.5	4.6e-07	1
XENLA_tissue_00178686	886.909	2	-4.5	DLGEIEPAQDSGVAEDK		VE20120822-25_ITMSms2cid	33.469	40.2	4.6e-07	2
XENLA_tissue_00277348	1478.04	2	-6.8	ETKEEDDDDIDLFGS(Phospho)DDEEESEDAK	Phospho@15=23	VE20120822-14_ITMSms2cid	42.038	29.9	4.6e-07	1
XENLA_tissue_00148955	828.874	2	-5	S(Phospho)HHAASTTTAPTPAAR	Phospho@1=50	VE20120822-28_ITMSms2cid	15.121	37.6	4.6e-07	1
XENLA_tissue_00173894	779.857	2	-4.7	GSDIFGGAQLTTS(Phospho)PK	Phospho@13=10	VE20120822-25_ITMSms2cid	42.104	46.2	4.7e-07	1
XENLA_tissue_00158579	1213.5	2	-5.6	TGS(Phospho)TSC(Carbamidomethyl)KEEDYENDAATIVQK	Carbamidomethyl@6;Phospho@3=1	VE20120822-14_ITMSms2cid	35.787	33.9	4.7e-07	2
XENLA_tissue_00022656	1213.5	2	-5.6	TGS(Phospho)TSC(Carbamidomethyl)KEEDYENDAATIVQK	Carbamidomethyl@6;Phospho@3=1	VE20120822-14_ITMSms2cid	35.787	33.9	4.7e-07	2
XENLA_tissue_00115689	1125.97	2	-5.4	EGETNGTDQEVTDTAEQPDSK		VE20120822-14_ITMSms2cid	22.906	42.4	4.7e-07	3
XENLA_tissue_00215301	752.859	2	-3.3	DKPAALSQAS(Phospho)PPSR	Phospho@10=17	VE20120822-27_ITMSms2cid	21.844	36.9	4.8e-07	2
XENLA_tissue_00071137	752.859	2	-3.3	DKPAALSQAS(Phospho)PPSR	Phospho@10=17	VE20120822-27_ITMSms2cid	21.844	36.9	4.8e-07	2
XENLA_tissue_00210640	810.4	2	-3.4	IGDVVGSSGATQQTSGR		VE20120822-26_ITMSms2cid	22.413	40.7	4.8e-07	4
XENLA_tissue_00132321	810.4	2	-3.4	IGDVVGSSGATQQTSGR		VE20120822-26_ITMSms2cid	22.413	40.7	4.8e-07	4
XENLA_tissue_00177606	810.4	2	-3.4	IGDVVGSSGATQQTSGR		VE20120822-26_ITMSms2cid	22.413	40.7	4.8e-07	4
XENLA_tissue_00252513	1031.4	3	-4	EAHM(Oxidation)ADQEEEESEDDDDDEEPITEIR	Oxidation@4	VE20120822-27_ITMSms2cid	32.421	38	4.8e-07	2
XENLA_tissue_00121215	1227.98	2	-3.8	AAEQASAEQNEEEDEEEEDFR		VE20120822-13_ITMSms2cid	30.637	36.9	4.8e-07	1
XENLA_tissue_00123670	896.352	2	-4.3	S(Phospho)GGFSSFSYSGAPM(Oxidation)ASR	Phospho@1=16;Oxidation@14	VE20120822-26_ITMSms2cid	40.37	33.5	4.8e-07	5
XENLA_tissue_00198398	896.352	2	-4.3	S(Phospho)GGFSSFSYSGAPM(Oxidation)ASR	Phospho@1=16;Oxidation@14	VE20120822-26_ITMSms2cid	40.37	33.5	4.8e-07	5
XENLA_tissue_00043350	896.352	2	-4.3	S(Phospho)GGFSSFSYSGAPM(Oxidation)ASR	Phospho@1=16;Oxidation@14	VE20120822-26_ITMSms2cid	40.37	33.5	4.8e-07	5
XENLA_tissue_00078693	896.352	2	-4.3	S(Phospho)GGFSSFSYSGAPM(Oxidation)ASR	Phospho@1=16;Oxidation@14	VE20120822-26_ITMSms2cid	40.37	33.5	4.8e-07	5
XENLA_tissue_00111927	702.336	2	-3.8	DGQVIGMGAGQQSR		VE20120822-25_ITMSms2cid	26.099	49.2	4.8e-07	1
XENLA_tissue_00160617	703.797	2	-4.4	YEAGDPANANNDR		VE20120822-12_ITMSms2cid	18.311	42.6	4.9e-07	1
XENLA_tissue_00096215	746.836	2	-6.7	DGQAM(Oxidation)LWDLNEGK	Oxidation@5	VE20120822-09_ITMSms2cid	42.143	39.4	4.9e-07	2
XENLA_tissue_00151341	936.917	2	-3.7	KGS(Phospho)SGGNTNQEGELTSVK	Phospho@3=7	VE20120822-29_ITMSms2cid	22.548	36.7	4.9e-07	1
XENLA_tissue_00271675	983.372	2	-9.1	KEESEESDDDM(Oxidation)GFGLFD	Oxidation@11	VE20120822-12_ITMSms2cid	46.266	30.8	4.9e-07	5
XENLA_tissue_00234905	983.372	2	-9.1	KEESEESDDDM(Oxidation)GFGLFD	Oxidation@11	VE20120822-12_ITMSms2cid	46.266	30.8	4.9e-07	5
XENLA_tissue_00033715	1083.8	3	-5.9	GDLSDEDDDNEFFDAPEIISSPSQDGLGHK		VE20120822-12_ITMSms2cid	50.111	41	4.9e-07	1
XENLA_tissue_00111600	916.637	5	-5.5	GPRPNNQQNQGAEVTEQSENKDPVAPTSEALASGDDPQRPPPR		VE20120822-30_ITMSms2cid	29.862	54.5	5e-07	1
XENLA_tissue_00064511	835.022	3	-2.7	NSEDGLNKFDGTESC(Carbamidomethyl)FFHDGAR	Carbamidomethyl@15	VE20120822-26_ITMSms2cid	40.18	40.6	5e-07	2
XENLA_tissue_00078394	835.022	3	-2.7	NSEDGLNKFDGTESC(Carbamidomethyl)FFHDGAR	Carbamidomethyl@15	VE20120822-26_ITMSms2cid	40.18	40.6	5e-07	2
XENLA_tissue_00252513	1026.06	3	-5.8	EAHMADQEEEESEDDDDDEEPITEIR		VE20120822-13_ITMSms2cid	34.491	39.7	5e-07	2
XENLA_tissue_00117150	628.848	2	-5.4	VGNLGGGVVSIER		VE20120822-23_ITMSms2cid	34.747	39	5.1e-07	3
XENLA_tissue_00137000	599.762	2	-4.1	DSYVGDEAQSK		VE20120822-26_ITMSms2cid	19.173	41.9	5.1e-07	8
XENLA_tissue_00239641	599.762	2	-4.1	DSYVGDEAQSK		VE20120822-26_ITMSms2cid	19.173	41.9	5.1e-07	8
XENLA_tissue_00126326	599.762	2	-4.1	DSYVGDEAQSK		VE20120822-26_ITMSms2cid	19.173	41.9	5.1e-07	8
XENLA_tissue_00249453	599.762	2	-4.1	DSYVGDEAQSK		VE20120822-26_ITMSms2cid	19.173	41.9	5.1e-07	8
XENLA_tissue_00086551	599.762	2	-4.1	DSYVGDEAQSK		VE20120822-26_ITMSms2cid	19.173	41.9	5.1e-07	8
XENLA_tissue_00151874	599.762	2	-4.1	DSYVGDEAQSK		VE20120822-26_ITMSms2cid	19.173	41.9	5.1e-07	8
XENLA_tissue_00151341	936.916	2	-4.4	KGS(Phospho)SGGNTNQEGELTSVK	Phospho@3=6	VE20120822-28_ITMSms2cid	22.217	36.9	5.2e-07	1
XENLA_tissue_00043073	908.88	2	-4	S(Phospho)PSSLENETSSLESNR	Phospho@1|3	VE20120822-13_ITMSms2cid	36.457	34.2	5.2e-07	4
XENLA_tissue_00210129	908.88	2	-4	S(Phospho)PSSLENETSSLESNR	Phospho@1|3	VE20120822-13_ITMSms2cid	36.457	34.2	5.2e-07	4
XENLA_tissue_00121956	908.88	2	-4	S(Phospho)PSSLENETSSLESNR	Phospho@1|3	VE20120822-13_ITMSms2cid	36.457	34.2	5.2e-07	4
XENLA_tissue_00042708	908.88	2	-4	S(Phospho)PSSLENETSSLESNR	Phospho@1|3	VE20120822-13_ITMSms2cid	36.457	34.2	5.2e-07	4
XENLA_tissue_00077551	694.297	2	-3.6	DVNEC(Carbamidomethyl)HVDASNK	Carbamidomethyl@5	VE20120822-27_ITMSms2cid	15.529	43.9	5.2e-07	1
XENLA_tissue_00179123	1230.04	2	-5	LSDS(Phospho)PEQDSLVSTAEPPSFSASK	Phospho@4=2	VE20120822-13_ITMSms2cid	43.144	35.2	5.2e-07	1
XENLA_tissue_00137000	918.407	2	-4.5	M(Met-loss+Acetyl)EDDIAALVVDNGSGMC(Carbamidomethyl)K	Carbamidomethyl@17;Met-loss+Acetyl@1	VE20120822-11_ITMSms2cid	54.498	33.3	5.3e-07	2
XENLA_tissue_00161744	918.407	2	-4.5	M(Met-loss+Acetyl)EDDIAALVVDNGSGMC(Carbamidomethyl)K	Carbamidomethyl@17;Met-loss+Acetyl@1	VE20120822-11_ITMSms2cid	54.498	33.3	5.3e-07	2
XENLA_tissue_00230955	828.342	2	-6.9	DDDQM(Oxidation)VTTC(Carbamidomethyl)IAGDAK	Carbamidomethyl@9;Oxidation@5	VE20120822-25_ITMSms2cid	30.208	39.9	5.3e-07	2
XENLA_tissue_00053049	671.332	2	-5.3	DHTATDLGEIAAK		VE20120822-11_ITMSms2cid	28.363	33	5.4e-07	2
XENLA_tissue_00201446	1159.45	2	-6	DHKAELSGDSGDES(Phospho)DEFSQGK	Phospho@14=5	VE20120822-28_ITMSms2cid	24.737	31.2	5.4e-07	2
XENLA_tissue_00289633	1159.45	2	-6	DHKAELSGDSGDES(Phospho)DEFSQGK	Phospho@14=5	VE20120822-28_ITMSms2cid	24.737	31.2	5.4e-07	2
XENLA_tissue_00268331	1100.75	3	-6.2	SEESSSQMDQDTQVQDMDEGSDDEEYTSK		VE20120822-15_ITMSms2cid	32.614	36	5.5e-07	1
XENLA_tissue_00241754	821.4	2	-5.2	DISEASVFDSYALPK		VE20120822-23_ITMSms2cid	50.199	42.5	5.6e-07	4
XENLA_tissue_00050753	774.343	2	-4.3	RTS(Phospho)LDGNFLDSSR	Phospho@3=6	VE20120822-26_ITMSms2cid	36.285	34	5.6e-07	1
XENLA_tissue_00117150	966.363	2	-6.2	YFQINQDEEEEEDED		VE20120822-25_ITMSms2cid	38.647	34.5	5.6e-07	3
XENLA_tissue_00203824	782.843	2	-3.5	DQGDNSAAGDSQGSKK		VE20120822-29_ITMSms2cid	5.746	38.1	5.6e-07	2
XENLA_tissue_00153476	848.841	2	-3.5	M(Oxidation)C(Carbamidomethyl)QGGDFTNHNGTGGK	Carbamidomethyl@2;Oxidation@1	VE20120822-27_ITMSms2cid	16.114	37.6	5.6e-07	1
XENLA_tissue_00288780	844.384	2	-4.5	IENVGTAESKS(Phospho)PYGR	Phospho@11=10	VE20120822-12_ITMSms2cid	23.229	37.7	5.7e-07	3
XENLA_tissue_00192271	844.384	2	-4.5	IENVGTAESKS(Phospho)PYGR	Phospho@11=10	VE20120822-12_ITMSms2cid	23.229	37.7	5.7e-07	3
XENLA_tissue_00268878	844.384	2	-4.5	IENVGTAESKS(Phospho)PYGR	Phospho@11=10	VE20120822-12_ITMSms2cid	23.229	37.7	5.7e-07	3
XENLA_tissue_00108845	675.256	2	-5.2	S(Phospho)VDGGDNIM(Oxidation)MSK	Phospho@1=73;Oxidation@9=9	VE20120822-11_ITMSms2cid	25.9	35.5	5.7e-07	1
XENLA_tissue_00000678	732.787	2	-3.7	KGQGGTGGGDEEEED		VE20120822-28_ITMSms2cid	13.66	34.3	5.8e-07	2
XENLA_tissue_00226581	767.857	2	-5.2	S(Phospho)LVIDDAPDVAPSR	Phospho@1=75	VE20120822-25_ITMSms2cid	39.998	36.6	5.8e-07	1
XENLA_tissue_00259291	905.917	2	-5.6	NDS(Phospho)KEDVFVHQTAIK	Phospho@3=78	VE20120822-12_ITMSms2cid	30.006	33.8	5.8e-07	1
XENLA_tissue_00273837	777.855	2	-5.9	M(Met-loss+Acetyl)ATTC(Carbamidomethyl)EEVLVS(Phospho)PVK	Carbamidomethyl@5;Met-loss+Acetyl@1;Phospho@11=79	VE20120822-10_ITMSms2cid	42.556	36	5.8e-07	1
XENLA_tissue_00271980	1008.91	2	-5.4	GS(Phospho)GDASC(Carbamidomethyl)SLDPDASLSELR	Carbamidomethyl@7;Phospho@2=3	VE20120822-26_ITMSms2cid	44.802	36	5.9e-07	4
XENLA_tissue_00009248	1008.91	2	-5.4	GS(Phospho)GDASC(Carbamidomethyl)SLDPDASLSELR	Carbamidomethyl@7;Phospho@2=3	VE20120822-26_ITMSms2cid	44.802	36	5.9e-07	4
XENLA_tissue_00231678	1008.91	2	-5.4	GS(Phospho)GDASC(Carbamidomethyl)SLDPDASLSELR	Carbamidomethyl@7;Phospho@2=3	VE20120822-26_ITMSms2cid	44.802	36	5.9e-07	4
XENLA_tissue_00273942	1008.91	2	-5.4	GS(Phospho)GDASC(Carbamidomethyl)SLDPDASLSELR	Carbamidomethyl@7;Phospho@2=3	VE20120822-26_ITMSms2cid	44.802	36	5.9e-07	4
XENLA_tissue_00232821	789.326	2	-4.2	LS(Phospho)GDTTSGVNAC(Carbamidomethyl)STK	Carbamidomethyl@12;Phospho@2=17	VE20120822-28_ITMSms2cid	20.416	29.5	5.9e-07	1
XENLA_tissue_00080255	953.406	2	-3.8	SLSDSAVFDDGSQATT(Phospho)PK	Phospho@16=6	VE20120822-26_ITMSms2cid	36.949	40.7	6e-07	1
XENLA_tissue_00292203	827.712	3	-5.1	HLDC(Carbamidomethyl)AYVYQNETEVGEGIQQK	Carbamidomethyl@4	VE20120822-12_ITMSms2cid	36.084	43.5	6e-07	1
XENLA_tissue_00007232	802.331	2	-5.5	M(Met-loss+Acetyl)ADSSESFNIATS(Phospho)PR	Met-loss+Acetyl@1;Phospho@13=6	VE20120822-17_ITMSms2cid	41.357	37.7	6e-07	1
XENLA_tissue_00099686	999.867	2	-5.6	Acetyl-MDEQSPDISSSHS(Phospho)GDER	Acetyl@N-term;Phospho@13=13	VE20120822-13_ITMSms2cid	29.859	37.9	6e-07	4
XENLA_tissue_00198626	999.867	2	-5.6	Acetyl-MDEQSPDISSSHS(Phospho)GDER	Acetyl@N-term;Phospho@13=13	VE20120822-13_ITMSms2cid	29.859	37.9	6e-07	4
XENLA_tissue_00277963	999.867	2	-5.6	Acetyl-MDEQSPDISSSHS(Phospho)GDER	Acetyl@N-term;Phospho@13=13	VE20120822-13_ITMSms2cid	29.859	37.9	6e-07	4
XENLA_tissue_00257178	999.867	2	-5.6	Acetyl-MDEQSPDISSSHS(Phospho)GDER	Acetyl@N-term;Phospho@13=13	VE20120822-13_ITMSms2cid	29.859	37.9	6e-07	4
XENLA_tissue_00288506	817.834	2	-5.1	NGNS(Phospho)TEIDEGLYSR	Phospho@4=6	VE20120822-26_ITMSms2cid	35.022	33.7	6.1e-07	1
XENLA_tissue_00147835	1252.53	2	-5.4	QTPSS(Phospho)PVNIAM(Oxidation)QDSFGC(Carbamidomethyl)AVENR	Carbamidomethyl@17;Phospho@5=1;Oxidation@11	VE20120822-12_ITMSms2cid	41.383	34.7	6.1e-07	2
XENLA_tissue_00006191	671.789	2	-4	NNASTDYDLSDK		VE20120822-12_ITMSms2cid	24.275	36.1	6.1e-07	3
XENLA_tissue_00091783	873.889	2	-4.5	S(Phospho)SEESQITTTEVSLR	Phospho@1|2	VE20120822-27_ITMSms2cid	37.327	38.5	6.2e-07	1
XENLA_tissue_00177078	819.31	2	-5.6	M(Met-loss+Acetyl)S(Phospho)GDEMIFDPTM(Oxidation)TR	Met-loss+Acetyl@1;Phospho@2=61;Oxidation@12=63	VE20120822-24_ITMSms2cid	50.57	34.4	6.2e-07	1
XENLA_tissue_00099902	1054.02	2	-4.8	QT(Phospho)SAPVVAATSAANLVEQAAK	Phospho@2=0	VE20120822-12_ITMSms2cid	51.719	35.5	6.2e-07	2
XENLA_tissue_00204892	668.327	2	-3.1	SQNTGSAQVSQTK		VE20120822-28_ITMSms2cid	14.398	40.9	6.2e-07	1
XENLA_tissue_00047331	723.352	2	-5.3	NAPTVVS(Phospho)PQVPEK	Phospho@7=34	VE20120822-26_ITMSms2cid	28.561	36.2	6.2e-07	2
XENLA_tissue_00111797	723.352	2	-5.3	NAPTVVS(Phospho)PQVPEK	Phospho@7=34	VE20120822-26_ITMSms2cid	28.561	36.2	6.2e-07	2
XENLA_tissue_00284243	742.837	2	-4.4	SKS(Phospho)PALTTNSDQR	Phospho@3=5	VE20120822-14_ITMSms2cid	16.337	37.7	6.3e-07	1
XENLA_tissue_00115584	714.813	2	-6.7	M(Met-loss+Acetyl)AEFGAATDFGEGSK	Met-loss+Acetyl@1	VE20120822-09_ITMSms2cid	45.366	44.2	6.4e-07	2
XENLA_tissue_00259011	1005.06	3	-5	M(Met-loss+Acetyl)SDSEQQYMETNAENGHEAC(Carbamidomethyl)DAEAAEGK	Carbamidomethyl@20;Met-loss+Acetyl@1	VE20120822-13_ITMSms2cid	33.448	39.8	6.4e-07	1
XENLA_tissue_00281461	682.33	2	-4.7	M(Met-loss)PEETATLSTGTEK	Met-loss@1	VE20120822-11_ITMSms2cid	21.302	39.5	6.5e-07	2
XENLA_tissue_00162699	682.33	2	-4.7	M(Met-loss)PEETATLSTGTEK	Met-loss@1	VE20120822-11_ITMSms2cid	21.302	39.5	6.5e-07	2
XENLA_tissue_00254889	710.751	2	-2.8	RDPEDEGDEDED		VE20120822-12_ITMSms2cid	16.227	37.9	6.5e-07	1
XENLA_tissue_00200428	945.418	2	-3.8	KQDNEGDEAEDVGELNK		VE20120822-27_ITMSms2cid	23.926	47.6	6.6e-07	1
XENLA_tissue_00056615	698.769	2	-4.5	ADS(Phospho)AGSSASTGSYR	Phospho@3=16	VE20120822-14_ITMSms2cid	18.424	33.6	6.6e-07	2
XENLA_tissue_00254618	698.769	2	-4.5	ADS(Phospho)AGSSASTGSYR	Phospho@3=16	VE20120822-14_ITMSms2cid	18.424	33.6	6.6e-07	2
XENLA_tissue_00272611	716.75	2	-5.3	EDESSEEDSPT(Phospho)K	Phospho@11=5	VE20120822-14_ITMSms2cid	14.989	39.3	6.7e-07	1
XENLA_tissue_00167243	888.432	2	-4.8	NNEDLSTVKEELQEK		VE20120822-12_ITMSms2cid	34.233	45.5	6.7e-07	1
XENLA_tissue_00038943	886.706	3	-4.8	EDGNEEDKENQGDETQSQQPPQR		VE20120822-30_ITMSms2cid	16.259	37.5	6.7e-07	2
XENLA_tissue_00258765	886.706	3	-4.8	EDGNEEDKENQGDETQSQQPPQR		VE20120822-30_ITMSms2cid	16.259	37.5	6.7e-07	2
XENLA_tissue_00201446	969.364	2	-4.2	AELSGDSGDES(Phospho)DEFSQGK	Phospho@11=17	VE20120822-28_ITMSms2cid	29.339	39.8	6.7e-07	2
XENLA_tissue_00289633	969.364	2	-4.2	AELSGDSGDES(Phospho)DEFSQGK	Phospho@11=17	VE20120822-28_ITMSms2cid	29.339	39.8	6.7e-07	2
XENLA_tissue_00071570	667.83	2	-5.2	DYVAPTANLDQK		VE20120822-24_ITMSms2cid	29.343	36.8	6.7e-07	1
XENLA_tissue_00289920	1034.13	3	-4.8	GGNSGISETQSSGQQYPQQAAYDQQASGQK		VE20120822-16_ITMSms2cid	27.866	37.6	6.8e-07	1
XENLA_tissue_00093417	1093.39	2	-4.5	KEESEEDDDDEDESEEEK		VE20120822-15_ITMSms2cid	15.176	46.5	6.8e-07	3
XENLA_tissue_00207548	1093.39	2	-4.5	KEESEEDDDDEDESEEEK		VE20120822-15_ITMSms2cid	15.176	46.5	6.8e-07	3
XENLA_tissue_00125059	1093.39	2	-4.5	KEESEEDDDDEDESEEEK		VE20120822-15_ITMSms2cid	15.176	46.5	6.8e-07	3
XENLA_tissue_00149908	1120.99	2	-5.7	M(Met-loss+Acetyl)S(Phospho)GDEEQQEQTIAEDLVVTK	Met-loss+Acetyl@1;Phospho@2=31	VE20120822-29_ITMSms2cid	53.896	36.1	6.8e-07	1
XENLA_tissue_00164331	712.334	2	-5.9	ELAEDGYSGVEVR		VE20120822-10_ITMSms2cid	32.53	41.7	6.8e-07	1
XENLA_tissue_00203824	869.41	3	-6.8	GNLEKPASTEANGSQNAAAEELYNK		VE20120822-13_ITMSms2cid	29.864	41.5	6.8e-07	1
XENLA_tissue_00200970	904.383	2	-4.9	S(Phospho)SITSAASSMDSLDIDK	Phospho@1|2	VE20120822-12_ITMSms2cid	44.471	32.8	6.9e-07	2
XENLA_tissue_00232063	904.383	2	-4.9	S(Phospho)SITSAASSMDSLDIDK	Phospho@1|2	VE20120822-12_ITMSms2cid	44.471	32.8	6.9e-07	2
XENLA_tissue_00123726	825.03	3	-5.4	NKPGYVSDESDIDDEDFETAVK		VE20120822-12_ITMSms2cid	37.513	39.7	6.9e-07	2
XENLA_tissue_00011429	825.03	3	-5.4	NKPGYVSDESDIDDEDFETAVK		VE20120822-12_ITMSms2cid	37.513	39.7	6.9e-07	2
XENLA_tissue_00281358	1252.53	2	-3.5	QTPS(Phospho)SPVNIAM(Oxidation)QDSFGC(Carbamidomethyl)AVENR	Carbamidomethyl@17;Phospho@4=0;Oxidation@11	VE20120822-13_ITMSms2cid	41.401	36.3	6.9e-07	2
XENLA_tissue_00147835	1252.53	2	-3.5	QTPS(Phospho)SPVNIAM(Oxidation)QDSFGC(Carbamidomethyl)AVENR	Carbamidomethyl@17;Phospho@4=0;Oxidation@11	VE20120822-13_ITMSms2cid	41.401	36.3	6.9e-07	2
XENLA_tissue_00008188	724.824	2	-5.7	VTEEGGELSNEER		VE20120822-11_ITMSms2cid	21.764	42.1	6.9e-07	2
XENLA_tissue_00233452	611.277	2	-3.3	ANS(Phospho)GEASPALPK	Phospho@3=31	VE20120822-26_ITMSms2cid	25.066	37.2	6.9e-07	1
XENLA_tissue_00224848	1069.49	3	-3.5	SETGETEESPVQTSAKDPNS(Phospho)PVVEEAPIAK	Phospho@20=21	VE20120822-28_ITMSms2cid	32.864	36.3	6.9e-07	4
XENLA_tissue_00083804	1069.49	3	-3.5	SETGETEESPVQTSAKDPNS(Phospho)PVVEEAPIAK	Phospho@20=21	VE20120822-28_ITMSms2cid	32.864	36.3	6.9e-07	4
XENLA_tissue_00162087	1069.49	3	-3.5	SETGETEESPVQTSAKDPNS(Phospho)PVVEEAPIAK	Phospho@20=21	VE20120822-28_ITMSms2cid	32.864	36.3	6.9e-07	4
XENLA_tissue_00067033	1069.49	3	-3.5	SETGETEESPVQTSAKDPNS(Phospho)PVVEEAPIAK	Phospho@20=21	VE20120822-28_ITMSms2cid	32.864	36.3	6.9e-07	4
XENLA_tissue_00246558	672.798	2	-3.5	DHISPST(Phospho)SPAPR	Phospho@7|8	VE20120822-27_ITMSms2cid	18.341	29.9	7e-07	1
XENLA_tissue_00103332	1054.02	2	-5	QT(Phospho)SAPVVAATSAANLVEQAAK	Phospho@2|3	VE20120822-26_ITMSms2cid	51.833	39.3	7e-07	2
XENLA_tissue_00099902	1054.02	2	-5	QT(Phospho)SAPVVAATSAANLVEQAAK	Phospho@2|3	VE20120822-26_ITMSms2cid	51.833	39.3	7e-07	2
XENLA_tissue_00223527	931.913	2	-4.6	Q(Gln->pyro-Glu)SSSVEQPASPSQS(Phospho)PKR	Gln->pyro-Glu@1;Phospho@14=5	VE20120822-29_ITMSms2cid	20.934	35.8	7e-07	1
XENLA_tissue_00164388	954.914	2	-4.9	QETGTVEGQATSGEEEEK		VE20120822-13_ITMSms2cid	20.327	35.7	7e-07	1
XENLA_tissue_00050753	929.832	2	-3.2	DTDTGTPC(Carbamidomethyl)DS(Phospho)PTSC(Carbamidomethyl)HK	Carbamidomethyl@8;Carbamidomethyl@14;Phospho@10=16	VE20120822-28_ITMSms2cid	16.226	30.9	7.1e-07	1
XENLA_tissue_00246558	672.798	2	-3.9	DHISPS(Phospho)TSPAPR	Phospho@6=2	VE20120822-12_ITMSms2cid	18.951	30.1	7.1e-07	1
XENLA_tissue_00117150	966.365	2	-3.9	YFQINQDEEEEEDED		VE20120822-12_ITMSms2cid	38.738	37.7	7.1e-07	3
XENLA_tissue_00210717	872.43	2	-7.2	LLEAAEEAGEVENIEK		VE20120822-24_ITMSms2cid	39.903	42.4	7.2e-07	1
XENLA_tissue_00257178	840.319	2	-5.9	DIEEEEEDEEEER		VE20120822-25_ITMSms2cid	27.355	45.7	7.2e-07	4
XENLA_tissue_00277963	840.319	2	-5.9	DIEEEEEDEEEER		VE20120822-25_ITMSms2cid	27.355	45.7	7.2e-07	4
XENLA_tissue_00099686	840.319	2	-5.9	DIEEEEEDEEEER		VE20120822-25_ITMSms2cid	27.355	45.7	7.2e-07	4
XENLA_tissue_00198626	840.319	2	-5.9	DIEEEEEDEEEER		VE20120822-25_ITMSms2cid	27.355	45.7	7.2e-07	4
XENLA_tissue_00120029	750.32	2	-3.6	LSS(Phospho)IGAENTEENR	Phospho@3=2	VE20120822-27_ITMSms2cid	24.06	31.5	7.3e-07	1
XENLA_tissue_00034711	891.36	2	-6.2	DC(Carbamidomethyl)ITEDEM(Oxidation)FSDIYK	Carbamidomethyl@2;Oxidation@8	VE20120822-09_ITMSms2cid	43.631	43.5	7.3e-07	1
XENLA_tissue_00108623	873.336	2	-4.5	DSGRGDS(Phospho)VSDNGENTR	Phospho@7=14	VE20120822-29_ITMSms2cid	15.532	33.7	7.3e-07	2
XENLA_tissue_00203506	873.336	2	-4.5	DSGRGDS(Phospho)VSDNGENTR	Phospho@7=14	VE20120822-29_ITMSms2cid	15.532	33.7	7.3e-07	2
XENLA_tissue_00226883	649.272	2	-3.9	GATGGGS(Phospho)LSEEPR	Phospho@7=14	VE20120822-12_ITMSms2cid	21.318	36.2	7.3e-07	2
XENLA_tissue_00068672	649.272	2	-3.9	GATGGGS(Phospho)LSEEPR	Phospho@7=14	VE20120822-12_ITMSms2cid	21.318	36.2	7.3e-07	2
XENLA_tissue_00212491	926.886	2	-3.4	EATQQQNSDSDLS(Phospho)PPR	Phospho@13=20	VE20120822-28_ITMSms2cid	24.571	32.7	7.3e-07	1
XENLA_tissue_00093417	1432.54	2	-4.3	KQESEDEES(Phospho)DEDEEEPM(Oxidation)EVASAQK	Phospho@9=11;Oxidation@17	VE20120822-29_ITMSms2cid	24.529	33.3	7.4e-07	1
XENLA_tissue_00125059	869.702	3	-5.5	KQESEEEEDDSDEEAEDQKPIK		VE20120822-14_ITMSms2cid	18.945	41.8	7.4e-07	3
XENLA_tissue_00093417	869.702	3	-5.5	KQESEEEEDDSDEEAEDQKPIK		VE20120822-14_ITMSms2cid	18.945	41.8	7.4e-07	3
XENLA_tissue_00207548	869.702	3	-5.5	KQESEEEEDDSDEEAEDQKPIK		VE20120822-14_ITMSms2cid	18.945	41.8	7.4e-07	3
XENLA_tissue_00274319	784.326	2	-6.3	DVTEC(Carbamidomethyl)GGELSSEER	Carbamidomethyl@5	VE20120822-11_ITMSms2cid	26.69	29.7	7.4e-07	1
XENLA_tissue_00051950	773.923	2	-5.4	VLEQLTGQTPVFSK		VE20120822-25_ITMSms2cid	40.889	40.8	7.4e-07	4
XENLA_tissue_00179609	877.893	2	-4.9	GC(Carbamidomethyl)ITIIGGGDTATC(Carbamidomethyl)C(Carbamidomethyl)AK	Carbamidomethyl@2;Carbamidomethyl@14;Carbamidomethyl@15	VE20120822-27_ITMSms2cid	33.283	47.3	7.5e-07	1
XENLA_tissue_00268198	841.847	2	-2.7	DQNDEQLAATDAS(Phospho)PK	Phospho@13=21	VE20120822-27_ITMSms2cid	24.156	41.4	7.5e-07	1
XENLA_tissue_00088126	979.429	2	-4.4	DENQNVNAQQAEQDAQR		VE20120822-14_ITMSms2cid	23.889	46.4	7.5e-07	2
XENLA_tissue_00108845	683.254	2	-4.3	S(Phospho)VDGGDNIM(Oxidation)M(Oxidation)SK	Phospho@1=80;Oxidation@9;Oxidation@10	VE20120822-26_ITMSms2cid	18.913	37.5	7.6e-07	1
XENLA_tissue_00182579	742.817	2	-6.8	HGDAGNDQSQQEAK		VE20120822-14_ITMSms2cid	8.873	37.5	7.6e-07	1
XENLA_tissue_00077439	764.882	2	-5.8	TYGITS(Phospho)PISLATPK	Phospho@6=14	VE20120822-24_ITMSms2cid	45.366	34.9	7.6e-07	3
XENLA_tissue_00195151	764.882	2	-5.8	TYGITS(Phospho)PISLATPK	Phospho@6=14	VE20120822-24_ITMSms2cid	45.366	34.9	7.6e-07	3
XENLA_tissue_00282089	764.882	2	-5.8	TYGITS(Phospho)PISLATPK	Phospho@6=14	VE20120822-24_ITMSms2cid	45.366	34.9	7.6e-07	3
XENLA_tissue_00077149	872.84	2	-3.5	IEDVGS(Phospho)DDEEEGKDK	Phospho@6	VE20120822-27_ITMSms2cid	19.176	36.7	7.7e-07	1
XENLA_tissue_00238265	655.787	2	-6.7	DADDAVYELDGK		VE20120822-10_ITMSms2cid	36.097	40.1	7.7e-07	3
XENLA_tissue_00131108	945.909	2	-4.5	RQS(Phospho)SGSTTSTASTPADTR	Phospho@3=1	VE20120822-15_ITMSms2cid	15.396	35.9	7.7e-07	2
XENLA_tissue_00194512	945.909	2	-4.5	RQS(Phospho)SGSTTSTASTPADTR	Phospho@3=1	VE20120822-15_ITMSms2cid	15.396	35.9	7.7e-07	2
XENLA_tissue_00125059	1093.39	2	-7	KEESEEDDDDEDESEEEK		VE20120822-29_ITMSms2cid	15.542	42.7	7.8e-07	3
XENLA_tissue_00093417	1093.39	2	-7	KEESEEDDDDEDESEEEK		VE20120822-29_ITMSms2cid	15.542	42.7	7.8e-07	3
XENLA_tissue_00207548	1093.39	2	-7	KEESEEDDDDEDESEEEK		VE20120822-29_ITMSms2cid	15.542	42.7	7.8e-07	3
XENLA_tissue_00220553	692.286	2	-2.5	DVVS(Phospho)GEEQSEPK	Phospho@4=33	VE20120822-27_ITMSms2cid	23.023	37.8	7.8e-07	1
XENLA_tissue_00189622	1183	2	-5.9	SSSSEQNPALGNNESSETQDQR		VE20120822-29_ITMSms2cid	20.724	35.2	7.8e-07	1
XENLA_tissue_00217333	1044.4	2	-1.5	EAANEGGDS(Phospho)SQDEVEEDVK	Phospho@9=7	VE20120822-28_ITMSms2cid	27.102	35.8	7.9e-07	1
XENLA_tissue_00196666	828.405	2	-6	TFTTQETITNAETAK		VE20120822-25_ITMSms2cid	31.66	34.6	8e-07	1
XENLA_tissue_00264918	957.116	3	-4.9	KS(Phospho)PGVSLDGSTSTPAAVVVSDSTEAAEAR	Phospho@2=2	VE20120822-13_ITMSms2cid	43.863	38.6	8e-07	1
XENLA_tissue_00093860	731.338	2	-3.7	S(Phospho)LPESGPVSAQPGR	Phospho@1=16	VE20120822-27_ITMSms2cid	29.062	33.2	8e-07	4
XENLA_tissue_00127413	731.338	2	-3.7	S(Phospho)LPESGPVSAQPGR	Phospho@1=16	VE20120822-27_ITMSms2cid	29.062	33.2	8e-07	4
XENLA_tissue_00291715	731.338	2	-3.7	S(Phospho)LPESGPVSAQPGR	Phospho@1=16	VE20120822-27_ITMSms2cid	29.062	33.2	8e-07	4
XENLA_tissue_00291290	731.338	2	-3.7	S(Phospho)LPESGPVSAQPGR	Phospho@1=16	VE20120822-27_ITMSms2cid	29.062	33.2	8e-07	4
XENLA_tissue_00271980	1008.91	2	-4.3	GS(Phospho)GDASC(Carbamidomethyl)SLDPDASLSELR	Carbamidomethyl@7;Phospho@2=8	VE20120822-13_ITMSms2cid	44.863	37.9	8.1e-07	4
XENLA_tissue_00009248	1008.91	2	-4.3	GS(Phospho)GDASC(Carbamidomethyl)SLDPDASLSELR	Carbamidomethyl@7;Phospho@2=8	VE20120822-13_ITMSms2cid	44.863	37.9	8.1e-07	4
XENLA_tissue_00231678	1008.91	2	-4.3	GS(Phospho)GDASC(Carbamidomethyl)SLDPDASLSELR	Carbamidomethyl@7;Phospho@2=8	VE20120822-13_ITMSms2cid	44.863	37.9	8.1e-07	4
XENLA_tissue_00273942	1008.91	2	-4.3	GS(Phospho)GDASC(Carbamidomethyl)SLDPDASLSELR	Carbamidomethyl@7;Phospho@2=8	VE20120822-13_ITMSms2cid	44.863	37.9	8.1e-07	4
XENLA_tissue_00277348	985.698	3	-4.6	ETKEEDDDDIDLFGS(Phospho)DDEEESEDAK	Phospho@15=28	VE20120822-28_ITMSms2cid	41.992	41	8.1e-07	1
XENLA_tissue_00182701	779.867	2	-4.8	AEQLGAEGNVDEAQK		VE20120822-26_ITMSms2cid	22.41	44.9	8.1e-07	1
XENLA_tissue_00051712	912.407	2	-4.4	TEEAGSTSTPSTSNETPK		VE20120822-28_ITMSms2cid	17.189	43.2	8.1e-07	1
XENLA_tissue_00130943	919.464	2	-5	TPTIVADKDYSVTANSR		VE20120822-25_ITMSms2cid	29.528	44	8.2e-07	2
XENLA_tissue_00181026	919.464	2	-5	TPTIVADKDYSVTANSR		VE20120822-25_ITMSms2cid	29.528	44	8.2e-07	2
XENLA_tissue_00138208	643.253	2	-5.9	DTEDDGYVDEK		VE20120822-25_ITMSms2cid	21.39	40.9	8.2e-07	1
XENLA_tissue_00161744	599.763	2	-3.3	DSYVGDEAQSK		VE20120822-28_ITMSms2cid	19.141	35	8.3e-07	8
XENLA_tissue_00126326	599.763	2	-3.3	DSYVGDEAQSK		VE20120822-28_ITMSms2cid	19.141	35	8.3e-07	8
XENLA_tissue_00151874	599.763	2	-3.3	DSYVGDEAQSK		VE20120822-28_ITMSms2cid	19.141	35	8.3e-07	8
XENLA_tissue_00239641	599.763	2	-3.3	DSYVGDEAQSK		VE20120822-28_ITMSms2cid	19.141	35	8.3e-07	8
XENLA_tissue_00249453	599.763	2	-3.3	DSYVGDEAQSK		VE20120822-28_ITMSms2cid	19.141	35	8.3e-07	8
XENLA_tissue_00086551	599.763	2	-3.3	DSYVGDEAQSK		VE20120822-28_ITMSms2cid	19.141	35	8.3e-07	8
XENLA_tissue_00137000	599.763	2	-3.3	DSYVGDEAQSK		VE20120822-28_ITMSms2cid	19.141	35	8.3e-07	8
XENLA_tissue_00262060	599.763	2	-3.3	DSYVGDEAQSK		VE20120822-28_ITMSms2cid	19.141	35	8.3e-07	8
XENLA_tissue_00260338	1020.39	3	-5	DKDEEGGDDEEANC(Carbamidomethyl)NLVC(Carbamidomethyl)GDDYGPETR	Carbamidomethyl@14;Carbamidomethyl@18	VE20120822-28_ITMSms2cid	33.215	38.4	8.3e-07	1
XENLA_tissue_00168740	870.359	3	-4.1	DIQTSEQNQQDDQDQQETEDSK		VE20120822-15_ITMSms2cid	19.87	39.2	8.3e-07	1
XENLA_tissue_00049730	929.409	2	-5.7	DTPKDQGDNSGAGEGQGPK		VE20120822-15_ITMSms2cid	14.456	41.3	8.4e-07	2
XENLA_tissue_00132361	929.409	2	-5.7	DTPKDQGDNSGAGEGQGPK		VE20120822-15_ITMSms2cid	14.456	41.3	8.4e-07	2
XENLA_tissue_00113222	1073.81	3	-3.2	M(Oxidation)DEPAESDSTNVQNNTPVAVNTGDPETDKK	Oxidation@1	VE20120822-29_ITMSms2cid	27.842	41.4	8.4e-07	1
XENLA_tissue_00124415	903.442	2	-6	VVSNASC(Carbamidomethyl)TTNC(Carbamidomethyl)LAPLAK	Carbamidomethyl@7;Carbamidomethyl@11	VE20120822-27_ITMSms2cid	31.955	35.9	8.5e-07	3
XENLA_tissue_00104279	959.892	2	-5.1	NNISENEEESQYC(Carbamidomethyl)FR	Carbamidomethyl@13	VE20120822-12_ITMSms2cid	33.172	37.7	8.5e-07	2
XENLA_tissue_00254889	710.749	2	-5.3	RDPEDEGDEDED		VE20120822-13_ITMSms2cid	16.122	37.7	8.5e-07	1
XENLA_tissue_00020015	1134.9	2	-7.1	DSGSDEDFMVEDDDDSDYGR		VE20120822-12_ITMSms2cid	39.636	30.5	8.5e-07	3
XENLA_tissue_00190113	1134.9	2	-7.1	DSGSDEDFMVEDDDDSDYGR		VE20120822-12_ITMSms2cid	39.636	30.5	8.5e-07	3
XENLA_tissue_00243970	859.345	2	-5	SES(Phospho)QKGSDSEEEIGR	Phospho@3=2	VE20120822-14_ITMSms2cid	18.513	32.4	8.5e-07	4
XENLA_tissue_00178906	908.894	2	-4	HGEEEVEEEVEPNYK		VE20120822-26_ITMSms2cid	27.815	38.5	8.6e-07	1
XENLA_tissue_00123670	896.351	2	-5.1	S(Phospho)GGFSSFSYSGAPM(Oxidation)ASR	Phospho@1=12;Oxidation@14	VE20120822-12_ITMSms2cid	40.591	31.6	8.7e-07	5
XENLA_tissue_00283101	896.351	2	-5.1	S(Phospho)GGFSSFSYSGAPM(Oxidation)ASR	Phospho@1=12;Oxidation@14	VE20120822-12_ITMSms2cid	40.591	31.6	8.7e-07	5
XENLA_tissue_00043350	896.351	2	-5.1	S(Phospho)GGFSSFSYSGAPM(Oxidation)ASR	Phospho@1=12;Oxidation@14	VE20120822-12_ITMSms2cid	40.591	31.6	8.7e-07	5
XENLA_tissue_00078693	896.351	2	-5.1	S(Phospho)GGFSSFSYSGAPM(Oxidation)ASR	Phospho@1=12;Oxidation@14	VE20120822-12_ITMSms2cid	40.591	31.6	8.7e-07	5
XENLA_tissue_00123726	1313.58	2	-3	GDAHEETLDDSVYASPLAS(Phospho)SPEKK	Phospho@19=7	VE20120822-27_ITMSms2cid	35.251	31	8.7e-07	2
XENLA_tissue_00011429	1313.58	2	-3	GDAHEETLDDSVYASPLAS(Phospho)SPEKK	Phospho@19=7	VE20120822-27_ITMSms2cid	35.251	31	8.7e-07	2
XENLA_tissue_00132658	1092.01	2	-7.3	EVTSGPSLTSDTVSTEETSQK		VE20120822-13_ITMSms2cid	30.624	31.6	8.8e-07	1
XENLA_tissue_00049730	772.848	2	-2.7	DQGDNSGAGEGQGPKK		VE20120822-28_ITMSms2cid	12.742	38.8	8.8e-07	2
XENLA_tissue_00132361	772.848	2	-2.7	DQGDNSGAGEGQGPKK		VE20120822-28_ITMSms2cid	12.742	38.8	8.8e-07	2
XENLA_tissue_00102667	878.659	3	-4.4	RSSSC(Carbamidomethyl)SSSSSSSNSEDS(Phospho)SDESNGVK	Carbamidomethyl@5;Phospho@17=1	VE20120822-17_ITMSms2cid	14.381	36.8	8.8e-07	4
XENLA_tissue_00104235	878.659	3	-4.4	RSSSC(Carbamidomethyl)SSSSSSSNSEDS(Phospho)SDESNGVK	Carbamidomethyl@5;Phospho@17=1	VE20120822-17_ITMSms2cid	14.381	36.8	8.8e-07	4
XENLA_tissue_00215933	878.659	3	-4.4	RSSSC(Carbamidomethyl)SSSSSSSNSEDS(Phospho)SDESNGVK	Carbamidomethyl@5;Phospho@17=1	VE20120822-17_ITMSms2cid	14.381	36.8	8.8e-07	4
XENLA_tissue_00279005	878.659	3	-4.4	RSSSC(Carbamidomethyl)SSSSSSSNSEDS(Phospho)SDESNGVK	Carbamidomethyl@5;Phospho@17=1	VE20120822-17_ITMSms2cid	14.381	36.8	8.8e-07	4
XENLA_tissue_00209208	638.349	2	-5	AITGASLAEIMAK		VE20120822-09_ITMSms2cid	46.312	42	8.8e-07	2
XENLA_tissue_00147067	1112.39	2	-2.7	DYEEVGTESGDGGEDEEDEY		VE20120822-25_ITMSms2cid	36.338	35	8.8e-07	1
XENLA_tissue_00288776	684.827	2	-4.7	DDSIEGIYDTLK		VE20120822-23_ITMSms2cid	49.495	40	8.9e-07	1
XENLA_tissue_00086459	1089	2	-5.8	TDVATLNTSNGPS(Phospho)GSPISGPPK	Phospho@13|15	VE20120822-13_ITMSms2cid	33.973	37.6	8.9e-07	1
XENLA_tissue_00148955	723.294	2	-4.3	SSESELC(Carbamidomethyl)IES(Phospho)PK	Carbamidomethyl@7;Phospho@10=63	VE20120822-12_ITMSms2cid	31.886	37.9	8.9e-07	1
XENLA_tissue_00137000	599.762	2	-4.9	DSYVGDEAQSK		VE20120822-25_ITMSms2cid	19.379	44.5	9e-07	8
XENLA_tissue_00249453	599.762	2	-4.9	DSYVGDEAQSK		VE20120822-25_ITMSms2cid	19.379	44.5	9e-07	8
XENLA_tissue_00115584	714.813	2	-6.2	M(Met-loss+Acetyl)AEFGAATDFGEGSK	Met-loss+Acetyl@1	VE20120822-23_ITMSms2cid	44.683	47.4	9e-07	2
XENLA_tissue_00223958	933.1	3	-6.4	HTGPGILSM(Oxidation)ANAGSNTNGSQFFIC(Carbamidomethyl)TAK	Carbamidomethyl@24;Oxidation@9	VE20120822-12_ITMSms2cid	42	41	9.1e-07	5
XENLA_tissue_00051712	1016.44	2	-4.3	TEEAGSTSTPSTSNET(Phospho)PKK	Phospho@16=13	VE20120822-29_ITMSms2cid	15.843	35.5	9.2e-07	1
XENLA_tissue_00049730	929.409	2	-5.6	DTPKDQGDNSGAGEGQGPK		VE20120822-28_ITMSms2cid	14.556	43.6	9.2e-07	2
XENLA_tissue_00132361	929.409	2	-5.6	DTPKDQGDNSGAGEGQGPK		VE20120822-28_ITMSms2cid	14.556	43.6	9.2e-07	2
XENLA_tissue_00173581	966.364	2	-5.2	YFQINQDEEEEEDED		VE20120822-13_ITMSms2cid	38.775	37.9	9.2e-07	3
XENLA_tissue_00109481	1068.5	2	-6	S(Phospho)GGDKLEAAEAQVNTLPAER	Phospho@1=51	VE20120822-13_ITMSms2cid	37.653	39.8	9.2e-07	1
XENLA_tissue_00216201	925.846	2	-5	M(Met-loss+Acetyl)S(Phospho)EDC(Carbamidomethyl)TSANGAAASC(Carbamidomethyl)LSK	Carbamidomethyl@5;Carbamidomethyl@15;Met-loss+Acetyl@1;Phospho@2=1	VE20120822-14_ITMSms2cid	29.533	31.6	9.3e-07	1
XENLA_tissue_00185535	859.87	2	-4.3	S(Phospho)GSTNVASVS(Phospho)PVPAGTK	Phospho@1=0;Phospho@10=17	VE20120822-28_ITMSms2cid	28.113	33.4	9.4e-07	2
XENLA_tissue_00121988	859.87	2	-4.3	S(Phospho)GSTNVASVS(Phospho)PVPAGTK	Phospho@1=0;Phospho@10=17	VE20120822-28_ITMSms2cid	28.113	33.4	9.4e-07	2
XENLA_tissue_00190413	672.378	2	-3.6	AIADAGATVIVTGGK		VE20120822-09_ITMSms2cid	34.515	42.1	9.4e-07	1
XENLA_tissue_00249614	802.941	3	-5.1	ESDS(Phospho)DDRGGDDAEC(Carbamidomethyl)PGC(Carbamidomethyl)QSNR	Carbamidomethyl@14;Carbamidomethyl@17;Phospho@4=6	VE20120822-30_ITMSms2cid	17.014	33.6	9.5e-07	1
XENLA_tissue_00202819	1120.44	2	-4.1	EADEDEEVEDVVPEM(Oxidation)PS(Phospho)PK	Oxidation@15;Phospho@17	VE20120822-26_ITMSms2cid	36.891	40	9.5e-07	2
XENLA_tissue_00152942	1120.44	2	-4.1	EADEDEEVEDVVPEM(Oxidation)PS(Phospho)PK	Oxidation@15;Phospho@17	VE20120822-26_ITMSms2cid	36.891	40	9.5e-07	2
XENLA_tissue_00253927	701.799	2	-5.6	GLS(Phospho)EDTTEETLK	Phospho@3=45	VE20120822-11_ITMSms2cid	32.662	28.9	9.6e-07	6
XENLA_tissue_00172632	701.799	2	-5.6	GLS(Phospho)EDTTEETLK	Phospho@3=45	VE20120822-11_ITMSms2cid	32.662	28.9	9.6e-07	6
XENLA_tissue_00115323	966.903	2	-4.8	GS(Phospho)PNPNVEYIPFDEM(Oxidation)K	Phospho@2=48;Oxidation@15	VE20120822-25_ITMSms2cid	44.294	30.7	9.6e-07	2
XENLA_tissue_00243581	966.903	2	-4.8	GS(Phospho)PNPNVEYIPFDEM(Oxidation)K	Phospho@2=48;Oxidation@15	VE20120822-25_ITMSms2cid	44.294	30.7	9.6e-07	2
XENLA_tissue_00186135	884.372	2	0.94	M(Met-loss+Acetyl)S(Phospho)TELVEDETQFYGK	Met-loss+Acetyl@1;Phospho@2|3	VE20120822-24_ITMSms2cid	49.343	33.2	9.6e-07	3
XENLA_tissue_00199508	884.372	2	0.94	M(Met-loss+Acetyl)S(Phospho)TELVEDETQFYGK	Met-loss+Acetyl@1;Phospho@2|3	VE20120822-24_ITMSms2cid	49.343	33.2	9.6e-07	3
XENLA_tissue_00261540	884.372	2	0.94	M(Met-loss+Acetyl)S(Phospho)TELVEDETQFYGK	Met-loss+Acetyl@1;Phospho@2|3	VE20120822-24_ITMSms2cid	49.343	33.2	9.6e-07	3
XENLA_tissue_00288473	822.861	2	-4.7	S(Phospho)NSSTSSSLNAGPISR	Phospho@1|3	VE20120822-28_ITMSms2cid	28.285	36.7	9.6e-07	3
XENLA_tissue_00187217	822.861	2	-4.7	S(Phospho)NSSTSSSLNAGPISR	Phospho@1|3	VE20120822-28_ITMSms2cid	28.285	36.7	9.6e-07	3
XENLA_tissue_00041795	822.861	2	-4.7	S(Phospho)NSSTSSSLNAGPISR	Phospho@1|3	VE20120822-28_ITMSms2cid	28.285	36.7	9.6e-07	3
XENLA_tissue_00235152	924.425	2	-5.6	KNS(Phospho)SSSGITYSPAVQNK	Phospho@3=7	VE20120822-28_ITMSms2cid	24.609	35.5	9.7e-07	2
XENLA_tissue_00204293	924.425	2	-5.6	KNS(Phospho)SSSGITYSPAVQNK	Phospho@3=7	VE20120822-28_ITMSms2cid	24.609	35.5	9.7e-07	2
XENLA_tissue_00221230	846.362	2	-5.5	STAGDTHLGGEDFDNR		VE20120822-12_ITMSms2cid	26.043	37.8	9.8e-07	1
XENLA_tissue_00268622	873.87	2	-6	S(Phospho)FSLASQGSGNSPGSQR	Phospho@1=7	VE20120822-14_ITMSms2cid	32.475	38.7	9.8e-07	1
XENLA_tissue_00073663	923.917	2	-2.3	SATGVEFTTSGTSNTDSGK		VE20120822-27_ITMSms2cid	26.439	36.7	9.8e-07	1
XENLA_tissue_00242882	983.357	2	-6	QEESEESDDDM(Oxidation)GFGLFD	Oxidation@11	VE20120822-25_ITMSms2cid	51.733	33.8	9.9e-07	3
XENLA_tissue_00272183	983.357	2	-6	QEESEESDDDM(Oxidation)GFGLFD	Oxidation@11	VE20120822-25_ITMSms2cid	51.733	33.8	9.9e-07	3
XENLA_tissue_00284561	983.357	2	-6	QEESEESDDDM(Oxidation)GFGLFD	Oxidation@11	VE20120822-25_ITMSms2cid	51.733	33.8	9.9e-07	3
XENLA_tissue_00167018	901.454	2	-5	VLQPDT(Phospho)PTTLPQAVNK	Phospho@6=5	VE20120822-25_ITMSms2cid	34.881	36.3	1e-06	1
XENLA_tissue_00142612	905.366	2	-5.8	Acetyl-M(Oxidation)EPGDQDINLNS(Phospho)PNK	Phospho@12;Acetyl@N-term&Oxidation@1|Acetyl+Oxidation@1	VE20120822-12_ITMSms2cid	35.02	34	1e-06	4
XENLA_tissue_00177387	905.366	2	-5.8	Acetyl-M(Oxidation)EPGDQDINLNS(Phospho)PNK	Phospho@12;Acetyl@N-term&Oxidation@1|Acetyl+Oxidation@1	VE20120822-12_ITMSms2cid	35.02	34	1e-06	4
XENLA_tissue_00137000	677.812	2	-5.2	DSYVGDEAQSKR		VE20120822-25_ITMSms2cid	17.713	34.9	1e-06	8
XENLA_tissue_00249453	677.812	2	-5.2	DSYVGDEAQSKR		VE20120822-25_ITMSms2cid	17.713	34.9	1e-06	8
XENLA_tissue_00007232	802.332	2	-4.9	M(Met-loss+Acetyl)ADSSESFNIATS(Phospho)PR	Met-loss+Acetyl@1;Phospho@13=13	VE20120822-15_ITMSms2cid	41.309	30.5	1e-06	1
XENLA_tissue_00137000	926.403	2	-6.6	M(Met-loss+Acetyl)EDDIAALVVDNGSGM(Oxidation)C(Carbamidomethyl)K	Carbamidomethyl@17;Met-loss+Acetyl@1;Oxidation@16	VE20120822-10_ITMSms2cid	51.516	38.2	1e-06	2
XENLA_tissue_00161744	926.403	2	-6.6	M(Met-loss+Acetyl)EDDIAALVVDNGSGM(Oxidation)C(Carbamidomethyl)K	Carbamidomethyl@17;Met-loss+Acetyl@1;Oxidation@16	VE20120822-10_ITMSms2cid	51.516	38.2	1e-06	2
XENLA_tissue_00182375	705.738	2	-6	RDTDDEGDEEDD		VE20120822-13_ITMSms2cid	14.715	32.5	1e-06	1
XENLA_tissue_00040318	999.375	2	-5.7	ESDSGSGSDSEPGNDGSGSNR		VE20120822-16_ITMSms2cid	14.504	39.9	1e-06	4
XENLA_tissue_00243970	999.375	2	-5.7	ESDSGSGSDSEPGNDGSGSNR		VE20120822-16_ITMSms2cid	14.504	39.9	1e-06	4
XENLA_tissue_00218018	999.375	2	-5.7	ESDSGSGSDSEPGNDGSGSNR		VE20120822-16_ITMSms2cid	14.504	39.9	1e-06	4
XENLA_tissue_00037706	999.375	2	-5.7	ESDSGSGSDSEPGNDGSGSNR		VE20120822-16_ITMSms2cid	14.504	39.9	1e-06	4
XENLA_tissue_00290209	803.009	3	-6	KQESEEEEDDSDEEDQKPIK		VE20120822-14_ITMSms2cid	16.86	45	1e-06	1
XENLA_tissue_00277348	959.043	3	-5.2	ETKEEDDDDIDLFGSDDEEESEDAK		VE20120822-13_ITMSms2cid	39.701	38.8	1e-06	1
XENLA_tissue_00219187	830.692	3	-1.2	SLKS(Phospho)PDGC(Carbamidomethyl)LGSDSNC(Carbamidomethyl)SNGIISNK	Carbamidomethyl@8;Carbamidomethyl@15;Phospho@4=11	VE20120822-28_ITMSms2cid	32.743	37.5	1e-06	1
XENLA_tissue_00240759	875.354	2	-4.5	GTS(Phospho)PSKEGNGSDYQSR	Phospho@3=2	VE20120822-15_ITMSms2cid	15.398	32.3	1e-06	1
XENLA_tissue_00288506	723.333	2	-6.5	DNPGVVTC(Carbamidomethyl)LDEAR	Carbamidomethyl@8	VE20120822-24_ITMSms2cid	34.374	34.3	1e-06	1
XENLA_tissue_00287797	694.832	2	-6.4	AQAELQSAGDEAAK		VE20120822-12_ITMSms2cid	20.491	45.4	1e-06	1
XENLA_tissue_00272611	854.868	2	-5.9	LDKEDESSEEDSPTK		VE20120822-27_ITMSms2cid	15.502	43.6	1e-06	1
XENLA_tissue_00111455	927.897	2	-4.8	NNASTASSSSSQESEPSGK		VE20120822-30_ITMSms2cid	14.792	36.9	1.1e-06	3
XENLA_tissue_00101027	927.897	2	-4.8	NNASTASSSSSQESEPSGK		VE20120822-30_ITMSms2cid	14.792	36.9	1.1e-06	3
XENLA_tissue_00277342	927.897	2	-4.8	NNASTASSSSSQESEPSGK		VE20120822-30_ITMSms2cid	14.792	36.9	1.1e-06	3
XENLA_tissue_00037706	987.374	2	-4.5	LNS(Phospho)DEEDQDEEGEISGK	Phospho@3=73	VE20120822-27_ITMSms2cid	28.011	32	1.1e-06	4
XENLA_tissue_00243970	987.374	2	-4.5	LNS(Phospho)DEEDQDEEGEISGK	Phospho@3=73	VE20120822-27_ITMSms2cid	28.011	32	1.1e-06	4
XENLA_tissue_00266831	968.391	2	-5.1	EDYDSVEQDGDEPGPQR		VE20120822-13_ITMSms2cid	27.335	36.9	1.1e-06	1
XENLA_tissue_00134699	784.042	3	-3	DKGGINLTATC(Carbamidomethyl)AQSELDNDTVK	Carbamidomethyl@11	VE20120822-26_ITMSms2cid	37.379	44.1	1.1e-06	1
XENLA_tissue_00115673	685.793	2	-4.1	TEDASQLQSS(Phospho)PK	Phospho@10=10	VE20120822-13_ITMSms2cid	19.14	42.4	1.1e-06	1
XENLA_tissue_00284642	887.45	2	-7	SIGIDNPAAQVLVDM(Oxidation)SK	Oxidation@15	VE20120822-23_ITMSms2cid	44.142	33.3	1.1e-06	1
XENLA_tissue_00232681	715.269	2	-3.6	GVDEAS(Phospho)DEDLDGK	Phospho@6	VE20120822-12_ITMSms2cid	24.381	37.2	1.1e-06	2
XENLA_tissue_00063465	715.269	2	-3.6	GVDEAS(Phospho)DEDLDGK	Phospho@6	VE20120822-12_ITMSms2cid	24.381	37.2	1.1e-06	2
XENLA_tissue_00169505	700.318	2	-4.5	SNS(Phospho)LEELGLETK	Phospho@3=5	VE20120822-27_ITMSms2cid	40.49	34.1	1.1e-06	1
XENLA_tissue_00107553	907.689	3	-6.5	NTNKPQSNGS(Phospho)GNGSDSDM(Oxidation)DTNSLER	Phospho@10=8;Oxidation@18	VE20120822-30_ITMSms2cid	18.767	36.5	1.1e-06	3
XENLA_tissue_00141893	907.689	3	-6.5	NTNKPQSNGS(Phospho)GNGSDSDM(Oxidation)DTNSLER	Phospho@10=8;Oxidation@18	VE20120822-30_ITMSms2cid	18.767	36.5	1.1e-06	3
XENLA_tissue_00183033	907.689	3	-6.5	NTNKPQSNGS(Phospho)GNGSDSDM(Oxidation)DTNSLER	Phospho@10=8;Oxidation@18	VE20120822-30_ITMSms2cid	18.767	36.5	1.1e-06	3
XENLA_tissue_00093417	955.362	3	-3.9	KQESEDEES(Phospho)DEDEEEPM(Oxidation)EVASAQK	Phospho@9=7;Oxidation@17	VE20120822-29_ITMSms2cid	24.543	41.4	1.1e-06	1
XENLA_tissue_00198160	949.083	3	-4.9	SHSSEGVSSLSSS(Phospho)PSNSLETQSQSLSR	Phospho@13=2	VE20120822-29_ITMSms2cid	34.93	38.1	1.1e-06	1
XENLA_tissue_00257178	967.882	2	-5.5	Acetyl-M(Oxidation)DEQSPDISSSHSGDER	Acetyl@N-term=2;Oxidation@1=2	VE20120822-26_ITMSms2cid	21.327	31.8	1.1e-06	4
XENLA_tissue_00277963	967.882	2	-5.5	Acetyl-M(Oxidation)DEQSPDISSSHSGDER	Acetyl@N-term=2;Oxidation@1=2	VE20120822-26_ITMSms2cid	21.327	31.8	1.1e-06	4
XENLA_tissue_00099686	967.882	2	-5.5	Acetyl-M(Oxidation)DEQSPDISSSHSGDER	Acetyl@N-term=2;Oxidation@1=2	VE20120822-26_ITMSms2cid	21.327	31.8	1.1e-06	4
XENLA_tissue_00198626	967.882	2	-5.5	Acetyl-M(Oxidation)DEQSPDISSSHSGDER	Acetyl@N-term=2;Oxidation@1=2	VE20120822-26_ITMSms2cid	21.327	31.8	1.1e-06	4
XENLA_tissue_00242882	1169.44	2	-5.7	DEKQEESEESDDDM(Oxidation)GFGLFD	Oxidation@14	VE20120822-26_ITMSms2cid	48.589	32.8	1.1e-06	3
XENLA_tissue_00272183	1169.44	2	-5.7	DEKQEESEESDDDM(Oxidation)GFGLFD	Oxidation@14	VE20120822-26_ITMSms2cid	48.589	32.8	1.1e-06	3
XENLA_tissue_00284561	1169.44	2	-5.7	DEKQEESEESDDDM(Oxidation)GFGLFD	Oxidation@14	VE20120822-26_ITMSms2cid	48.589	32.8	1.1e-06	3
XENLA_tissue_00125059	869.703	3	-4.5	KQESEEEEDDSDEEAEDQKPIK		VE20120822-28_ITMSms2cid	19.409	44.8	1.1e-06	3
XENLA_tissue_00093417	869.703	3	-4.5	KQESEEEEDDSDEEAEDQKPIK		VE20120822-28_ITMSms2cid	19.409	44.8	1.1e-06	3
XENLA_tissue_00207548	869.703	3	-4.5	KQESEEEEDDSDEEAEDQKPIK		VE20120822-28_ITMSms2cid	19.409	44.8	1.1e-06	3
XENLA_tissue_00221230	846.369	2	2.9	STAGDTHLGGEDFDNR		VE20120822-26_ITMSms2cid	25.663	42.3	1.1e-06	1
XENLA_tissue_00120818	1249.03	2	-5.3	M(Met-loss+Acetyl)TSNPTSPGTSPSDSSSISPQS(Phospho)PTR	Met-loss+Acetyl@1;Phospho@22=7	VE20120822-15_ITMSms2cid	30.592	33.2	1.1e-06	1
XENLA_tissue_00124754	814.866	2	-4.6	GKS(Phospho)DNDAPTIFVER	Phospho@3=50	VE20120822-26_ITMSms2cid	35.961	35.1	1.1e-06	1
XENLA_tissue_00111927	710.334	2	-3.2	DGQVIGM(Oxidation)GAGQQSR	Oxidation@7	VE20120822-27_ITMSms2cid	18.899	35	1.1e-06	1
XENLA_tissue_00268846	957.702	3	-7.4	KEGEEDDNQEIAEGAEEEESM(Oxidation)ETQE	Oxidation@21	VE20120822-28_ITMSms2cid	32.985	37	1.1e-06	1
XENLA_tissue_00276893	847.371	2	-4.2	DSGLSGDITNHSVS(Phospho)PK	Phospho@14=11	VE20120822-27_ITMSms2cid	30.041	38.1	1.1e-06	1
XENLA_tissue_00262060	677.812	2	-4.9	DSYVGDEAQSKR		VE20120822-13_ITMSms2cid	17.908	30.4	1.1e-06	8
XENLA_tissue_00239641	677.812	2	-4.9	DSYVGDEAQSKR		VE20120822-13_ITMSms2cid	17.908	30.4	1.1e-06	8
XENLA_tissue_00137000	677.812	2	-4.9	DSYVGDEAQSKR		VE20120822-13_ITMSms2cid	17.908	30.4	1.1e-06	8
XENLA_tissue_00126326	677.812	2	-4.9	DSYVGDEAQSKR		VE20120822-13_ITMSms2cid	17.908	30.4	1.1e-06	8
XENLA_tissue_00249453	677.812	2	-4.9	DSYVGDEAQSKR		VE20120822-13_ITMSms2cid	17.908	30.4	1.1e-06	8
XENLA_tissue_00161744	677.812	2	-4.9	DSYVGDEAQSKR		VE20120822-13_ITMSms2cid	17.908	30.4	1.1e-06	8
XENLA_tissue_00086551	677.812	2	-4.9	DSYVGDEAQSKR		VE20120822-13_ITMSms2cid	17.908	30.4	1.1e-06	8
XENLA_tissue_00179593	935.964	2	-4.9	VGDQLPNVQVYEGGPGNK		VE20120822-25_ITMSms2cid	37.81	44.1	1.1e-06	2
XENLA_tissue_00224041	935.964	2	-4.9	VGDQLPNVQVYEGGPGNK		VE20120822-25_ITMSms2cid	37.81	44.1	1.1e-06	2
XENLA_tissue_00234729	719.818	2	-10	GYDSAGVGIDGGNEK		VE20120822-11_ITMSms2cid	26.478	34.8	1.1e-06	2
XENLA_tissue_00086459	800.896	2	-4.5	SKVPETVQQQDADR		VE20120822-26_ITMSms2cid	17.625	40	1.1e-06	1
XENLA_tissue_00213788	814.906	2	-4.7	IQVLQQQADEAEEK		VE20120822-25_ITMSms2cid	29.405	44	1.1e-06	1
XENLA_tissue_00164481	919.866	2	-5.8	C(Carbamidomethyl)C(Carbamidomethyl)GDNDPIDVC(Carbamidomethyl)EIGSK	Carbamidomethyl@1;Carbamidomethyl@2;Carbamidomethyl@11	VE20120822-26_ITMSms2cid	35.913	34.2	1.1e-06	4
XENLA_tissue_00269534	1109.49	3	3.1	QYYENLSGGSSPNNPHNS(Phospho)PQQEDGGSTILR	Phospho@18=18	VE20120822-28_ITMSms2cid	36.108	38.4	1.2e-06	3
XENLA_tissue_00258377	1109.49	3	3.1	QYYENLSGGSSPNNPHNS(Phospho)PQQEDGGSTILR	Phospho@18=18	VE20120822-28_ITMSms2cid	36.108	38.4	1.2e-06	3
XENLA_tissue_00279562	1109.49	3	3.1	QYYENLSGGSSPNNPHNS(Phospho)PQQEDGGSTILR	Phospho@18=18	VE20120822-28_ITMSms2cid	36.108	38.4	1.2e-06	3
XENLA_tissue_00029004	707.678	3	-5.5	RGTGGVDTAAVGGVFDVSNADR		VE20120822-27_ITMSms2cid	38.668	38.9	1.2e-06	5
XENLA_tissue_00003607	707.678	3	-5.5	RGTGGVDTAAVGGVFDVSNADR		VE20120822-27_ITMSms2cid	38.668	38.9	1.2e-06	5
XENLA_tissue_00271980	1008.91	2	-4.7	GS(Phospho)GDASC(Carbamidomethyl)SLDPDASLSELR	Carbamidomethyl@7;Phospho@2=8	VE20120822-27_ITMSms2cid	44.529	39.1	1.2e-06	4
XENLA_tissue_00009248	1008.91	2	-4.7	GS(Phospho)GDASC(Carbamidomethyl)SLDPDASLSELR	Carbamidomethyl@7;Phospho@2=8	VE20120822-27_ITMSms2cid	44.529	39.1	1.2e-06	4
XENLA_tissue_00231678	1008.91	2	-4.7	GS(Phospho)GDASC(Carbamidomethyl)SLDPDASLSELR	Carbamidomethyl@7;Phospho@2=8	VE20120822-27_ITMSms2cid	44.529	39.1	1.2e-06	4
XENLA_tissue_00273942	1008.91	2	-4.7	GS(Phospho)GDASC(Carbamidomethyl)SLDPDASLSELR	Carbamidomethyl@7;Phospho@2=8	VE20120822-27_ITMSms2cid	44.529	39.1	1.2e-06	4
XENLA_tissue_00172290	719.823	2	-3.9	SGQFSQQDVDEAK		VE20120822-26_ITMSms2cid	23.036	43.7	1.2e-06	1
XENLA_tissue_00157535	671.793	2	-7.2	GES(Phospho)QTEIEITR	Phospho@3=30	VE20120822-25_ITMSms2cid	31.703	34.2	1.2e-06	1
XENLA_tissue_00108845	675.256	2	-5.2	S(Phospho)VDGGDNIMM(Oxidation)SK	Phospho@1=77;Oxidation@10=11	VE20120822-11_ITMSms2cid	28.247	35	1.2e-06	1
XENLA_tissue_00115584	714.813	2	-6.3	M(Met-loss+Acetyl)AEFGAATDFGEGSK	Met-loss+Acetyl@1	VE20120822-10_ITMSms2cid	45.144	37.4	1.2e-06	2
XENLA_tissue_00201559	945.464	2	-5	YLGLPDLSS(Phospho)PTPEPPVK	Phospho@9=5	VE20120822-24_ITMSms2cid	51.785	35.2	1.2e-06	1
XENLA_tissue_00125059	869.703	3	-4.8	KQESEEEEDDSDEEAEDQKPIK		VE20120822-29_ITMSms2cid	17.814	40	1.2e-06	3
XENLA_tissue_00093417	869.703	3	-4.8	KQESEEEEDDSDEEAEDQKPIK		VE20120822-29_ITMSms2cid	17.814	40	1.2e-06	3
XENLA_tissue_00207548	869.703	3	-4.8	KQESEEEEDDSDEEAEDQKPIK		VE20120822-29_ITMSms2cid	17.814	40	1.2e-06	3
XENLA_tissue_00223527	912.868	2	-4.1	SGREPTAETSSQESEDD		VE20120822-14_ITMSms2cid	16.153	38.4	1.3e-06	1
XENLA_tissue_00137000	599.764	2	-2.1	DSYVGDEAQSK		VE20120822-12_ITMSms2cid	19.56	39.7	1.3e-06	8
XENLA_tissue_00086551	599.764	2	-2.1	DSYVGDEAQSK		VE20120822-12_ITMSms2cid	19.56	39.7	1.3e-06	8
XENLA_tissue_00161744	599.764	2	-2.1	DSYVGDEAQSK		VE20120822-12_ITMSms2cid	19.56	39.7	1.3e-06	8
XENLA_tissue_00151874	599.764	2	-2.1	DSYVGDEAQSK		VE20120822-12_ITMSms2cid	19.56	39.7	1.3e-06	8
XENLA_tissue_00239641	599.764	2	-2.1	DSYVGDEAQSK		VE20120822-12_ITMSms2cid	19.56	39.7	1.3e-06	8
XENLA_tissue_00249453	599.764	2	-2.1	DSYVGDEAQSK		VE20120822-12_ITMSms2cid	19.56	39.7	1.3e-06	8
XENLA_tissue_00147178	979.427	2	-6.1	DENQNVNAQQAEQDAQR		VE20120822-30_ITMSms2cid	24.027	37.2	1.3e-06	2
XENLA_tissue_00093417	928.707	3	-4	KQESEDEESDEDEEEPM(Oxidation)EVASAQK	Oxidation@17	VE20120822-28_ITMSms2cid	23.053	47.3	1.3e-06	1
XENLA_tissue_00011429	962.923	2	-5.2	DTC(Carbamidomethyl)AAC(Carbamidomethyl)QAAKPGSSASQSK	Carbamidomethyl@3;Carbamidomethyl@6	VE20120822-28_ITMSms2cid	15.25	39.9	1.3e-06	1
XENLA_tissue_00114650	761.995	3	-5.9	KGS(Phospho)SSSVC(Carbamidomethyl)SLASSSDVSLSC(Carbamidomethyl)AK	Carbamidomethyl@8;Carbamidomethyl@20;Phospho@3|4	VE20120822-15_ITMSms2cid	35.092	33.5	1.3e-06	1
XENLA_tissue_00189655	939.42	3	-5.5	TSEVPEQPAHDEVNTANQESSTFGNK		VE20120822-14_ITMSms2cid	29.349	38.8	1.3e-06	2
XENLA_tissue_00169106	939.42	3	-5.5	TSEVPEQPAHDEVNTANQESSTFGNK		VE20120822-14_ITMSms2cid	29.349	38.8	1.3e-06	2
XENLA_tissue_00253927	814.319	2	-0.34	DAM(Oxidation)DSC(Carbamidomethyl)NNTEIEGR	Carbamidomethyl@6;Oxidation@3	VE20120822-12_ITMSms2cid	20.104	35	1.3e-06	2
XENLA_tissue_00093417	814.319	2	-0.34	DAM(Oxidation)DSC(Carbamidomethyl)NNTEIEGR	Carbamidomethyl@6;Oxidation@3	VE20120822-12_ITMSms2cid	20.104	35	1.3e-06	2
XENLA_tissue_00270276	829.776	2	-2.9	ESLEEEDDSDDDNM(Oxidation)	Oxidation@14	VE20120822-26_ITMSms2cid	22.881	36.2	1.3e-06	1
XENLA_tissue_00250100	877.901	2	-7.4	NVC(Carbamidomethyl)FPEELILS(Phospho)PEK	Carbamidomethyl@3;Phospho@11	VE20120822-24_ITMSms2cid	53.627	37.8	1.3e-06	1
XENLA_tissue_00033715	1005.73	3	-9	MQAESDDS(Phospho)GDEDPSSQTDKAEVHSTLR	Phospho@8=17	VE20120822-15_ITMSms2cid	25.165	38.5	1.3e-06	1
XENLA_tissue_00164291	1077.98	2	-4.7	TVSFSVSDNPEEAVS(Phospho)PPANK	Phospho@15=59	VE20120822-27_ITMSms2cid	39.737	32.9	1.3e-06	1
XENLA_tissue_00237440	748.339	2	-3.8	GAAAHPDSEEQQQK		VE20120822-13_ITMSms2cid	13.715	36.2	1.3e-06	3
XENLA_tissue_00090552	748.339	2	-3.8	GAAAHPDSEEQQQK		VE20120822-13_ITMSms2cid	13.715	36.2	1.3e-06	3
XENLA_tissue_00225078	748.339	2	-3.8	GAAAHPDSEEQQQK		VE20120822-13_ITMSms2cid	13.715	36.2	1.3e-06	3
XENLA_tissue_00147067	1043.06	3	-3	EDM(Oxidation)AALEKDYEEVGTESGDGGEDEEDEY	Oxidation@3	VE20120822-26_ITMSms2cid	41.433	37.3	1.3e-06	1
XENLA_tissue_00290209	1069.07	3	-4	DM(Oxidation)EDSEEEEDM(Oxidation)EEDDSSDEEVEVPVKK	Oxidation@2;Oxidation@11	VE20120822-27_ITMSms2cid	29.179	36.5	1.3e-06	4
XENLA_tissue_00125059	1069.07	3	-4	DM(Oxidation)EDSEEEEDM(Oxidation)EEDDSSDEEVEVPVKK	Oxidation@2;Oxidation@11	VE20120822-27_ITMSms2cid	29.179	36.5	1.3e-06	4
XENLA_tissue_00207548	1069.07	3	-4	DM(Oxidation)EDSEEEEDM(Oxidation)EEDDSSDEEVEVPVKK	Oxidation@2;Oxidation@11	VE20120822-27_ITMSms2cid	29.179	36.5	1.3e-06	4
XENLA_tissue_00093417	1069.07	3	-4	DM(Oxidation)EDSEEEEDM(Oxidation)EEDDSSDEEVEVPVKK	Oxidation@2;Oxidation@11	VE20120822-27_ITMSms2cid	29.179	36.5	1.3e-06	4
XENLA_tissue_00005533	1050.11	3	-3.7	IGS(Phospho)GSSSSSSTPSSRPSSQGGSQPGSQAGSSER	Phospho@3=6	VE20120822-17_ITMSms2cid	18.385	33.1	1.3e-06	3
XENLA_tissue_00290891	1050.11	3	-3.7	IGS(Phospho)GSSSSSSTPSSRPSSQGGSQPGSQAGSSER	Phospho@3=6	VE20120822-17_ITMSms2cid	18.385	33.1	1.3e-06	3
XENLA_tissue_00246690	1050.11	3	-3.7	IGS(Phospho)GSSSSSSTPSSRPSSQGGSQPGSQAGSSER	Phospho@3=6	VE20120822-17_ITMSms2cid	18.385	33.1	1.3e-06	3
XENLA_tissue_00259291	938.393	2	-5.5	S(Phospho)VGDGETVEFDVVEGEK	Phospho@1=22	VE20120822-11_ITMSms2cid	45.011	31.3	1.3e-06	7
XENLA_tissue_00199482	938.393	2	-5.5	S(Phospho)VGDGETVEFDVVEGEK	Phospho@1=22	VE20120822-11_ITMSms2cid	45.011	31.3	1.3e-06	7
XENLA_tissue_00038943	938.393	2	-5.5	S(Phospho)VGDGETVEFDVVEGEK	Phospho@1=22	VE20120822-11_ITMSms2cid	45.011	31.3	1.3e-06	7
XENLA_tissue_00258765	938.393	2	-5.5	S(Phospho)VGDGETVEFDVVEGEK	Phospho@1=22	VE20120822-11_ITMSms2cid	45.011	31.3	1.3e-06	7
XENLA_tissue_00271393	938.393	2	-5.5	S(Phospho)VGDGETVEFDVVEGEK	Phospho@1=22	VE20120822-11_ITMSms2cid	45.011	31.3	1.3e-06	7
XENLA_tissue_00217957	959.777	3	-5	EAEALLQSM(Oxidation)GITAEPPM(Oxidation)VPPPT(Phospho)SPSSK	Oxidation@9;Oxidation@17;Phospho@22|23	VE20120822-26_ITMSms2cid	42.843	38.3	1.3e-06	1
XENLA_tissue_00169106	726.817	2	-4.3	DGESTETTEVEQK		VE20120822-27_ITMSms2cid	17.91	36.2	1.3e-06	2
XENLA_tissue_00189655	726.817	2	-4.3	DGESTETTEVEQK		VE20120822-27_ITMSms2cid	17.91	36.2	1.3e-06	2
XENLA_tissue_00215455	751.995	3	-4.4	YEHSGDGAGSAGQSLYVANHAY		VE20120822-12_ITMSms2cid	32.512	37.1	1.3e-06	1
XENLA_tissue_00084583	857.382	2	0.91	NC(Carbamidomethyl)DFEGSLS(Phospho)PVIAPK	Carbamidomethyl@2;Phospho@9=3	VE20120822-11_ITMSms2cid	43.799	33.8	1.3e-06	1
XENLA_tissue_00177078	819.31	2	-6	M(Met-loss+Acetyl)S(Phospho)GDEM(Oxidation)IFDPTMTR	Met-loss+Acetyl@1;Phospho@2=63;Oxidation@6=69	VE20120822-10_ITMSms2cid	49.255	31.8	1.3e-06	1
XENLA_tissue_00160074	904.901	2	-3.7	GSTGNSISSANSNDSPASR		VE20120822-14_ITMSms2cid	18.222	36	1.3e-06	7
XENLA_tissue_00217233	904.901	2	-3.7	GSTGNSISSANSNDSPASR		VE20120822-14_ITMSms2cid	18.222	36	1.3e-06	7
XENLA_tissue_00270690	904.901	2	-3.7	GSTGNSISSANSNDSPASR		VE20120822-14_ITMSms2cid	18.222	36	1.3e-06	7
XENLA_tissue_00247282	904.901	2	-3.7	GSTGNSISSANSNDSPASR		VE20120822-14_ITMSms2cid	18.222	36	1.3e-06	7
XENLA_tissue_00217309	904.901	2	-3.7	GSTGNSISSANSNDSPASR		VE20120822-14_ITMSms2cid	18.222	36	1.3e-06	7
XENLA_tissue_00081312	815.847	2	-4.6	ETVSEESSQM(Oxidation)C(Carbamidomethyl)LSK	Carbamidomethyl@11;Oxidation@10	VE20120822-25_ITMSms2cid	21.092	37.2	1.3e-06	2
XENLA_tissue_00112420	854.89	2	-3.5	M(Met-loss+Acetyl)ASVAQSDAS(Phospho)NPDILAK	Met-loss+Acetyl@1;Phospho@10=29	VE20120822-26_ITMSms2cid	40.012	36.2	1.3e-06	4
XENLA_tissue_00033205	854.89	2	-3.5	M(Met-loss+Acetyl)ASVAQSDAS(Phospho)NPDILAK	Met-loss+Acetyl@1;Phospho@10=29	VE20120822-26_ITMSms2cid	40.012	36.2	1.3e-06	4
XENLA_tissue_00137326	854.89	2	-3.5	M(Met-loss+Acetyl)ASVAQSDAS(Phospho)NPDILAK	Met-loss+Acetyl@1;Phospho@10=29	VE20120822-26_ITMSms2cid	40.012	36.2	1.3e-06	4
XENLA_tissue_00253417	854.89	2	-3.5	M(Met-loss+Acetyl)ASVAQSDAS(Phospho)NPDILAK	Met-loss+Acetyl@1;Phospho@10=29	VE20120822-26_ITMSms2cid	40.012	36.2	1.3e-06	4
XENLA_tissue_00198552	936.89	2	-5.4	S(Phospho)LDGASVNENHDLYMK	Phospho@1=22	VE20120822-12_ITMSms2cid	34.297	32.7	1.3e-06	4
XENLA_tissue_00290512	936.89	2	-5.4	S(Phospho)LDGASVNENHDLYMK	Phospho@1=22	VE20120822-12_ITMSms2cid	34.297	32.7	1.3e-06	4
XENLA_tissue_00287495	936.89	2	-5.4	S(Phospho)LDGASVNENHDLYMK	Phospho@1=22	VE20120822-12_ITMSms2cid	34.297	32.7	1.3e-06	4
XENLA_tissue_00085910	936.89	2	-5.4	S(Phospho)LDGASVNENHDLYMK	Phospho@1=22	VE20120822-12_ITMSms2cid	34.297	32.7	1.3e-06	4
XENLA_tissue_00272611	854.87	2	-3.9	LDKEDESSEEDSPTK		VE20120822-13_ITMSms2cid	15.577	44.8	1.3e-06	1
XENLA_tissue_00282487	781.365	2	-2.1	M(Met-loss)PVGQSSAEQVS(Phospho)PAPK	Met-loss@1;Phospho@12=22	VE20120822-13_ITMSms2cid	20.804	37.1	1.4e-06	1
XENLA_tissue_00123898	941.397	3	-6.3	QRDDQAVEEQNEDVNNSTEEGSSNK		VE20120822-30_ITMSms2cid	19.99	36.8	1.4e-06	1
XENLA_tissue_00272028	953.889	2	-3.5	DAGAEPAQESESVESTNAD		VE20120822-28_ITMSms2cid	25.306	36.4	1.4e-06	4
XENLA_tissue_00253069	953.889	2	-3.5	DAGAEPAQESESVESTNAD		VE20120822-28_ITMSms2cid	25.306	36.4	1.4e-06	4
XENLA_tissue_00059366	953.889	2	-3.5	DAGAEPAQESESVESTNAD		VE20120822-28_ITMSms2cid	25.306	36.4	1.4e-06	4
XENLA_tissue_00074850	724.306	2	-6	VS(Phospho)ESEIM(Oxidation)LSNSR	Phospho@2=10;Oxidation@7	VE20120822-25_ITMSms2cid	31.182	27.2	1.4e-06	2
XENLA_tissue_00164048	857.019	3	-4.5	M(Oxidation)ESC(Carbamidomethyl)NAEHVC(Carbamidomethyl)IGGGGYFPEADPR	Carbamidomethyl@4;Carbamidomethyl@10;Oxidation@1	VE20120822-26_ITMSms2cid	37.645	37.8	1.4e-06	1
XENLA_tissue_00120420	916.709	3	2.9	HEFSSDEDDLDGSPGSDGGFQGHNNK		VE20120822-14_ITMSms2cid	28.564	41.2	1.4e-06	1
XENLA_tissue_00111600	1042.84	3	-4.6	M(Met-loss+Acetyl)SEAEAQEPEPVPQPESEPEIQKPGIAAAR	Met-loss+Acetyl@1	VE20120822-13_ITMSms2cid	37.126	40.8	1.4e-06	1
XENLA_tissue_00088126	979.431	2	-2.7	DENQNVNAQQAEQDAQR		VE20120822-15_ITMSms2cid	23.706	37.3	1.4e-06	2
XENLA_tissue_00168197	882.379	2	-3.1	GQDSASEDEEDAKPTGK		VE20120822-14_ITMSms2cid	15.388	41.6	1.4e-06	1
XENLA_tissue_00047331	1082.11	3	-6.7	TAGQPEEC(Carbamidomethyl)SVTSSEQSC(Carbamidomethyl)IPSDNGRES(Phospho)PVR	Carbamidomethyl@8;Carbamidomethyl@17;Phospho@26=20	VE20120822-29_ITMSms2cid	29.592	42	1.4e-06	2
XENLA_tissue_00217247	1082.11	3	-6.7	TAGQPEEC(Carbamidomethyl)SVTSSEQSC(Carbamidomethyl)IPSDNGRES(Phospho)PVR	Carbamidomethyl@8;Carbamidomethyl@17;Phospho@26=20	VE20120822-29_ITMSms2cid	29.592	42	1.4e-06	2
XENLA_tissue_00200428	945.417	2	-5.2	KQDNEGDEAEDVGELNK		VE20120822-13_ITMSms2cid	24.583	41.1	1.4e-06	1
XENLA_tissue_00114650	761.994	3	-6.5	KGSSSS(Phospho)VC(Carbamidomethyl)SLASSSDVSLSC(Carbamidomethyl)AK	Carbamidomethyl@8;Carbamidomethyl@20;Phospho@6=2	VE20120822-14_ITMSms2cid	35.411	38.4	1.4e-06	1
XENLA_tissue_00189080	734.29	2	-4.1	YRS(Phospho)DNEAFEEK	Phospho@3=20	VE20120822-12_ITMSms2cid	22.277	36.1	1.4e-06	1
XENLA_tissue_00147067	1043.06	3	-3.5	EDM(Oxidation)AALEKDYEEVGTESGDGGEDEEDEY	Oxidation@3	VE20120822-12_ITMSms2cid	41.602	36.5	1.4e-06	1
XENLA_tissue_00153838	739.365	2	-5.7	DIELVM(Oxidation)SQANVSR	Oxidation@6	VE20120822-23_ITMSms2cid	33.005	49	1.4e-06	4
XENLA_tissue_00147835	1244.53	2	-7.1	QTPS(Phospho)SPVNIAMQDSFGC(Carbamidomethyl)AVENR	Carbamidomethyl@17;Phospho@4|5	VE20120822-14_ITMSms2cid	48.065	32.6	1.5e-06	2
XENLA_tissue_00281358	1244.53	2	-7.1	QTPS(Phospho)SPVNIAMQDSFGC(Carbamidomethyl)AVENR	Carbamidomethyl@17;Phospho@4|5	VE20120822-14_ITMSms2cid	48.065	32.6	1.5e-06	2
XENLA_tissue_00127413	731.337	2	-4.8	S(Phospho)LPESGPVSAQPGR	Phospho@1=25	VE20120822-13_ITMSms2cid	29.718	34.9	1.5e-06	4
XENLA_tissue_00093860	731.337	2	-4.8	S(Phospho)LPESGPVSAQPGR	Phospho@1=25	VE20120822-13_ITMSms2cid	29.718	34.9	1.5e-06	4
XENLA_tissue_00277348	959.043	3	-5	ETKEEDDDDIDLFGSDDEEESEDAK		VE20120822-28_ITMSms2cid	39.892	37.6	1.5e-06	1
XENLA_tissue_00165726	850.859	2	-4.8	S(Phospho)NSISEQLANPDM(Oxidation)AK	Phospho@1=2;Oxidation@13	VE20120822-26_ITMSms2cid	31.614	30.8	1.5e-06	2
XENLA_tissue_00291044	850.859	2	-4.8	S(Phospho)NSISEQLANPDM(Oxidation)AK	Phospho@1=2;Oxidation@13	VE20120822-26_ITMSms2cid	31.614	30.8	1.5e-06	2
XENLA_tissue_00067722	706.326	2	-5.4	DYTPVC(Carbamidomethyl)TTELGR	Carbamidomethyl@6	VE20120822-24_ITMSms2cid	33.359	39.6	1.5e-06	1
XENLA_tissue_00245192	778.839	2	-3.9	TENKVS(Phospho)PMASEQR	Phospho@6=32	VE20120822-13_ITMSms2cid	18.819	38.5	1.5e-06	2
XENLA_tissue_00233719	778.839	2	-3.9	TENKVS(Phospho)PMASEQR	Phospho@6=32	VE20120822-13_ITMSms2cid	18.819	38.5	1.5e-06	2
XENLA_tissue_00217097	777.379	2	-3.8	GKS(Phospho)IDEIIAQGNTK	Phospho@3=81	VE20120822-26_ITMSms2cid	33.037	36.3	1.5e-06	2
XENLA_tissue_00264129	777.379	2	-3.8	GKS(Phospho)IDEIIAQGNTK	Phospho@3=81	VE20120822-26_ITMSms2cid	33.037	36.3	1.5e-06	2
XENLA_tissue_00069300	1021.42	2	-5.9	IGLDHS(Phospho)GEDASFNEDSLR	Phospho@6=39	VE20120822-25_ITMSms2cid	38.303	34.9	1.5e-06	2
XENLA_tissue_00089193	767.843	2	-4.7	GQKEDDEQEDLTK		VE20120822-27_ITMSms2cid	16.548	39.8	1.5e-06	1
XENLA_tissue_00233818	668.782	2	-3.9	DGELSEQSDSNR		VE20120822-26_ITMSms2cid	17.067	40.8	1.5e-06	1
XENLA_tissue_00220980	743.988	3	4.2	TDAKETANQS(Phospho)PDSTEVAEEK	Phospho@10=16	VE20120822-15_ITMSms2cid	19.097	40.2	1.5e-06	2
XENLA_tissue_00133420	1301.04	2	-5.3	QDSDSSTNSDLSDLSDSEEQLNSK		VE20120822-28_ITMSms2cid	37.51	31	1.5e-06	1
XENLA_tissue_00099074	594.738	2	-2.7	S(Phospho)AGAAGQM(Oxidation)TGNK	Phospho@1=58;Oxidation@8	VE20120822-27_ITMSms2cid	9.726	25.9	1.5e-06	1
XENLA_tissue_00239412	821.327	2	-3.9	S(Phospho)PQNSTSDFQDAHK	Phospho@1=29	VE20120822-28_ITMSms2cid	19.66	32.5	1.5e-06	1
XENLA_tissue_00259884	715.812	2	-2.4	S(Phospho)QDASPLQETFK	Phospho@1=47	VE20120822-26_ITMSms2cid	39.328	30.2	1.5e-06	1
XENLA_tissue_00208187	883.31	2	-7	QDENDDDDDWNPC(Carbamidomethyl)K	Carbamidomethyl@13	VE20120822-27_ITMSms2cid	29.779	31.9	1.5e-06	4
XENLA_tissue_00127068	883.31	2	-7	QDENDDDDDWNPC(Carbamidomethyl)K	Carbamidomethyl@13	VE20120822-27_ITMSms2cid	29.779	31.9	1.5e-06	4
XENLA_tissue_00151341	936.916	2	-4.3	KGS(Phospho)SGGNTNQEGELTSVK	Phospho@3=7	VE20120822-15_ITMSms2cid	22.368	31.5	1.5e-06	1
XENLA_tissue_00121988	859.87	2	-4.3	SGS(Phospho)TNVASVS(Phospho)PVPAGTK	Phospho@10=14;Phospho@3|4	VE20120822-29_ITMSms2cid	28.147	34.2	1.5e-06	2
XENLA_tissue_00185535	859.87	2	-4.3	SGS(Phospho)TNVASVS(Phospho)PVPAGTK	Phospho@10=14;Phospho@3|4	VE20120822-29_ITMSms2cid	28.147	34.2	1.5e-06	2
XENLA_tissue_00277348	985.698	3	-4.6	ETKEEDDDDIDLFGS(Phospho)DDEEESEDAK	Phospho@15=21	VE20120822-14_ITMSms2cid	42.081	39.4	1.5e-06	1
XENLA_tissue_00123726	847.406	2	-4.9	DSTTSISQEPVDLSSK		VE20120822-26_ITMSms2cid	32.385	34.3	1.5e-06	2
XENLA_tissue_00011429	847.406	2	-4.9	DSTTSISQEPVDLSSK		VE20120822-26_ITMSms2cid	32.385	34.3	1.5e-06	2
XENLA_tissue_00218588	879.848	2	-4	IEDVGS(Phospho)DEEEEGKDK	Phospho@6	VE20120822-27_ITMSms2cid	20.057	31.5	1.5e-06	2
XENLA_tissue_00119160	879.848	2	-4	IEDVGS(Phospho)DEEEEGKDK	Phospho@6	VE20120822-27_ITMSms2cid	20.057	31.5	1.5e-06	2
XENLA_tissue_00052944	958.402	2	-11	NADDLQSSS(Phospho)LSEEELAK	Phospho@9=4	VE20120822-12_ITMSms2cid	36.014	37.5	1.5e-06	1
XENLA_tissue_00084583	857.376	2	-6	NC(Carbamidomethyl)DFEGSLS(Phospho)PVIAPK	Carbamidomethyl@2;Phospho@9=14	VE20120822-25_ITMSms2cid	43.728	37.8	1.6e-06	1
XENLA_tissue_00238428	1137.91	2	-6	NS(Phospho)ASTGSEDASFDC(Carbamidomethyl)SSEQTSK	Carbamidomethyl@14;Phospho@2|4|5	VE20120822-16_ITMSms2cid	25.071	30.8	1.6e-06	1
XENLA_tissue_00220980	907.865	2	-5.6	ETANQS(Phospho)PDSTEVAEEK	Phospho@6=8	VE20120822-15_ITMSms2cid	20.401	33.4	1.6e-06	2
XENLA_tissue_00291043	1040.95	2	-6.3	GSNPPTPHGEEVQS(Phospho)PPSQR	Phospho@14=7	VE20120822-15_ITMSms2cid	21.12	34.1	1.6e-06	1
XENLA_tissue_00221230	833.394	2	-5.4	NQVAM(Oxidation)NPTNTVFDAK	Oxidation@5	VE20120822-26_ITMSms2cid	31.543	31.4	1.6e-06	1
XENLA_tissue_00201446	1098.9	2	-4.2	TTS(Phospho)LEEDEDNSENEM(Oxidation)ETK	Phospho@3=2;Oxidation@15	VE20120822-28_ITMSms2cid	23.457	34	1.6e-06	2
XENLA_tissue_00289633	1098.9	2	-4.2	TTS(Phospho)LEEDEDNSENEM(Oxidation)ETK	Phospho@3=2;Oxidation@15	VE20120822-28_ITMSms2cid	23.457	34	1.6e-06	2
XENLA_tissue_00254104	716.366	2	-5.1	ELQASGLTGDALEK		VE20120822-10_ITMSms2cid	34.87	42.1	1.6e-06	2
XENLA_tissue_00018257	808.844	2	-4.3	SEVVS(Phospho)PC(Carbamidomethyl)SSQTLDK	Carbamidomethyl@7;Phospho@5=18	VE20120822-13_ITMSms2cid	28.11	34.8	1.6e-06	1
XENLA_tissue_00092729	891.371	2	-3.3	Acetyl-M(Oxidation)EPSGQDINLNS(Phospho)PNK	Acetyl@N-term=1;Oxidation@1=1;Phospho@12=68	VE20120822-27_ITMSms2cid	33.644	32.7	1.6e-06	1
XENLA_tissue_00233635	876.375	3	-4.2	SHTGEENGTSDSVTDDSADEYLAVK		VE20120822-27_ITMSms2cid	33.637	40.1	1.6e-06	1
XENLA_tissue_00141234	773.31	2	-3.6	T(Phospho)NSTGGSSGGTPGGGSGK	Phospho@1=0	VE20120822-30_ITMSms2cid	13.923	33.8	1.6e-06	1
XENLA_tissue_00250783	777.864	2	-3.8	NKS(Phospho)TEGLQTNVQR	Phospho@3=11	VE20120822-14_ITMSms2cid	19.889	36.6	1.6e-06	3
XENLA_tissue_00280062	777.864	2	-3.8	NKS(Phospho)TEGLQTNVQR	Phospho@3=11	VE20120822-14_ITMSms2cid	19.889	36.6	1.6e-06	3
XENLA_tissue_00281156	777.864	2	-3.8	NKS(Phospho)TEGLQTNVQR	Phospho@3=11	VE20120822-14_ITMSms2cid	19.889	36.6	1.6e-06	3
XENLA_tissue_00077149	872.84	2	-3.9	IEDVGS(Phospho)DDEEEGKDK	Phospho@6	VE20120822-13_ITMSms2cid	19.742	32.8	1.6e-06	1
XENLA_tissue_00205437	914.348	2	-7.6	QS(Phospho)SPSAGDSDAEPGDTAR	Phospho@2|3	VE20120822-15_ITMSms2cid	18.302	31.1	1.6e-06	1
XENLA_tissue_00195356	829.877	2	-2.7	ENAESENVDPNAELK		VE20120822-26_ITMSms2cid	26.281	33.8	1.6e-06	2
XENLA_tissue_00214136	817.336	2	-3.4	T(Phospho)GSESSQTATTGPSSR	Phospho@1=0	VE20120822-29_ITMSms2cid	16.191	30.8	1.6e-06	5
XENLA_tissue_00094252	817.336	2	-3.4	T(Phospho)GSESSQTATTGPSSR	Phospho@1=0	VE20120822-29_ITMSms2cid	16.191	30.8	1.6e-06	5
XENLA_tissue_00219724	817.336	2	-3.4	T(Phospho)GSESSQTATTGPSSR	Phospho@1=0	VE20120822-29_ITMSms2cid	16.191	30.8	1.6e-06	5
XENLA_tissue_00288777	817.336	2	-3.4	T(Phospho)GSESSQTATTGPSSR	Phospho@1=0	VE20120822-29_ITMSms2cid	16.191	30.8	1.6e-06	5
XENLA_tissue_00222368	817.336	2	-3.4	T(Phospho)GSESSQTATTGPSSR	Phospho@1=0	VE20120822-29_ITMSms2cid	16.191	30.8	1.6e-06	5
XENLA_tissue_00181336	934.914	2	-5.5	NVSTFPDEPTS(Phospho)PLQEK	Phospho@11=7	VE20120822-12_ITMSms2cid	38.426	33.4	1.6e-06	2
XENLA_tissue_00279434	934.914	2	-5.5	NVSTFPDEPTS(Phospho)PLQEK	Phospho@11=7	VE20120822-12_ITMSms2cid	38.426	33.4	1.6e-06	2
XENLA_tissue_00238265	655.787	2	-5.9	DADDAVYELDGK		VE20120822-24_ITMSms2cid	35.587	35.4	1.6e-06	3
XENLA_tissue_00174766	866.889	2	-3.6	TKEEEEEEDDAPLAK		VE20120822-26_ITMSms2cid	20.137	41.2	1.6e-06	1
XENLA_tissue_00220553	1122.42	2	-4.3	SEGASEM(Oxidation)NTSQDFVS(Phospho)PC(Carbamidomethyl)SSK	Carbamidomethyl@17;Oxidation@7;Phospho@15=14	VE20120822-28_ITMSms2cid	27.889	30.1	1.6e-06	1
XENLA_tissue_00263083	1034.91	2	-3.3	YGSPS(Phospho)DVSSAEQMDVAMSK	Phospho@5=1	VE20120822-12_ITMSms2cid	40.526	29.5	1.6e-06	1
XENLA_tissue_00168197	870.908	2	-4.7	GRS(Phospho)LNTSESLPVSGEK	Phospho@3=18	VE20120822-27_ITMSms2cid	27.817	36.5	1.6e-06	1
XENLA_tissue_00115689	699.328	2	-5.8	M(Met-loss+Acetyl)ASVTLSS(Phospho)PSEAVK	Met-loss+Acetyl@1;Phospho@8=6	VE20120822-25_ITMSms2cid	38.173	42.5	1.6e-06	2
XENLA_tissue_00165259	699.328	2	-5.8	M(Met-loss+Acetyl)ASVTLSS(Phospho)PSEAVK	Met-loss+Acetyl@1;Phospho@8=6	VE20120822-25_ITMSms2cid	38.173	42.5	1.6e-06	2
XENLA_tissue_00005540	1094.97	2	-6.6	ADETKDEQFESC(Carbamidomethyl)VQNFNK	Carbamidomethyl@12	VE20120822-27_ITMSms2cid	35.315	36.8	1.7e-06	5
XENLA_tissue_00261876	1094.97	2	-6.6	ADETKDEQFESC(Carbamidomethyl)VQNFNK	Carbamidomethyl@12	VE20120822-27_ITMSms2cid	35.315	36.8	1.7e-06	5
XENLA_tissue_00277110	1094.97	2	-6.6	ADETKDEQFESC(Carbamidomethyl)VQNFNK	Carbamidomethyl@12	VE20120822-27_ITMSms2cid	35.315	36.8	1.7e-06	5
XENLA_tissue_00197809	1094.97	2	-6.6	ADETKDEQFESC(Carbamidomethyl)VQNFNK	Carbamidomethyl@12	VE20120822-27_ITMSms2cid	35.315	36.8	1.7e-06	5
XENLA_tissue_00257605	634.753	2	-3.8	DGEESGSYDGPR		VE20120822-12_ITMSms2cid	20.954	37.3	1.7e-06	3
XENLA_tissue_00147983	1129.71	3	5.9	KVEPEEDDDEEDEDEEDEEDEDDDDDDE		VE20120822-30_ITMSms2cid	22.224	30.4	1.7e-06	1
XENLA_tissue_00123726	858.422	3	-5.6	IQQS(Phospho)PDKVLGQSVQSFSFADIAK	Phospho@4=32	VE20120822-26_ITMSms2cid	53.23	41	1.7e-06	2
XENLA_tissue_00011429	858.422	3	-5.6	IQQS(Phospho)PDKVLGQSVQSFSFADIAK	Phospho@4=32	VE20120822-26_ITMSms2cid	53.23	41	1.7e-06	2
XENLA_tissue_00115689	900.082	3	-5.4	M(Met-loss+Acetyl)ASVTLSS(Phospho)PSEAVKQELSAGEETNNK	Met-loss+Acetyl@1;Phospho@8=5	VE20120822-27_ITMSms2cid	47.189	40.8	1.7e-06	2
XENLA_tissue_00165259	900.082	3	-5.4	M(Met-loss+Acetyl)ASVTLSS(Phospho)PSEAVKQELSAGEETNNK	Met-loss+Acetyl@1;Phospho@8=5	VE20120822-27_ITMSms2cid	47.189	40.8	1.7e-06	2
XENLA_tissue_00268878	844.385	2	-3.8	IENVGTAESKS(Phospho)PYGR	Phospho@11=11	VE20120822-26_ITMSms2cid	22.779	36.4	1.7e-06	3
XENLA_tissue_00192271	844.385	2	-3.8	IENVGTAESKS(Phospho)PYGR	Phospho@11=11	VE20120822-26_ITMSms2cid	22.779	36.4	1.7e-06	3
XENLA_tissue_00288780	844.385	2	-3.8	IENVGTAESKS(Phospho)PYGR	Phospho@11=11	VE20120822-26_ITMSms2cid	22.779	36.4	1.7e-06	3
XENLA_tissue_00179739	956.374	2	-4.7	EFVSSDDS(Phospho)SSDDSAQKK	Phospho@8=2	VE20120822-28_ITMSms2cid	18.65	30.7	1.7e-06	1
XENLA_tissue_00083090	957.891	2	-5.5	C(Carbamidomethyl)EENC(Carbamidomethyl)EQSLVEQFDK	Carbamidomethyl@1;Carbamidomethyl@5	VE20120822-11_ITMSms2cid	42.442	40.3	1.7e-06	4
XENLA_tissue_00170602	880.356	2	-4.5	AS(Phospho)SSAGSEAGGQSTGSNPK	Phospho@2|3	VE20120822-30_ITMSms2cid	15.076	32.6	1.7e-06	1
XENLA_tissue_00107553	907.689	3	-6.1	NTNKPQSNGSGNGS(Phospho)DSDM(Oxidation)DTNSLER	Phospho@14=2;Oxidation@18	VE20120822-16_ITMSms2cid	18.038	38.3	1.7e-06	3
XENLA_tissue_00141893	907.689	3	-6.1	NTNKPQSNGSGNGS(Phospho)DSDM(Oxidation)DTNSLER	Phospho@14=2;Oxidation@18	VE20120822-16_ITMSms2cid	18.038	38.3	1.7e-06	3
XENLA_tissue_00183033	907.689	3	-6.1	NTNKPQSNGSGNGS(Phospho)DSDM(Oxidation)DTNSLER	Phospho@14=2;Oxidation@18	VE20120822-16_ITMSms2cid	18.038	38.3	1.7e-06	3
XENLA_tissue_00120525	968.903	2	-4	M(Met-loss)GLS(Phospho)GQEDLTTSEDEFTK	Met-loss@1;Phospho@4=40	VE20120822-26_ITMSms2cid	41.213	33.9	1.7e-06	1
XENLA_tissue_00255182	676.316	2	-5.9	S(Phospho)PGPMVVIDQTK	Phospho@1=79	VE20120822-11_ITMSms2cid	38.644	31.4	1.7e-06	3
XENLA_tissue_00229236	676.316	2	-5.9	S(Phospho)PGPMVVIDQTK	Phospho@1=79	VE20120822-11_ITMSms2cid	38.644	31.4	1.7e-06	3
XENLA_tissue_00225593	676.316	2	-5.9	S(Phospho)PGPMVVIDQTK	Phospho@1=79	VE20120822-11_ITMSms2cid	38.644	31.4	1.7e-06	3
XENLA_tissue_00201146	683.849	2	-5.5	GLS(Phospho)LADANVSVLK	Phospho@3=75	VE20120822-24_ITMSms2cid	46.679	34.1	1.7e-06	1
XENLA_tissue_00093860	873.909	2	-3.9	ERS(Phospho)LPESGPVSAQPGR	Phospho@3=23	VE20120822-27_ITMSms2cid	24.942	29.7	1.7e-06	4
XENLA_tissue_00127413	873.909	2	-3.9	ERS(Phospho)LPESGPVSAQPGR	Phospho@3=23	VE20120822-27_ITMSms2cid	24.942	29.7	1.7e-06	4
XENLA_tissue_00291715	873.909	2	-3.9	ERS(Phospho)LPESGPVSAQPGR	Phospho@3=23	VE20120822-27_ITMSms2cid	24.942	29.7	1.7e-06	4
XENLA_tissue_00291290	873.909	2	-3.9	ERS(Phospho)LPESGPVSAQPGR	Phospho@3=23	VE20120822-27_ITMSms2cid	24.942	29.7	1.7e-06	4
XENLA_tissue_00290209	1078.4	2	-4.7	Q(Gln->pyro-Glu)ES(Phospho)DDEEDESEEEKPVAK	Gln->pyro-Glu@1;Phospho@3=49	VE20120822-29_ITMSms2cid	22.855	35.2	1.7e-06	1
XENLA_tissue_00288473	820.846	2	-6	NNAFNASGDLPS(Phospho)PEK	Phospho@12=32	VE20120822-12_ITMSms2cid	35.638	34.5	1.8e-06	1
XENLA_tissue_00137000	599.762	2	-3.9	DSYVGDEAQSK		VE20120822-17_ITMSms2cid	19.249	38.7	1.8e-06	8
XENLA_tissue_00232681	674.812	2	-4.7	DELADEIANSSGK		VE20120822-24_ITMSms2cid	34.125	36.6	1.8e-06	2
XENLA_tissue_00063465	674.812	2	-4.7	DELADEIANSSGK		VE20120822-24_ITMSms2cid	34.125	36.6	1.8e-06	2
XENLA_tissue_00108623	833.351	2	-6.2	DSGRGDSVSDNGENTR		VE20120822-14_ITMSms2cid	14.889	37.4	1.8e-06	2
XENLA_tissue_00168994	708.83	2	-5.8	S(Phospho)GSLQLSSTEISK	Phospho@1|3	VE20120822-13_ITMSms2cid	34.494	37.7	1.8e-06	1
XENLA_tissue_00214136	777.352	2	-4.3	TGSESSQTATTGPSSR		VE20120822-14_ITMSms2cid	14.85	41.1	1.8e-06	5
XENLA_tissue_00094252	777.352	2	-4.3	TGSESSQTATTGPSSR		VE20120822-14_ITMSms2cid	14.85	41.1	1.8e-06	5
XENLA_tissue_00219724	777.352	2	-4.3	TGSESSQTATTGPSSR		VE20120822-14_ITMSms2cid	14.85	41.1	1.8e-06	5
XENLA_tissue_00288777	777.352	2	-4.3	TGSESSQTATTGPSSR		VE20120822-14_ITMSms2cid	14.85	41.1	1.8e-06	5
XENLA_tissue_00222368	777.352	2	-4.3	TGSESSQTATTGPSSR		VE20120822-14_ITMSms2cid	14.85	41.1	1.8e-06	5
XENLA_tissue_00244636	827.732	3	-7.6	EKEEESLILTTAGENFDNAVSGK		VE20120822-11_ITMSms2cid	48.768	35.8	1.8e-06	1
XENLA_tissue_00234915	1166.45	2	-5.9	SKEILSSS(Phospho)S(Phospho)SGSDSDSEVDQK	Phospho@8=5;Phospho@9=5	VE20120822-30_ITMSms2cid	26.034	33.5	1.8e-06	1
XENLA_tissue_00259371	808.924	2	-5.6	TLAVNAAQDSTDLVAK		VE20120822-24_ITMSms2cid	35.113	38.5	1.8e-06	1
XENLA_tissue_00215301	752.859	2	-3.9	DKPAALSQAS(Phospho)PPSR	Phospho@10=5	VE20120822-13_ITMSms2cid	22.549	34.3	1.8e-06	2
XENLA_tissue_00071137	752.859	2	-3.9	DKPAALSQAS(Phospho)PPSR	Phospho@10=5	VE20120822-13_ITMSms2cid	22.549	34.3	1.8e-06	2
XENLA_tissue_00234915	724.662	3	-3.9	SKEILSSSSSGSDSDSEVDQK		VE20120822-14_ITMSms2cid	20.827	44.4	1.8e-06	1
XENLA_tissue_00284169	1078.95	2	-4.9	DSTSQHDDDNISTTSGFSSR		VE20120822-14_ITMSms2cid	26.329	36.4	1.9e-06	3
XENLA_tissue_00280264	744.847	2	-3.2	SVEAVVNDANNDNK		VE20120822-26_ITMSms2cid	24.323	35.8	1.9e-06	1
XENLA_tissue_00254963	924.409	3	-3.4	QDLTEDSGDSKDVSEVSEATESTDVK		VE20120822-14_ITMSms2cid	33.439	40.2	1.9e-06	1
XENLA_tissue_00224840	836.36	2	-5.4	GES(Phospho)LDNLDSTSGLQR	Phospho@3=49	VE20120822-12_ITMSms2cid	37.008	33.4	1.9e-06	3
XENLA_tissue_00263760	836.36	2	-5.4	GES(Phospho)LDNLDSTSGLQR	Phospho@3=49	VE20120822-12_ITMSms2cid	37.008	33.4	1.9e-06	3
XENLA_tissue_00115460	836.36	2	-5.4	GES(Phospho)LDNLDSTSGLQR	Phospho@3=49	VE20120822-12_ITMSms2cid	37.008	33.4	1.9e-06	3
XENLA_tissue_00068967	1209.45	2	-4.1	GYGGDGYNGDGNYGGS(Phospho)PPYSGGNR	Phospho@16=12	VE20120822-28_ITMSms2cid	32.54	30.1	1.9e-06	1
XENLA_tissue_00254889	710.749	2	-5.3	RDPEDEGDEDED		VE20120822-26_ITMSms2cid	16.106	31.5	1.9e-06	1
XENLA_tissue_00238511	940.948	2	-5.6	ILDASSLTQSAPAS(Phospho)PTNK	Phospho@14=7	VE20120822-27_ITMSms2cid	35.708	33.7	1.9e-06	1
XENLA_tissue_00253927	814.32	2	0.03	DAM(Oxidation)DSC(Carbamidomethyl)NNTEIEGR	Carbamidomethyl@6;Oxidation@3	VE20120822-26_ITMSms2cid	19.628	37.6	1.9e-06	2
XENLA_tissue_00093417	814.32	2	0.03	DAM(Oxidation)DSC(Carbamidomethyl)NNTEIEGR	Carbamidomethyl@6;Oxidation@3	VE20120822-26_ITMSms2cid	19.628	37.6	1.9e-06	2
XENLA_tissue_00177078	819.309	2	-6.8	M(Met-loss+Acetyl)S(Phospho)GDEMIFDPTM(Oxidation)TR	Met-loss+Acetyl@1;Phospho@2=52;Oxidation@12=54	VE20120822-10_ITMSms2cid	51.409	34.1	1.9e-06	1
XENLA_tissue_00028778	1123.22	3	-6	QISIPASTSANSSTSTPVSAPQPAPVKSS(Phospho)PPAPK	Phospho@29=5	VE20120822-29_ITMSms2cid	35.105	35.7	1.9e-06	1
XENLA_tissue_00002712	915.411	2	-4	YVESC(Carbamidomethyl)KDVTGDDNISK	Carbamidomethyl@5	VE20120822-26_ITMSms2cid	22.693	41.8	1.9e-06	6
XENLA_tissue_00253069	953.889	2	-3.6	DAGAEPAQESESVESTNAD		VE20120822-27_ITMSms2cid	25.024	37.7	2e-06	4
XENLA_tissue_00059366	953.889	2	-3.6	DAGAEPAQESESVESTNAD		VE20120822-27_ITMSms2cid	25.024	37.7	2e-06	4
XENLA_tissue_00213626	865.873	2	-4.7	SDDNLTDEDKHENAK		VE20120822-13_ITMSms2cid	15.366	36.4	2e-06	1
XENLA_tissue_00077551	846.374	3	-5.4	DNNEDGRFPDAETASAIQELGC(Carbamidomethyl)K	Carbamidomethyl@22	VE20120822-12_ITMSms2cid	43.598	40.3	2e-06	1
XENLA_tissue_00248474	776.326	2	-4.4	DGGEIC(Carbamidomethyl)PSPSS(Phospho)PIR	Carbamidomethyl@6;Phospho@11=10	VE20120822-12_ITMSms2cid	30.668	37.1	2e-06	1
XENLA_tissue_00152982	809.331	2	-4.7	QS(Phospho)SGPEDNMFQIGK	Phospho@2=3	VE20120822-26_ITMSms2cid	43.072	28.4	2e-06	1
XENLA_tissue_00202819	1184.49	2	-5.4	EADEDEEVEDVVPEM(Oxidation)PS(Phospho)PKK	Oxidation@15;Phospho@17	VE20120822-13_ITMSms2cid	33.54	33.1	2e-06	2
XENLA_tissue_00185535	1033.96	2	-3.2	KPDIVSPTTPTS(Phospho)PTENDTS	Phospho@12=3	VE20120822-28_ITMSms2cid	29.115	36	2e-06	1
XENLA_tissue_00120371	696.816	2	-5.2	AADTEVQEIC(Carbamidomethyl)EK	Carbamidomethyl@10	VE20120822-25_ITMSms2cid	26.261	46.4	2e-06	1
XENLA_tissue_00220980	907.867	2	-3.4	ETANQS(Phospho)PDSTEVAEEK	Phospho@6=7	VE20120822-28_ITMSms2cid	20.669	35.9	2e-06	2
XENLA_tissue_00162699	907.867	2	-3.4	ETANQS(Phospho)PDSTEVAEEK	Phospho@6=7	VE20120822-28_ITMSms2cid	20.669	35.9	2e-06	2
XENLA_tissue_00220140	764.378	2	-4	NHQVFSTEPNNLK		VE20120822-12_ITMSms2cid	25.622	30.3	2e-06	2
XENLA_tissue_00235068	697.305	2	-4	DLDTTNTEQDNK		VE20120822-26_ITMSms2cid	17.069	40.5	2e-06	1
XENLA_tissue_00237440	806.657	3	-5.2	DHFGLEGDEESTM(Oxidation)LEDSVS(Phospho)PK	Oxidation@13;Phospho@19=6	VE20120822-11_ITMSms2cid	40.874	37.4	2e-06	2
XENLA_tissue_00090552	806.657	3	-5.2	DHFGLEGDEESTM(Oxidation)LEDSVS(Phospho)PK	Oxidation@13;Phospho@19=6	VE20120822-11_ITMSms2cid	40.874	37.4	2e-06	2
XENLA_tissue_00127413	731.338	2	-2.8	S(Phospho)LPESGPVSAQPGR	Phospho@1=16	VE20120822-26_ITMSms2cid	29.169	30.9	2e-06	4
XENLA_tissue_00093860	731.338	2	-2.8	S(Phospho)LPESGPVSAQPGR	Phospho@1=16	VE20120822-26_ITMSms2cid	29.169	30.9	2e-06	4
XENLA_tissue_00291715	731.338	2	-2.8	S(Phospho)LPESGPVSAQPGR	Phospho@1=16	VE20120822-26_ITMSms2cid	29.169	30.9	2e-06	4
XENLA_tissue_00291290	731.338	2	-2.8	S(Phospho)LPESGPVSAQPGR	Phospho@1=16	VE20120822-26_ITMSms2cid	29.169	30.9	2e-06	4
XENLA_tissue_00275352	1070.45	2	-5.3	AQHS(Phospho)VDDASGIPC(Carbamidomethyl)PYIDSK	Carbamidomethyl@13;Phospho@4=36	VE20120822-27_ITMSms2cid	35.703	34.4	2e-06	1
XENLA_tissue_00137000	599.761	2	-6.1	DSYVGDEAQSK		VE20120822-11_ITMSms2cid	19.822	42.5	2e-06	8
XENLA_tissue_00262060	599.761	2	-6.1	DSYVGDEAQSK		VE20120822-11_ITMSms2cid	19.822	42.5	2e-06	8
XENLA_tissue_00161744	599.761	2	-6.1	DSYVGDEAQSK		VE20120822-11_ITMSms2cid	19.822	42.5	2e-06	8
XENLA_tissue_00086551	599.761	2	-6.1	DSYVGDEAQSK		VE20120822-11_ITMSms2cid	19.822	42.5	2e-06	8
XENLA_tissue_00196875	979.384	2	-6.6	M(Met-loss+Acetyl)AS(Phospho)QDEVEELGMEADGQK	Met-loss+Acetyl@1;Phospho@3	VE20120822-26_ITMSms2cid	47.231	34.7	2e-06	1
XENLA_tissue_00093417	955.36	3	-5.7	KQES(Phospho)EDEESDEDEEEPM(Oxidation)EVASAQK	Phospho@4=3;Oxidation@17	VE20120822-15_ITMSms2cid	24.909	39.9	2e-06	1
XENLA_tissue_00089755	1068.49	3	-2.7	DNSDFDLLTVSETANEPPQDEVNSLNSPR		VE20120822-12_ITMSms2cid	50.909	36.9	2e-06	1
XENLA_tissue_00011525	1029.94	2	-5.2	SEST(Phospho)SPTLQGADNTDTINK	Phospho@4|5	VE20120822-14_ITMSms2cid	28.268	32.9	2e-06	2
XENLA_tissue_00225121	1029.94	2	-5.2	SEST(Phospho)SPTLQGADNTDTINK	Phospho@4|5	VE20120822-14_ITMSms2cid	28.268	32.9	2e-06	2
XENLA_tissue_00142017	771.813	2	-3.8	THS(Phospho)ASSSGSM(Oxidation)EIPR	Phospho@3=12;Oxidation@10	VE20120822-27_ITMSms2cid	18.684	30.3	2.1e-06	6
XENLA_tissue_00190588	771.813	2	-3.8	THS(Phospho)ASSSGSM(Oxidation)EIPR	Phospho@3=12;Oxidation@10	VE20120822-27_ITMSms2cid	18.684	30.3	2.1e-06	6
XENLA_tissue_00211089	771.813	2	-3.8	THS(Phospho)ASSSGSM(Oxidation)EIPR	Phospho@3=12;Oxidation@10	VE20120822-27_ITMSms2cid	18.684	30.3	2.1e-06	6
XENLA_tissue_00219324	771.813	2	-3.8	THS(Phospho)ASSSGSM(Oxidation)EIPR	Phospho@3=12;Oxidation@10	VE20120822-27_ITMSms2cid	18.684	30.3	2.1e-06	6
XENLA_tissue_00224740	771.813	2	-3.8	THS(Phospho)ASSSGSM(Oxidation)EIPR	Phospho@3=12;Oxidation@10	VE20120822-27_ITMSms2cid	18.684	30.3	2.1e-06	6
XENLA_tissue_00224936	771.813	2	-3.8	THS(Phospho)ASSSGSM(Oxidation)EIPR	Phospho@3=12;Oxidation@10	VE20120822-27_ITMSms2cid	18.684	30.3	2.1e-06	6
XENLA_tissue_00239037	802.368	2	-4	NHFSEAQSQEIDAK		VE20120822-26_ITMSms2cid	21.64	35.4	2.1e-06	1
XENLA_tissue_00148955	828.873	2	-5.9	S(Phospho)HHAASTTTAPTPAAR	Phospho@1=49	VE20120822-14_ITMSms2cid	15.262	37.7	2.1e-06	1
XENLA_tissue_00077439	692.314	2	-3.8	T(Phospho)SPLNSSGLSQGR	Phospho@1|2	VE20120822-27_ITMSms2cid	27.518	27	2.1e-06	2
XENLA_tissue_00145826	692.314	2	-3.8	T(Phospho)SPLNSSGLSQGR	Phospho@1|2	VE20120822-27_ITMSms2cid	27.518	27	2.1e-06	2
XENLA_tissue_00205437	914.352	2	-3	QS(Phospho)SPSAGDSDAEPGDTAR	Phospho@2=0	VE20120822-29_ITMSms2cid	18.453	29.9	2.1e-06	1
XENLA_tissue_00196666	716.366	2	-5.1	ELQASGLTGEALDK		VE20120822-12_ITMSms2cid	34.635	42.5	2.1e-06	1
XENLA_tissue_00230728	1061.91	2	-4.2	SEEGGDHSEM(Oxidation)PSAPST(Phospho)PPSK	Oxidation@10;Phospho@16=7	VE20120822-28_ITMSms2cid	18.329	31.8	2.1e-06	3
XENLA_tissue_00245253	1061.91	2	-4.2	SEEGGDHSEM(Oxidation)PSAPST(Phospho)PPSK	Oxidation@10;Phospho@16=7	VE20120822-28_ITMSms2cid	18.329	31.8	2.1e-06	3
XENLA_tissue_00279405	1061.91	2	-4.2	SEEGGDHSEM(Oxidation)PSAPST(Phospho)PPSK	Oxidation@10;Phospho@16=7	VE20120822-28_ITMSms2cid	18.329	31.8	2.1e-06	3
XENLA_tissue_00077551	846.375	3	-3.6	DNNEDGRFPDAETASAIQELGC(Carbamidomethyl)K	Carbamidomethyl@22	VE20120822-26_ITMSms2cid	43.016	39.8	2.2e-06	1
XENLA_tissue_00272132	709.784	2	-6	SKS(Phospho)EDLDNESSK	Phospho@3=6	VE20120822-14_ITMSms2cid	15.192	33.8	2.2e-06	1
XENLA_tissue_00202984	1016.93	2	-5.5	TDM(Oxidation)DNQIVVSDYAQM(Oxidation)DR	Oxidation@3;Oxidation@15	VE20120822-24_ITMSms2cid	33.314	33	2.2e-06	2
XENLA_tissue_00263983	1189.44	2	-6.4	SASC(Carbamidomethyl)SSSGS(Phospho)EESNEESDIPNPK	Carbamidomethyl@4;Phospho@9=11	VE20120822-16_ITMSms2cid	26.795	30.7	2.2e-06	1
XENLA_tissue_00149908	1099.98	2	-4.2	M(Met-loss)S(Phospho)GDEEQQEQTIAEDLVVTK	Met-loss@1;Phospho@2=36	VE20120822-26_ITMSms2cid	47.743	37.7	2.2e-06	1
XENLA_tissue_00120029	666.849	2	-6.9	GILAADESTGSIAK		VE20120822-10_ITMSms2cid	31.642	36.9	2.2e-06	1
XENLA_tissue_00077149	832.857	2	-4.1	IEDVGSDDEEEGKDK		VE20120822-26_ITMSms2cid	17.524	47.9	2.2e-06	1
XENLA_tissue_00047838	687.809	2	-4.5	SRS(Phospho)TDQGPPPPR	Phospho@3=11	VE20120822-28_ITMSms2cid	15.171	35.9	2.2e-06	3
XENLA_tissue_00077910	687.809	2	-4.5	SRS(Phospho)TDQGPPPPR	Phospho@3=11	VE20120822-28_ITMSms2cid	15.171	35.9	2.2e-06	3
XENLA_tissue_00174531	687.809	2	-4.5	SRS(Phospho)TDQGPPPPR	Phospho@3=11	VE20120822-28_ITMSms2cid	15.171	35.9	2.2e-06	3
XENLA_tissue_00290209	947.045	3	-3	KEESEEDDEDEDEDESEEEKPVAK		VE20120822-29_ITMSms2cid	18.266	43.5	2.2e-06	1
XENLA_tissue_00088553	763.325	2	-5.5	SDYLNTFEFM(Oxidation)DK	Oxidation@10	VE20120822-23_ITMSms2cid	45.188	33.4	2.2e-06	1
XENLA_tissue_00252513	1031.39	3	-8.1	EAHM(Oxidation)ADQEEEESEDDDDDEEPITEIR	Oxidation@4	VE20120822-13_ITMSms2cid	32.777	36.9	2.2e-06	2
XENLA_tissue_00143175	580.774	2	-4.7	NS(Phospho)PLAQTPPR	Phospho@2=51	VE20120822-12_ITMSms2cid	23.54	33.6	2.2e-06	2
XENLA_tissue_00218077	580.774	2	-4.7	NS(Phospho)PLAQTPPR	Phospho@2=51	VE20120822-12_ITMSms2cid	23.54	33.6	2.2e-06	2
XENLA_tissue_00090552	806.657	3	-5	DHFGLEGDEESTM(Oxidation)LEDSVS(Phospho)PK	Oxidation@13;Phospho@19=8	VE20120822-25_ITMSms2cid	40.6	38.6	2.2e-06	2
XENLA_tissue_00237440	806.657	3	-5	DHFGLEGDEESTM(Oxidation)LEDSVS(Phospho)PK	Oxidation@13;Phospho@19=8	VE20120822-25_ITMSms2cid	40.6	38.6	2.2e-06	2
XENLA_tissue_00261363	933.102	3	-3.7	HTGPGILSM(Oxidation)ANAGSNTNGSQFFIC(Carbamidomethyl)TAK	Carbamidomethyl@24;Oxidation@9	VE20120822-27_ITMSms2cid	42.249	35.5	2.2e-06	5
XENLA_tissue_00227669	933.102	3	-3.7	HTGPGILSM(Oxidation)ANAGSNTNGSQFFIC(Carbamidomethyl)TAK	Carbamidomethyl@24;Oxidation@9	VE20120822-27_ITMSms2cid	42.249	35.5	2.2e-06	5
XENLA_tissue_00289072	933.102	3	-3.7	HTGPGILSM(Oxidation)ANAGSNTNGSQFFIC(Carbamidomethyl)TAK	Carbamidomethyl@24;Oxidation@9	VE20120822-27_ITMSms2cid	42.249	35.5	2.2e-06	5
XENLA_tissue_00110117	729.327	2	-2.9	S(Phospho)GTAEVSSILEER	Phospho@1|3	VE20120822-12_ITMSms2cid	43.368	35.3	2.2e-06	2
XENLA_tissue_00258953	729.327	2	-2.9	S(Phospho)GTAEVSSILEER	Phospho@1|3	VE20120822-12_ITMSms2cid	43.368	35.3	2.2e-06	2
XENLA_tissue_00007232	802.333	2	-3.5	M(Met-loss+Acetyl)ADSSESFNIATS(Phospho)PR	Met-loss+Acetyl@1;Phospho@13=10	VE20120822-11_ITMSms2cid	41.765	39.5	2.2e-06	1
XENLA_tissue_00230728	708.277	3	-5.2	SEEGGDHSEM(Oxidation)PSAPST(Phospho)PPSK	Oxidation@10;Phospho@16=2	VE20120822-14_ITMSms2cid	18.957	37.7	2.2e-06	3
XENLA_tissue_00245253	708.277	3	-5.2	SEEGGDHSEM(Oxidation)PSAPST(Phospho)PPSK	Oxidation@10;Phospho@16=2	VE20120822-14_ITMSms2cid	18.957	37.7	2.2e-06	3
XENLA_tissue_00279405	708.277	3	-5.2	SEEGGDHSEM(Oxidation)PSAPST(Phospho)PPSK	Oxidation@10;Phospho@16=2	VE20120822-14_ITMSms2cid	18.957	37.7	2.2e-06	3
XENLA_tissue_00050753	929.83	2	-4.6	DTDTGTPC(Carbamidomethyl)DS(Phospho)PTSC(Carbamidomethyl)HK	Carbamidomethyl@8;Carbamidomethyl@14;Phospho@10=15	VE20120822-15_ITMSms2cid	16.099	30.2	2.3e-06	1
XENLA_tissue_00277348	959.042	3	-5.5	ETKEEDDDDIDLFGSDDEEESEDAK		VE20120822-27_ITMSms2cid	39.197	39.9	2.3e-06	1
XENLA_tissue_00111927	702.334	2	-6	DGQVIGMGAGQQSR		VE20120822-11_ITMSms2cid	26.368	48.9	2.3e-06	1
XENLA_tissue_00120207	687.814	2	-5.9	DEGHGDATLFQGK		VE20120822-25_ITMSms2cid	27.158	36.8	2.3e-06	1
XENLA_tissue_00196666	716.366	2	-5.3	ELQASGLTGEALDK		VE20120822-24_ITMSms2cid	34.321	44.7	2.3e-06	1
XENLA_tissue_00108623	833.353	2	-4.3	DSGRGDSVSDNGENTR		VE20120822-28_ITMSms2cid	14.807	39.7	2.3e-06	2
XENLA_tissue_00144175	814.326	2	-6.5	M(Met-loss+Acetyl)S(Phospho)DQELASDDMPGIK	Met-loss+Acetyl@1;Phospho@2=35	VE20120822-11_ITMSms2cid	43.683	31.7	2.3e-06	2
XENLA_tissue_00226371	814.326	2	-6.5	M(Met-loss+Acetyl)S(Phospho)DQELASDDMPGIK	Met-loss+Acetyl@1;Phospho@2=35	VE20120822-11_ITMSms2cid	43.683	31.7	2.3e-06	2
XENLA_tissue_00209837	1018.92	2	-11	DGEQISQNGLPSDQES(Phospho)PR	Phospho@16=17	VE20120822-14_ITMSms2cid	30.088	32.2	2.3e-06	1
XENLA_tissue_00170844	1172.47	2	-7.3	QDSNDETEDVSLFDAEDEGTK		VE20120822-13_ITMSms2cid	40.782	32.2	2.3e-06	2
XENLA_tissue_00113222	1073.81	3	-5.2	M(Oxidation)DEPAESDSTNVQNNTPVAVNTGDPETDKK	Oxidation@1	VE20120822-14_ITMSms2cid	27.608	38.1	2.3e-06	1
XENLA_tissue_00268337	743.306	3	-3.8	KEGDSAEEDFGSGDDLAEGDGK		VE20120822-27_ITMSms2cid	30.009	33.9	2.3e-06	3
XENLA_tissue_00220553	820.354	2	-4.7	QEASEEQTEYNPSK		VE20120822-13_ITMSms2cid	20.32	37	2.3e-06	1
XENLA_tissue_00230955	820.352	2	2.4	DDDQMVTTC(Carbamidomethyl)IAGDAK	Carbamidomethyl@9	VE20120822-25_ITMSms2cid	35.503	37.9	2.3e-06	2
XENLA_tissue_00217752	1053.5	2	-6	LPS(Phospho)IVVEPTEGDVESGELR	Phospho@3=20	VE20120822-25_ITMSms2cid	47.03	36.8	2.3e-06	1
XENLA_tissue_00269534	1063.73	3	-4.7	EENGTGEDDDDDIDLFGSDDEEEDAESAR		VE20120822-13_ITMSms2cid	44.743	35.8	2.3e-06	3
XENLA_tissue_00130403	1027.96	2	-6	DDTFAC(Carbamidomethyl)GDETGNVSLVNIK	Carbamidomethyl@6	VE20120822-11_ITMSms2cid	44.057	36	2.4e-06	1
XENLA_tissue_00187217	1087.45	2	-3.5	SQVPTDEGVDQTS(Phospho)PDTFDR	Phospho@13=12	VE20120822-27_ITMSms2cid	33.908	31.3	2.4e-06	1
XENLA_tissue_00281358	1252.52	2	-7.9	QTPS(Phospho)SPVNIAM(Oxidation)QDSFGC(Carbamidomethyl)AVENR	Carbamidomethyl@17;Oxidation@11;Phospho@4|5	VE20120822-28_ITMSms2cid	41.488	33.2	2.4e-06	2
XENLA_tissue_00147835	1252.52	2	-7.9	QTPS(Phospho)SPVNIAM(Oxidation)QDSFGC(Carbamidomethyl)AVENR	Carbamidomethyl@17;Oxidation@11;Phospho@4|5	VE20120822-28_ITMSms2cid	41.488	33.2	2.4e-06	2
XENLA_tissue_00120818	1249.04	2	-2.7	M(Met-loss+Acetyl)TSNPTSPGTSPSDSSSISPQS(Phospho)PTR	Met-loss+Acetyl@1;Phospho@22=8	VE20120822-29_ITMSms2cid	30.669	30.7	2.4e-06	1
XENLA_tissue_00272028	953.89	2	-3.4	DAGAEPAQESESVESTNAD		VE20120822-14_ITMSms2cid	25.574	33.4	2.4e-06	4
XENLA_tissue_00253069	953.89	2	-3.4	DAGAEPAQESESVESTNAD		VE20120822-14_ITMSms2cid	25.574	33.4	2.4e-06	4
XENLA_tissue_00059366	953.89	2	-3.4	DAGAEPAQESESVESTNAD		VE20120822-14_ITMSms2cid	25.574	33.4	2.4e-06	4
XENLA_tissue_00269534	1304.87	3	-5.7	VQVTPAKEENGTGEDDDDDIDLFGSDDEEEDAESAR		VE20120822-14_ITMSms2cid	41.793	37.9	2.4e-06	2
XENLA_tissue_00233635	793.677	3	-6.5	DKGVSFLDSDSENEDHQSNQK		VE20120822-27_ITMSms2cid	27.066	39.5	2.4e-06	1
XENLA_tissue_00230728	708.278	3	-3.9	SEEGGDHSEM(Oxidation)PSAPS(Phospho)TPPSK	Oxidation@10;Phospho@15=2	VE20120822-28_ITMSms2cid	18.239	40	2.4e-06	3
XENLA_tissue_00245253	708.278	3	-3.9	SEEGGDHSEM(Oxidation)PSAPS(Phospho)TPPSK	Oxidation@10;Phospho@15=2	VE20120822-28_ITMSms2cid	18.239	40	2.4e-06	3
XENLA_tissue_00279405	708.278	3	-3.9	SEEGGDHSEM(Oxidation)PSAPS(Phospho)TPPSK	Oxidation@10;Phospho@15=2	VE20120822-28_ITMSms2cid	18.239	40	2.4e-06	3
XENLA_tissue_00109420	912.856	2	-5.4	ESEGEAEEEEDEDLSK		VE20120822-12_ITMSms2cid	25.511	30.9	2.4e-06	1
XENLA_tissue_00277348	669.342	3	-3.7	KALGNYGPVNIEDTTGSAAK		VE20120822-26_ITMSms2cid	33.493	38.3	2.4e-06	1
XENLA_tissue_00235068	697.304	2	-5.3	DLDTTNTEQDNK		VE20120822-12_ITMSms2cid	17.253	44.3	2.4e-06	1
XENLA_tissue_00123670	888.354	2	-5.2	S(Phospho)GGFSSFSYSGAPMASR	Phospho@1=14	VE20120822-12_ITMSms2cid	44.519	33.4	2.4e-06	5
XENLA_tissue_00283101	888.354	2	-5.2	S(Phospho)GGFSSFSYSGAPMASR	Phospho@1=14	VE20120822-12_ITMSms2cid	44.519	33.4	2.4e-06	5
XENLA_tissue_00043350	888.354	2	-5.2	S(Phospho)GGFSSFSYSGAPMASR	Phospho@1=14	VE20120822-12_ITMSms2cid	44.519	33.4	2.4e-06	5
XENLA_tissue_00078693	888.354	2	-5.2	S(Phospho)GGFSSFSYSGAPMASR	Phospho@1=14	VE20120822-12_ITMSms2cid	44.519	33.4	2.4e-06	5
XENLA_tissue_00149908	599.257	2	-5.4	GDAMIM(Oxidation)EETGK	Oxidation@6=23	VE20120822-23_ITMSms2cid	22.999	37.6	2.4e-06	1
XENLA_tissue_00290209	953.709	3	-5.6	KQES(Phospho)EEEDDEESEDEPM(Oxidation)EVAPALK	Phospho@4=15;Oxidation@17	VE20120822-14_ITMSms2cid	31.584	39	2.4e-06	2
XENLA_tissue_00125059	953.709	3	-5.6	KQES(Phospho)EEEDDEESEDEPM(Oxidation)EVAPALK	Phospho@4=15;Oxidation@17	VE20120822-14_ITMSms2cid	31.584	39	2.4e-06	2
XENLA_tissue_00136459	1052.74	3	-4.4	S(Phospho)SPQQALC(Carbamidomethyl)STDEDVDFQTC(Carbamidomethyl)GPESC(Carbamidomethyl)TEK	Carbamidomethyl@8;Carbamidomethyl@19;Carbamidomethyl@24;Phospho@1|2	VE20120822-29_ITMSms2cid	40.884	32.6	2.5e-06	2
XENLA_tissue_00198158	1052.74	3	-4.4	S(Phospho)SPQQALC(Carbamidomethyl)STDEDVDFQTC(Carbamidomethyl)GPESC(Carbamidomethyl)TEK	Carbamidomethyl@8;Carbamidomethyl@19;Carbamidomethyl@24;Phospho@1|2	VE20120822-29_ITMSms2cid	40.884	32.6	2.5e-06	2
XENLA_tissue_00220553	820.856	2	-3.3	NGSALC(Carbamidomethyl)GDAES(Phospho)PVKR	Carbamidomethyl@6;Phospho@11=50	VE20120822-27_ITMSms2cid	21.902	32.2	2.5e-06	1
XENLA_tissue_00132948	704.831	2	-6.2	GILAADESVGSM(Oxidation)DK	Oxidation@12	VE20120822-24_ITMSms2cid	29.489	36.2	2.5e-06	2
XENLA_tissue_00000001	898.875	2	-5.7	SGSMTEQM(Oxidation)TNEQNAPR	Oxidation@8=36	VE20120822-13_ITMSms2cid	17.931	38.1	2.5e-06	3
XENLA_tissue_00279054	627.307	2	-6.4	S(Phospho)GATEANLLVAK	Phospho@1=16	VE20120822-25_ITMSms2cid	35.605	33.2	2.5e-06	2
XENLA_tissue_00168197	882.376	2	-6.5	GQDSASEDEEDAKPTGK		VE20120822-28_ITMSms2cid	15.255	39	2.5e-06	1
XENLA_tissue_00077551	694.296	2	-4.6	DVNEC(Carbamidomethyl)HVDASNK	Carbamidomethyl@5	VE20120822-12_ITMSms2cid	15.603	44.6	2.5e-06	1
XENLA_tissue_00245533	567.765	2	-4.1	DADLTNAADTK		VE20120822-11_ITMSms2cid	20.921	35.1	2.5e-06	2
XENLA_tissue_00232681	776.348	2	-4.4	EDQSILC(Carbamidomethyl)TGESGAGK	Carbamidomethyl@7	VE20120822-12_ITMSms2cid	28.513	40.8	2.5e-06	3
XENLA_tissue_00063465	776.348	2	-4.4	EDQSILC(Carbamidomethyl)TGESGAGK	Carbamidomethyl@7	VE20120822-12_ITMSms2cid	28.513	40.8	2.5e-06	3
XENLA_tissue_00219611	776.348	2	-4.4	EDQSILC(Carbamidomethyl)TGESGAGK	Carbamidomethyl@7	VE20120822-12_ITMSms2cid	28.513	40.8	2.5e-06	3
XENLA_tissue_00047331	1149.14	3	-6.5	T(Phospho)C(Carbamidomethyl)TSPDNFVDLNNEALSDDASMHNVLDNTR	Carbamidomethyl@2;Phospho@1|3|4	VE20120822-27_ITMSms2cid	50.805	33.8	2.5e-06	1
XENLA_tissue_00146889	1100.05	2	-4.7	KLS(Phospho)GDQITLPTAVDYSSVPK	Phospho@3=39	VE20120822-26_ITMSms2cid	44.682	40.9	2.5e-06	1
XENLA_tissue_00244868	915.898	2	-5.6	LPSNTNDDVDEDPTGNK		VE20120822-13_ITMSms2cid	23.982	35.4	2.5e-06	1
XENLA_tissue_00271675	983.375	2	-5.9	KEESEESDDDM(Oxidation)GFGLFD	Oxidation@11	VE20120822-25_ITMSms2cid	46.408	31.8	2.5e-06	5
XENLA_tissue_00234905	983.375	2	-5.9	KEESEESDDDM(Oxidation)GFGLFD	Oxidation@11	VE20120822-25_ITMSms2cid	46.408	31.8	2.5e-06	5
XENLA_tissue_00210012	783.336	2	-5.7	SIS(Phospho)SNLDDSEYKK	Phospho@3=2	VE20120822-12_ITMSms2cid	28.118	33.9	2.5e-06	1
XENLA_tissue_00224277	1041.81	3	-5.5	AVPIEEAVSSSTGEAGPS(Phospho)C(Carbamidomethyl)SSSPTKPQPASK	Carbamidomethyl@19;Phospho@18|20|21|22|24	VE20120822-15_ITMSms2cid	34.293	37.8	2.5e-06	2
XENLA_tissue_00180783	1041.81	3	-5.5	AVPIEEAVSSSTGEAGPS(Phospho)C(Carbamidomethyl)SSSPTKPQPASK	Carbamidomethyl@19;Phospho@18|20|21|22|24	VE20120822-15_ITMSms2cid	34.293	37.8	2.5e-06	2
XENLA_tissue_00259371	737.77	2	-4.6	GANDFMC(Carbamidomethyl)DEMER	Carbamidomethyl@7	VE20120822-10_ITMSms2cid	37.585	32.1	2.5e-06	1
XENLA_tissue_00134699	631.29	2	-6	GGGGGGPGEGFDVAK		VE20120822-11_ITMSms2cid	27.663	36.1	2.5e-06	1
XENLA_tissue_00290209	1190.94	2	-6	KQES(Phospho)DDEEDES(Phospho)EEEKPVAK	Phospho@4;Phospho@11	VE20120822-16_ITMSms2cid	17.103	31	2.5e-06	1
XENLA_tissue_00153105	1057.97	2	-3.3	QQLS(Phospho)AEELDAQLDAYNAR	Phospho@4=83	VE20120822-26_ITMSms2cid	46.156	34.8	2.6e-06	1
XENLA_tissue_00209208	646.347	2	-4.9	AITGASLAEIM(Oxidation)AK	Oxidation@11	VE20120822-23_ITMSms2cid	36.111	32.2	2.6e-06	2
XENLA_tissue_00192345	586.755	2	-8	DHAGVMGESNR		VE20120822-11_ITMSms2cid	16.455	28.6	2.6e-06	3
XENLA_tissue_00204802	586.755	2	-8	DHAGVMGESNR		VE20120822-11_ITMSms2cid	16.455	28.6	2.6e-06	3
XENLA_tissue_00270039	586.755	2	-8	DHAGVMGESNR		VE20120822-11_ITMSms2cid	16.455	28.6	2.6e-06	3
XENLA_tissue_00289633	746.649	3	-4.1	DHKAELSGDSGDESDEFSQGK		VE20120822-13_ITMSms2cid	24.202	39.8	2.6e-06	2
XENLA_tissue_00201446	746.649	3	-4.1	DHKAELSGDSGDESDEFSQGK		VE20120822-13_ITMSms2cid	24.202	39.8	2.6e-06	2
XENLA_tissue_00168322	828.868	2	-5.8	GDEGIFEESFIEER		VE20120822-09_ITMSms2cid	49.613	33.9	2.6e-06	2
XENLA_tissue_00269630	737.822	2	-3.7	S(Phospho)SVEGSSAVTTNQK	Phospho@1|2	VE20120822-14_ITMSms2cid	18.77	35.2	2.6e-06	4
XENLA_tissue_00106475	737.822	2	-3.7	S(Phospho)SVEGSSAVTTNQK	Phospho@1|2	VE20120822-14_ITMSms2cid	18.77	35.2	2.6e-06	4
XENLA_tissue_00202115	737.822	2	-3.7	S(Phospho)SVEGSSAVTTNQK	Phospho@1|2	VE20120822-14_ITMSms2cid	18.77	35.2	2.6e-06	4
XENLA_tissue_00077977	737.822	2	-3.7	S(Phospho)SVEGSSAVTTNQK	Phospho@1|2	VE20120822-14_ITMSms2cid	18.77	35.2	2.6e-06	4
XENLA_tissue_00117150	628.848	2	-5.6	VGNLGGGVVSIER		VE20120822-09_ITMSms2cid	35.53	33.3	2.6e-06	3
XENLA_tissue_00022179	842.361	2	-7.5	DATSNEQQDLFC(Carbamidomethyl)QK	Carbamidomethyl@12	VE20120822-12_ITMSms2cid	33.047	38	2.6e-06	3
XENLA_tissue_00152649	649.337	2	-5.8	DIPGLTDNTVPR		VE20120822-10_ITMSms2cid	38.396	35.2	2.6e-06	3
XENLA_tissue_00214244	649.337	2	-5.8	DIPGLTDNTVPR		VE20120822-10_ITMSms2cid	38.396	35.2	2.6e-06	3
XENLA_tissue_00010419	649.337	2	-5.8	DIPGLTDNTVPR		VE20120822-10_ITMSms2cid	38.396	35.2	2.6e-06	3
XENLA_tissue_00114650	1142.49	2	-5.5	KGS(Phospho)SSSVC(Carbamidomethyl)SLASSSDVSLSC(Carbamidomethyl)AK	Carbamidomethyl@8;Carbamidomethyl@20;Phospho@3=7	VE20120822-28_ITMSms2cid	35.454	28.6	2.6e-06	1
XENLA_tissue_00222368	777.352	2	-4.3	TGSESSQTATTGPSSR		VE20120822-28_ITMSms2cid	14.782	41	2.6e-06	5
XENLA_tissue_00214136	777.352	2	-4.3	TGSESSQTATTGPSSR		VE20120822-28_ITMSms2cid	14.782	41	2.6e-06	5
XENLA_tissue_00219724	777.352	2	-4.3	TGSESSQTATTGPSSR		VE20120822-28_ITMSms2cid	14.782	41	2.6e-06	5
XENLA_tissue_00094252	777.352	2	-4.3	TGSESSQTATTGPSSR		VE20120822-28_ITMSms2cid	14.782	41	2.6e-06	5
XENLA_tissue_00288777	777.352	2	-4.3	TGSESSQTATTGPSSR		VE20120822-28_ITMSms2cid	14.782	41	2.6e-06	5
XENLA_tissue_00164331	768.859	2	-5.3	DEIVPTT(Phospho)PISEQK	Phospho@7=5	VE20120822-11_ITMSms2cid	34.856	43.1	2.6e-06	1
XENLA_tissue_00178686	886.909	2	-3.9	DLGEIEPAQDSGVAEDK		VE20120822-11_ITMSms2cid	33.761	34.2	2.6e-06	2
XENLA_tissue_00292203	827.714	3	-3.6	HLDC(Carbamidomethyl)AYVYQNETEVGEGIQQK	Carbamidomethyl@4	VE20120822-26_ITMSms2cid	35.612	40.7	2.7e-06	1
XENLA_tissue_00142612	905.368	2	-4.1	Acetyl-M(Oxidation)EPGDQDINLNS(Phospho)PNK	Phospho@12;Acetyl@N-term&Oxidation@1|Acetyl+Oxidation@1	VE20120822-26_ITMSms2cid	34.943	37.9	2.7e-06	4
XENLA_tissue_00177387	905.368	2	-4.1	Acetyl-M(Oxidation)EPGDQDINLNS(Phospho)PNK	Phospho@12;Acetyl@N-term&Oxidation@1|Acetyl+Oxidation@1	VE20120822-26_ITMSms2cid	34.943	37.9	2.7e-06	4
XENLA_tissue_00085572	764.28	2	-6.8	DDS(Phospho)FDSLDSFGSR	Phospho@3=22	VE20120822-11_ITMSms2cid	46.656	28.8	2.7e-06	3
XENLA_tissue_00253214	764.28	2	-6.8	DDS(Phospho)FDSLDSFGSR	Phospho@3=22	VE20120822-11_ITMSms2cid	46.656	28.8	2.7e-06	3
XENLA_tissue_00228539	764.28	2	-6.8	DDS(Phospho)FDSLDSFGSR	Phospho@3=22	VE20120822-11_ITMSms2cid	46.656	28.8	2.7e-06	3
XENLA_tissue_00049267	833.406	2	-5.3	TIEFDPLLSPAAS(Phospho)PK	Phospho@13=24	VE20120822-23_ITMSms2cid	52.374	32.2	2.7e-06	4
XENLA_tissue_00121982	833.406	2	-5.3	TIEFDPLLSPAAS(Phospho)PK	Phospho@13=24	VE20120822-23_ITMSms2cid	52.374	32.2	2.7e-06	4
XENLA_tissue_00122522	833.406	2	-5.3	TIEFDPLLSPAAS(Phospho)PK	Phospho@13=24	VE20120822-23_ITMSms2cid	52.374	32.2	2.7e-06	4
XENLA_tissue_00170439	833.406	2	-5.3	TIEFDPLLSPAAS(Phospho)PK	Phospho@13=24	VE20120822-23_ITMSms2cid	52.374	32.2	2.7e-06	4
XENLA_tissue_00215301	1010.76	3	-5.7	GSEGTGDVC(Carbamidomethyl)AGSFEGTGDTGEGLGAQTQTQR	Carbamidomethyl@9	VE20120822-14_ITMSms2cid	34.899	35.5	2.7e-06	1
XENLA_tissue_00245897	615.807	2	-4.9	VLNPVEAS(Phospho)PPK	Phospho@8	VE20120822-24_ITMSms2cid	30.624	33.9	2.7e-06	4
XENLA_tissue_00162087	615.807	2	-4.9	VLNPVEAS(Phospho)PPK	Phospho@8	VE20120822-24_ITMSms2cid	30.624	33.9	2.7e-06	4
XENLA_tissue_00224848	615.807	2	-4.9	VLNPVEAS(Phospho)PPK	Phospho@8	VE20120822-24_ITMSms2cid	30.624	33.9	2.7e-06	4
XENLA_tissue_00263610	615.807	2	-4.9	VLNPVEAS(Phospho)PPK	Phospho@8	VE20120822-24_ITMSms2cid	30.624	33.9	2.7e-06	4
XENLA_tissue_00090552	748.34	2	-3	GAAAHPDSEEQQQK		VE20120822-27_ITMSms2cid	13.212	37.6	2.7e-06	3
XENLA_tissue_00237440	748.34	2	-3	GAAAHPDSEEQQQK		VE20120822-27_ITMSms2cid	13.212	37.6	2.7e-06	3
XENLA_tissue_00225078	748.34	2	-3	GAAAHPDSEEQQQK		VE20120822-27_ITMSms2cid	13.212	37.6	2.7e-06	3
XENLA_tissue_00258747	831.701	3	-5.2	FKGEDENESDSVSHASESQPVSK		VE20120822-14_ITMSms2cid	20.722	37.7	2.7e-06	2
XENLA_tissue_00288129	831.701	3	-5.2	FKGEDENESDSVSHASESQPVSK		VE20120822-14_ITMSms2cid	20.722	37.7	2.7e-06	2
XENLA_tissue_00289633	773.304	3	-4.7	DHKAELSGDSGDES(Phospho)DEFSQGK	Phospho@14=12	VE20120822-29_ITMSms2cid	24.856	34.3	2.7e-06	2
XENLA_tissue_00202721	716.261	3	-4.8	DNQSSDESDEDDEDYQQK		VE20120822-15_ITMSms2cid	18.753	31.9	2.7e-06	4
XENLA_tissue_00245879	716.261	3	-4.8	DNQSSDESDEDDEDYQQK		VE20120822-15_ITMSms2cid	18.753	31.9	2.7e-06	4
XENLA_tissue_00292806	716.261	3	-4.8	DNQSSDESDEDDEDYQQK		VE20120822-15_ITMSms2cid	18.753	31.9	2.7e-06	4
XENLA_tissue_00037396	673.969	3	-5	S(Phospho)GGDALEAAEAPANTLPAER	Phospho@1=59	VE20120822-13_ITMSms2cid	39.759	35.4	2.7e-06	3
XENLA_tissue_00289633	646.238	2	-2.7	VES(Phospho)GDEDGEFK	Phospho@3	VE20120822-26_ITMSms2cid	24.076	32.2	2.8e-06	3
XENLA_tissue_00203922	646.238	2	-2.7	VES(Phospho)GDEDGEFK	Phospho@3	VE20120822-26_ITMSms2cid	24.076	32.2	2.8e-06	3
XENLA_tissue_00204103	982.815	3	-2.8	VQEELEEKS(Phospho)PTPPPAEPTVLPQEPPK	Phospho@9=1	VE20120822-13_ITMSms2cid	36.6	34.7	2.8e-06	2
XENLA_tissue_00286596	982.815	3	-2.8	VQEELEEKS(Phospho)PTPPPAEPTVLPQEPPK	Phospho@9=1	VE20120822-13_ITMSms2cid	36.6	34.7	2.8e-06	2
XENLA_tissue_00104771	1016.42	2	-6.1	FVDWDKMEAGGQEQS(Phospho)PK	Phospho@15	VE20120822-12_ITMSms2cid	39.031	31.6	2.8e-06	1
XENLA_tissue_00198739	719.829	2	-5.2	GKS(Phospho)EAVGEAPAGSAK	Phospho@3=76	VE20120822-13_ITMSms2cid	16.251	29.8	2.8e-06	1
XENLA_tissue_00160617	779.411	2	-5.9	DKVESIINEIQNR		VE20120822-25_ITMSms2cid	43.78	44.4	2.8e-06	1
XENLA_tissue_00189622	1183	2	-6.4	SSSSEQNPALGNNESSETQDQR		VE20120822-15_ITMSms2cid	20.55	33.4	2.8e-06	1
XENLA_tissue_00250003	775.377	2	-3	NLAESEALLTS(Phospho)PPK	Phospho@11=9	VE20120822-24_ITMSms2cid	41.268	36.3	2.8e-06	1
XENLA_tissue_00263604	684.311	2	-3.7	NS(Phospho)PTGINSLQEK	Phospho@2=17	VE20120822-13_ITMSms2cid	28.57	34.1	2.8e-06	2
XENLA_tissue_00178459	684.311	2	-3.7	NS(Phospho)PTGINSLQEK	Phospho@2=17	VE20120822-13_ITMSms2cid	28.57	34.1	2.8e-06	2
XENLA_tissue_00050753	696.293	2	-4.4	T(Phospho)SLDGNFLDSSR	Phospho@1|2	VE20120822-11_ITMSms2cid	42.549	31.5	2.8e-06	1
XENLA_tissue_00223599	1066.92	2	-7.1	EETLNSSQSTSQC(Carbamidomethyl)QS(Phospho)PNR	Carbamidomethyl@13;Phospho@15=8	VE20120822-30_ITMSms2cid	19.357	30.4	2.8e-06	3
XENLA_tissue_00085572	1066.92	2	-7.1	EETLNSSQSTSQC(Carbamidomethyl)QS(Phospho)PNR	Carbamidomethyl@13;Phospho@15=8	VE20120822-30_ITMSms2cid	19.357	30.4	2.8e-06	3
XENLA_tissue_00253214	1066.92	2	-7.1	EETLNSSQSTSQC(Carbamidomethyl)QS(Phospho)PNR	Carbamidomethyl@13;Phospho@15=8	VE20120822-30_ITMSms2cid	19.357	30.4	2.8e-06	3
XENLA_tissue_00277348	959.042	3	-5.7	ETKEEDDDDIDLFGSDDEEESEDAK		VE20120822-25_ITMSms2cid	39.73	40.6	2.8e-06	1
XENLA_tissue_00277348	839.648	3	-4.9	EEDDDDIDLFGSDDEEESEDAK		VE20120822-12_ITMSms2cid	44.002	35.5	2.8e-06	1
XENLA_tissue_00000678	732.786	2	-5	KGQGGTGGGDEEEED		VE20120822-14_ITMSms2cid	14.08	34.6	2.9e-06	2
XENLA_tissue_00116828	830.332	2	-4.5	GGS(Phospho)VDFREPSDEER	Phospho@3=36	VE20120822-27_ITMSms2cid	27.231	36.3	2.9e-06	1
XENLA_tissue_00230955	671.301	3	-3.4	EVKDDDQM(Oxidation)VTTC(Carbamidomethyl)IAGDAK	Carbamidomethyl@12;Oxidation@8	VE20120822-26_ITMSms2cid	26.046	39.8	2.9e-06	2
XENLA_tissue_00007981	823.345	3	-4.4	EKS(Phospho)GSDGEGASSSQSDGSSSITSLK	Phospho@3=1	VE20120822-30_ITMSms2cid	26.102	33.1	2.9e-06	4
XENLA_tissue_00142717	823.345	3	-4.4	EKS(Phospho)GSDGEGASSSQSDGSSSITSLK	Phospho@3=1	VE20120822-30_ITMSms2cid	26.102	33.1	2.9e-06	4
XENLA_tissue_00206184	823.345	3	-4.4	EKS(Phospho)GSDGEGASSSQSDGSSSITSLK	Phospho@3=1	VE20120822-30_ITMSms2cid	26.102	33.1	2.9e-06	4
XENLA_tissue_00281970	823.345	3	-4.4	EKS(Phospho)GSDGEGASSSQSDGSSSITSLK	Phospho@3=1	VE20120822-30_ITMSms2cid	26.102	33.1	2.9e-06	4
XENLA_tissue_00288776	684.827	2	-5.1	DDSIEGIYDTLK		VE20120822-09_ITMSms2cid	50.021	40.2	2.9e-06	1
XENLA_tissue_00172290	719.822	2	-6.1	SGQFSQQDVDEAK		VE20120822-12_ITMSms2cid	23.437	41.3	2.9e-06	1
XENLA_tissue_00152649	649.337	2	-5.8	DIPGLTDNTVPR		VE20120822-09_ITMSms2cid	38.502	39.4	2.9e-06	3
XENLA_tissue_00246558	672.798	2	-4.8	DHIS(Phospho)PSTSPAPR	Phospho@4=19	VE20120822-13_ITMSms2cid	19.762	28.4	2.9e-06	1
XENLA_tissue_00168740	870.358	3	-4.9	DIQTSEQNQQDDQDQQETEDSK		VE20120822-29_ITMSms2cid	19.839	39.5	2.9e-06	1
XENLA_tissue_00290209	927.055	3	-4.1	KQESEEEDDEESEDEPM(Oxidation)EVAPALK	Oxidation@17	VE20120822-27_ITMSms2cid	29.005	42.3	3e-06	2
XENLA_tissue_00125059	927.055	3	-4.1	KQESEEEDDEESEDEPM(Oxidation)EVAPALK	Oxidation@17	VE20120822-27_ITMSms2cid	29.005	42.3	3e-06	2
XENLA_tissue_00289832	816.341	2	-5.1	M(Met-loss+Acetyl)TNEEEFS(Phospho)PSALGTK	Met-loss+Acetyl@1;Phospho@8=7	VE20120822-25_ITMSms2cid	43.335	38.4	3e-06	1
XENLA_tissue_00119160	757.392	2	-5.8	GVVDSEDLPLNISR		VE20120822-23_ITMSms2cid	42.584	44	3e-06	4
XENLA_tissue_00137780	1052.41	2	-5.8	DQEQEINGDEHSTDESDR		VE20120822-14_ITMSms2cid	19.004	39.1	3e-06	2
XENLA_tissue_00137000	926.404	2	-5.4	M(Met-loss+Acetyl)EDDIAALVVDNGSGM(Oxidation)C(Carbamidomethyl)K	Carbamidomethyl@17;Met-loss+Acetyl@1;Oxidation@16	VE20120822-11_ITMSms2cid	51.192	38.5	3e-06	2
XENLA_tissue_00161744	926.404	2	-5.4	M(Met-loss+Acetyl)EDDIAALVVDNGSGM(Oxidation)C(Carbamidomethyl)K	Carbamidomethyl@17;Met-loss+Acetyl@1;Oxidation@16	VE20120822-11_ITMSms2cid	51.192	38.5	3e-06	2
XENLA_tissue_00111927	710.33	2	-8.3	DGQVIGM(Oxidation)GAGQQSR	Oxidation@7	VE20120822-11_ITMSms2cid	19.471	41.9	3e-06	1
XENLA_tissue_00209208	678.331	2	-6.7	AIT(Phospho)GASLAEIMAK	Phospho@3=35	VE20120822-09_ITMSms2cid	49.444	28.7	3e-06	2
XENLA_tissue_00232681	790.347	2	-2	ELEDATETAEAMNR		VE20120822-10_ITMSms2cid	31.715	32	3e-06	2
XENLA_tissue_00063465	790.347	2	-2	ELEDATETAEAMNR		VE20120822-10_ITMSms2cid	31.715	32	3e-06	2
XENLA_tissue_00257178	840.318	2	-6.6	DIEEEEEDEEEER		VE20120822-11_ITMSms2cid	27.707	42.6	3e-06	4
XENLA_tissue_00099686	840.318	2	-6.6	DIEEEEEDEEEER		VE20120822-11_ITMSms2cid	27.707	42.6	3e-06	4
XENLA_tissue_00198626	840.318	2	-6.6	DIEEEEEDEEEER		VE20120822-11_ITMSms2cid	27.707	42.6	3e-06	4
XENLA_tissue_00217811	761.323	3	3.4	DSAREPDISEC(Carbamidomethyl)PM(Oxidation)EPLS(Phospho)PR	Carbamidomethyl@11;Oxidation@13;Phospho@17=45	VE20120822-26_ITMSms2cid	32.476	42.5	3.1e-06	1
XENLA_tissue_00233818	668.781	2	-4.4	DGELSEQSDSNR		VE20120822-13_ITMSms2cid	17.243	38.7	3.1e-06	1
XENLA_tissue_00289920	1034.13	3	-3.9	GGNSGISETQSSGQQYPQQAAYDQQASGQK		VE20120822-29_ITMSms2cid	28.253	36.3	3.1e-06	1
XENLA_tissue_00040287	855.376	2	-5.5	NC(Carbamidomethyl)VNQEYGSVPDTAR	Carbamidomethyl@2	VE20120822-12_ITMSms2cid	27.594	39.8	3.1e-06	1
XENLA_tissue_00115584	714.817	2	-1.3	M(Met-loss+Acetyl)AEFGAATDFGEGSK	Met-loss+Acetyl@1	VE20120822-24_ITMSms2cid	44.473	41.6	3.1e-06	2
XENLA_tissue_00220980	1115.47	2	-4	TDAKETANQS(Phospho)PDSTEVAEEK	Phospho@10=9	VE20120822-29_ITMSms2cid	19.124	33.6	3.1e-06	2
XENLA_tissue_00162699	1115.47	2	-4	TDAKETANQS(Phospho)PDSTEVAEEK	Phospho@10=9	VE20120822-29_ITMSms2cid	19.124	33.6	3.1e-06	2
XENLA_tissue_00208010	967.39	2	-6.3	QSSSTQSTPC(Carbamidomethyl)STPSS(Phospho)SPK	Carbamidomethyl@10;Phospho@15|16	VE20120822-30_ITMSms2cid	16.752	30.3	3.2e-06	1
XENLA_tissue_00079877	1020.79	3	-4.7	KDGS(Phospho)EEETEQEQTTNLTVEPHVIPNR	Phospho@4=14	VE20120822-28_ITMSms2cid	34.326	37.1	3.2e-06	1
XENLA_tissue_00180789	735.888	2	-7.3	VEAINALGEGELQK		VE20120822-24_ITMSms2cid	36.764	37.4	3.2e-06	1
XENLA_tissue_00185874	829.839	2	-4.6	HKAEEEGSDSSEEPQ		VE20120822-14_ITMSms2cid	14.28	36.2	3.2e-06	1
XENLA_tissue_00064357	970.847	2	-4.2	T(Phospho)SAEGASM(Oxidation)MEDSSEMGPK	Phospho@1=1;Oxidation@8=6	VE20120822-13_ITMSms2cid	29.072	27.9	3.2e-06	2
XENLA_tissue_00280066	970.847	2	-4.2	T(Phospho)SAEGASM(Oxidation)MEDSSEMGPK	Phospho@1=1;Oxidation@8=6	VE20120822-13_ITMSms2cid	29.072	27.9	3.2e-06	2
XENLA_tissue_00229324	851.356	2	-4.6	DTGSESVPFNAAS(Phospho)SPR	Phospho@13|14	VE20120822-27_ITMSms2cid	33.228	33.4	3.2e-06	1
XENLA_tissue_00015644	816.389	2	-6	M(Met-loss+Acetyl)ATSVEYETLYTGQK	Met-loss+Acetyl@1	VE20120822-09_ITMSms2cid	44.152	32.5	3.2e-06	1
XENLA_tissue_00117150	966.364	2	-4.8	YFQINQDEEEEEDED		VE20120822-27_ITMSms2cid	38.501	36.9	3.2e-06	3
XENLA_tissue_00173581	966.364	2	-4.8	YFQINQDEEEEEDED		VE20120822-27_ITMSms2cid	38.501	36.9	3.2e-06	3
XENLA_tissue_00288081	966.364	2	-4.8	YFQINQDEEEEEDED		VE20120822-27_ITMSms2cid	38.501	36.9	3.2e-06	3
XENLA_tissue_00171645	864.698	3	-5.9	NQQEASVEKEQQPS(Phospho)PEM(Oxidation)FDFK	Phospho@14=48;Oxidation@17	VE20120822-27_ITMSms2cid	36.622	38.6	3.2e-06	4
XENLA_tissue_00168197	562.75	2	-4.3	S(Phospho)APSLEPTSR	Phospho@1=23	VE20120822-12_ITMSms2cid	25.783	28.9	3.2e-06	1
XENLA_tissue_00142226	931.424	2	-4.1	S(Phospho)GSSPILSAYFPGQQSR	Phospho@1|3|4	VE20120822-12_ITMSms2cid	48.444	31.5	3.2e-06	1
XENLA_tissue_00207374	809.379	2	-5.6	M(Met-loss+Acetyl)AENGDKEQLDLDTK	Met-loss+Acetyl@1	VE20120822-25_ITMSms2cid	29.293	41.8	3.2e-06	1
XENLA_tissue_00071570	667.829	2	-6.6	DYVAPTANLDQK		VE20120822-10_ITMSms2cid	29.797	34.6	3.3e-06	1
XENLA_tissue_00044151	811.9	2	-6	VDEFSGANQSSLIQK		VE20120822-25_ITMSms2cid	33.754	43.1	3.3e-06	2
XENLA_tissue_00178228	629.271	3	-5.7	KVENTDESAETC(Carbamidomethyl)SNSSK	Carbamidomethyl@12	VE20120822-14_ITMSms2cid	14.397	38	3.3e-06	2
XENLA_tissue_00051950	773.925	2	-3.2	VLEQLTGQTPVFSK		VE20120822-10_ITMSms2cid	41.135	39.4	3.3e-06	4
XENLA_tissue_00029004	1022.95	2	-5.7	GT(Phospho)GGVDTAAVGGVFDVSNADR	Phospho@2=7	VE20120822-26_ITMSms2cid	46.177	32.8	3.3e-06	5
XENLA_tissue_00003607	1022.95	2	-5.7	GT(Phospho)GGVDTAAVGGVFDVSNADR	Phospho@2=7	VE20120822-26_ITMSms2cid	46.177	32.8	3.3e-06	5
XENLA_tissue_00269896	1022.95	2	-5.7	GT(Phospho)GGVDTAAVGGVFDVSNADR	Phospho@2=7	VE20120822-26_ITMSms2cid	46.177	32.8	3.3e-06	5
XENLA_tissue_00126272	1022.95	2	-5.7	GT(Phospho)GGVDTAAVGGVFDVSNADR	Phospho@2=7	VE20120822-26_ITMSms2cid	46.177	32.8	3.3e-06	5
XENLA_tissue_00221145	1022.95	2	-5.7	GT(Phospho)GGVDTAAVGGVFDVSNADR	Phospho@2=7	VE20120822-26_ITMSms2cid	46.177	32.8	3.3e-06	5
XENLA_tissue_00199521	972.405	2	-5	ILS(Phospho)DGEDSDSDAASEKPK	Phospho@3=29	VE20120822-27_ITMSms2cid	24.22	34	3.3e-06	1
XENLA_tissue_00181336	934.916	2	-3.8	NVSTFPDEPTS(Phospho)PLQEK	Phospho@11=7	VE20120822-26_ITMSms2cid	38.488	30.6	3.3e-06	2
XENLA_tissue_00279434	934.916	2	-3.8	NVSTFPDEPTS(Phospho)PLQEK	Phospho@11=7	VE20120822-26_ITMSms2cid	38.488	30.6	3.3e-06	2
XENLA_tissue_00104175	916.39	3	-4.4	GHEFDDGLEADSGSVNDSLETDANPR		VE20120822-27_ITMSms2cid	37.786	40.8	3.3e-06	2
XENLA_tissue_00213443	705.307	2	-3.3	DFMAQGGDPTGTGR		VE20120822-11_ITMSms2cid	29.883	25.6	3.4e-06	1
XENLA_tissue_00190183	760.827	2	-5	TNPDEM(Oxidation)ETSQPGAK	Oxidation@6	VE20120822-26_ITMSms2cid	15.293	34.8	3.4e-06	1
XENLA_tissue_00051712	912.405	2	-5.7	TEEAGSTSTPSTSNETPK		VE20120822-14_ITMSms2cid	17.321	37	3.4e-06	1
XENLA_tissue_00289690	906.918	2	-4.6	NS(Phospho)SQTTVQGGTPVISEK	Phospho@2=0	VE20120822-28_ITMSms2cid	28.014	29.8	3.4e-06	1
XENLA_tissue_00137780	910.374	2	-5.4	NGDC(Carbamidomethyl)TVNAETEENNPR	Carbamidomethyl@4	VE20120822-13_ITMSms2cid	20.057	35.1	3.4e-06	1
XENLA_tissue_00077149	757.392	2	-5.4	GVVDSEDLPLNISR		VE20120822-24_ITMSms2cid	42.384	41.4	3.4e-06	4
XENLA_tissue_00119160	757.392	2	-5.4	GVVDSEDLPLNISR		VE20120822-24_ITMSms2cid	42.384	41.4	3.4e-06	4
XENLA_tissue_00218588	757.392	2	-5.4	GVVDSEDLPLNISR		VE20120822-24_ITMSms2cid	42.384	41.4	3.4e-06	4
XENLA_tissue_00215991	843.377	2	-3.8	NDASIYTGQS(Phospho)PPVTR	Phospho@10=19	VE20120822-26_ITMSms2cid	31.605	30.6	3.4e-06	1
XENLA_tissue_00183033	875.703	3	-4.7	NTNKPQSNGSGNGSDSDMDTNSLER		VE20120822-15_ITMSms2cid	21.152	36.2	3.5e-06	3
XENLA_tissue_00107553	875.703	3	-4.7	NTNKPQSNGSGNGSDSDMDTNSLER		VE20120822-15_ITMSms2cid	21.152	36.2	3.5e-06	3
XENLA_tissue_00141893	875.703	3	-4.7	NTNKPQSNGSGNGSDSDMDTNSLER		VE20120822-15_ITMSms2cid	21.152	36.2	3.5e-06	3
XENLA_tissue_00160596	901.4	2	-4.3	SYNS(Phospho)PINVSNVSEPSK	Phospho@4=3	VE20120822-27_ITMSms2cid	33.888	34.9	3.5e-06	1
XENLA_tissue_00223985	839.367	2	-6.4	S(Phospho)KSDSYTLDPDTLR	Phospho@1=6	VE20120822-12_ITMSms2cid	35.873	36	3.5e-06	1
XENLA_tissue_00007232	987.404	2	-6.3	GLLYDS(Phospho)DEEEEDRPAR	Phospho@6=17	VE20120822-25_ITMSms2cid	34.251	35.8	3.5e-06	2
XENLA_tissue_00172332	987.404	2	-6.3	GLLYDS(Phospho)DEEEEDRPAR	Phospho@6=17	VE20120822-25_ITMSms2cid	34.251	35.8	3.5e-06	2
XENLA_tissue_00169909	899.413	2	-3.9	DQDDAQVNPPSQEVQK		VE20120822-14_ITMSms2cid	22.794	41.9	3.5e-06	1
XENLA_tissue_00277348	1337.02	2	-4.8	EEDDDDIDLFGSDDEEESEDAKR		VE20120822-12_ITMSms2cid	40.419	38.7	3.5e-06	1
XENLA_tissue_00217811	755.985	3	-5	DSAREPDISEC(Carbamidomethyl)PMEPLS(Phospho)PR	Carbamidomethyl@11;Phospho@17=60	VE20120822-12_ITMSms2cid	38.006	40.9	3.5e-06	1
XENLA_tissue_00171536	824.065	3	-2.1	DTHTDYSGQGVDQLQHVIDTIK		VE20120822-26_ITMSms2cid	48.247	40.2	3.5e-06	1
XENLA_tissue_00198160	949.083	3	-5	SHSSEGVSSLSSS(Phospho)PSNSLETQSQSLSR	Phospho@13=2	VE20120822-15_ITMSms2cid	34.413	37.4	3.6e-06	1
XENLA_tissue_00152649	649.338	2	-5.2	DIPGLTDNTVPR		VE20120822-23_ITMSms2cid	37.955	38.1	3.6e-06	3
XENLA_tissue_00050753	774.341	2	-6.2	RTS(Phospho)LDGNFLDSSR	Phospho@3=14	VE20120822-12_ITMSms2cid	36.602	28.7	3.6e-06	1
XENLA_tissue_00281995	783.845	2	-5.6	FEQQDDGDVTVEGK		VE20120822-12_ITMSms2cid	24.852	42.1	3.6e-06	1
XENLA_tissue_00148955	903.873	2	-2.6	QGS(Phospho)DFDGQNSFAINAR	Phospho@3=55	VE20120822-26_ITMSms2cid	39.75	29.9	3.6e-06	1
XENLA_tissue_00226996	589.291	2	-5.8	GGGKDTSAQATGK		VE20120822-13_ITMSms2cid	6.083	34.4	3.6e-06	1
XENLA_tissue_00104527	778.97	3	-3.3	KTFDSSDDEDDM(Oxidation)EESESPQK	Oxidation@12	VE20120822-27_ITMSms2cid	19.36	35	3.7e-06	4
XENLA_tissue_00231072	778.97	3	-3.3	KTFDSSDDEDDM(Oxidation)EESESPQK	Oxidation@12	VE20120822-27_ITMSms2cid	19.36	35	3.7e-06	4
XENLA_tissue_00265756	778.97	3	-3.3	KTFDSSDDEDDM(Oxidation)EESESPQK	Oxidation@12	VE20120822-27_ITMSms2cid	19.36	35	3.7e-06	4
XENLA_tissue_00207374	778.97	3	-3.3	KTFDSSDDEDDM(Oxidation)EESESPQK	Oxidation@12	VE20120822-27_ITMSms2cid	19.36	35	3.7e-06	4
XENLA_tissue_00032370	968.882	2	-6.1	TEQDDDGNWIEDEDQK		VE20120822-13_ITMSms2cid	34.031	37.9	3.7e-06	1
XENLA_tissue_00111927	804.386	2	-4.9	DVSEITGFPEMLGGR		VE20120822-09_ITMSms2cid	52.955	39.8	3.7e-06	1
XENLA_tissue_00275285	926.88	2	-6	S(Phospho)PESSPDSLGSYIYDR	Phospho@1=11	VE20120822-12_ITMSms2cid	45.968	29.6	3.7e-06	2
XENLA_tissue_00277566	926.88	2	-6	S(Phospho)PESSPDSLGSYIYDR	Phospho@1=11	VE20120822-12_ITMSms2cid	45.968	29.6	3.7e-06	2
XENLA_tissue_00179739	956.374	2	-4.6	EFVSSDDS(Phospho)SSDDSAQKK	Phospho@8=1	VE20120822-14_ITMSms2cid	18.911	30.6	3.7e-06	1
XENLA_tissue_00235879	736.351	2	-5.4	DGEPVQGLTNEGQK		VE20120822-12_ITMSms2cid	26.26	35.1	3.7e-06	1
XENLA_tissue_00108623	873.336	2	-4.4	DSGRGDS(Phospho)VSDNGENTR	Phospho@7=15	VE20120822-15_ITMSms2cid	15.272	30.2	3.7e-06	2
XENLA_tissue_00203506	873.336	2	-4.4	DSGRGDS(Phospho)VSDNGENTR	Phospho@7=15	VE20120822-15_ITMSms2cid	15.272	30.2	3.7e-06	2
XENLA_tissue_00111927	710.33	2	-8.3	DGQVIGM(Oxidation)GAGQQSR	Oxidation@7	VE20120822-25_ITMSms2cid	18.985	42.1	3.7e-06	1
XENLA_tissue_00232821	745.831	2	-4.4	ENTKDEEAAPSDGK		VE20120822-27_ITMSms2cid	14.318	35.6	3.7e-06	1
XENLA_tissue_00253927	817.026	3	-5.1	GLS(Phospho)EDTTEETLKEAFDGSVNAR	Phospho@3=13	VE20120822-26_ITMSms2cid	50.907	37.4	3.7e-06	4
XENLA_tissue_00093417	817.026	3	-5.1	GLS(Phospho)EDTTEETLKEAFDGSVNAR	Phospho@3=13	VE20120822-26_ITMSms2cid	50.907	37.4	3.7e-06	4
XENLA_tissue_00125059	817.026	3	-5.1	GLS(Phospho)EDTTEETLKEAFDGSVNAR	Phospho@3=13	VE20120822-26_ITMSms2cid	50.907	37.4	3.7e-06	4
XENLA_tissue_00207548	817.026	3	-5.1	GLS(Phospho)EDTTEETLKEAFDGSVNAR	Phospho@3=13	VE20120822-26_ITMSms2cid	50.907	37.4	3.7e-06	4
XENLA_tissue_00070887	744.628	3	-3	RHS(Phospho)EAEVSENGM(Oxidation)EEETSSK	Phospho@3=22;Oxidation@12	VE20120822-28_ITMSms2cid	15.659	38	3.7e-06	2
XENLA_tissue_00066719	744.628	3	-3	RHS(Phospho)EAEVSENGM(Oxidation)EEETSSK	Phospho@3=22;Oxidation@12	VE20120822-28_ITMSms2cid	15.659	38	3.7e-06	2
XENLA_tissue_00233818	668.791	2	10	DGELSEQSDSNR		VE20120822-12_ITMSms2cid	17.255	38.3	3.7e-06	1
XENLA_tissue_00233719	786.836	2	-4.6	TENKVS(Phospho)PM(Oxidation)ASEQR	Phospho@6=18;Oxidation@8	VE20120822-27_ITMSms2cid	15.455	34.5	3.7e-06	2
XENLA_tissue_00176399	1135.15	3	-9.3	NTNISEENLETAVQADSSEGSNDQHSVEQDR		VE20120822-28_ITMSms2cid	37.686	37	3.8e-06	2
XENLA_tissue_00104449	1135.15	3	-9.3	NTNISEENLETAVQADSSEGSNDQHSVEQDR		VE20120822-28_ITMSms2cid	37.686	37	3.8e-06	2
XENLA_tissue_00089783	1217.5	3	-0.2	SEASSASSEDISESASSESSSESEEESGSEPEPSKK		VE20120822-30_ITMSms2cid	25.095	33.5	3.8e-06	1
XENLA_tissue_00254157	787.405	2	-6.8	S(Phospho)PPTAPPPPGPLLPR	Phospho@1=10	VE20120822-11_ITMSms2cid	40.937	35.8	3.8e-06	1
XENLA_tissue_00149908	607.255	2	-4.3	GDAM(Oxidation)IM(Oxidation)EETGK	Oxidation@4;Oxidation@6	VE20120822-23_ITMSms2cid	17.218	34.5	3.8e-06	1
XENLA_tissue_00114996	803.387	2	-5.7	DFIEQTAALSPEER		VE20120822-23_ITMSms2cid	42.309	37.8	3.8e-06	2
XENLA_tissue_00122385	777.778	2	-4.3	NAEEESESETEEGD		VE20120822-27_ITMSms2cid	18.448	31.4	3.8e-06	1
XENLA_tissue_00220553	1047.47	2	-2.7	SIDS(Phospho)PLC(Carbamidomethyl)SDSPGISPSGIPK	Carbamidomethyl@7;Phospho@4=2	VE20120822-26_ITMSms2cid	43.219	33.1	3.8e-06	1
XENLA_tissue_00226883	649.272	2	-3.8	GATGGGS(Phospho)LSEEPR	Phospho@7=13	VE20120822-26_ITMSms2cid	20.786	36.4	3.8e-06	2
XENLA_tissue_00068672	649.272	2	-3.8	GATGGGS(Phospho)LSEEPR	Phospho@7=13	VE20120822-26_ITMSms2cid	20.786	36.4	3.8e-06	2
XENLA_tissue_00201446	969.364	2	-4.3	AELSGDS(Phospho)GDESDEFSQGK	Phospho@7=11	VE20120822-28_ITMSms2cid	30.066	33.9	3.8e-06	2
XENLA_tissue_00289633	969.364	2	-4.3	AELSGDS(Phospho)GDESDEFSQGK	Phospho@7=11	VE20120822-28_ITMSms2cid	30.066	33.9	3.8e-06	2
XENLA_tissue_00223985	731.805	2	-4.5	S(Phospho)DSYTLDPDTLR	Phospho@1=3	VE20120822-25_ITMSms2cid	41.103	33	3.8e-06	1
XENLA_tissue_00198160	949.083	3	-5.2	S(Phospho)HSSEGVSSLSSSPSNSLETQSQSLSR	Phospho@1|3	VE20120822-29_ITMSms2cid	35.738	36.7	3.8e-06	1
XENLA_tissue_00069671	966.419	2	-11	KGS(Phospho)SGNASEVSVAC(Carbamidomethyl)LTER	Carbamidomethyl@14;Phospho@3=7	VE20120822-27_ITMSms2cid	34.22	27.7	3.9e-06	4
XENLA_tissue_00143556	966.419	2	-11	KGS(Phospho)SGNASEVSVAC(Carbamidomethyl)LTER	Carbamidomethyl@14;Phospho@3=7	VE20120822-27_ITMSms2cid	34.22	27.7	3.9e-06	4
XENLA_tissue_00033910	966.419	2	-11	KGS(Phospho)SGNASEVSVAC(Carbamidomethyl)LTER	Carbamidomethyl@14;Phospho@3=7	VE20120822-27_ITMSms2cid	34.22	27.7	3.9e-06	4
XENLA_tissue_00102991	966.419	2	-11	KGS(Phospho)SGNASEVSVAC(Carbamidomethyl)LTER	Carbamidomethyl@14;Phospho@3=7	VE20120822-27_ITMSms2cid	34.22	27.7	3.9e-06	4
XENLA_tissue_00145068	838.838	2	-4.8	DNEGDEDEEETVAPK		VE20120822-27_ITMSms2cid	21.976	45.9	3.9e-06	2
XENLA_tissue_00276364	693.797	2	-8.1	SC(Carbamidomethyl)T(Phospho)PPLPHQNR	Carbamidomethyl@2;Phospho@3=8	VE20120822-13_ITMSms2cid	21.939	28.3	3.9e-06	1
XENLA_tissue_00202819	1176.49	2	-3.2	EADEDEEVEDVVPEMPS(Phospho)PKK	Phospho@17	VE20120822-13_ITMSms2cid	40.155	30.3	3.9e-06	2
XENLA_tissue_00220980	907.866	2	-4.1	ETANQSPDS(Phospho)TEVAEEK	Phospho@9=5	VE20120822-28_ITMSms2cid	20.313	35	3.9e-06	2
XENLA_tissue_00162699	907.866	2	-4.1	ETANQSPDS(Phospho)TEVAEEK	Phospho@9=5	VE20120822-28_ITMSms2cid	20.313	35	3.9e-06	2
XENLA_tissue_00231050	1051.94	2	-6.4	DDGTYYEFGEDIPEAPER		VE20120822-11_ITMSms2cid	46.359	38.8	3.9e-06	1
XENLA_tissue_00000025	655.3	2	-8.3	AIQESAEVS(Phospho)PAK	Phospho@9=44	VE20120822-12_ITMSms2cid	21.904	31.6	3.9e-06	2
XENLA_tissue_00226843	655.3	2	-8.3	AIQESAEVS(Phospho)PAK	Phospho@9=44	VE20120822-12_ITMSms2cid	21.904	31.6	3.9e-06	2
XENLA_tissue_00245897	1190.19	3	-5.9	TETSEAEESPM(Oxidation)QTSANVSKDPNS(Phospho)PVVEEAPIAK	Oxidation@11;Phospho@23=19	VE20120822-28_ITMSms2cid	31.608	35.7	3.9e-06	2
XENLA_tissue_00263610	1190.19	3	-5.9	TETSEAEESPM(Oxidation)QTSANVSKDPNS(Phospho)PVVEEAPIAK	Oxidation@11;Phospho@23=19	VE20120822-28_ITMSms2cid	31.608	35.7	3.9e-06	2
XENLA_tissue_00250003	681.816	2	-4.7	SES(Phospho)PPAELPSLR	Phospho@3=9	VE20120822-25_ITMSms2cid	39.447	30.6	3.9e-06	1
XENLA_tissue_00249518	1116.45	2	-4.1	HSAFADDS(Phospho)DEETSVGESLQK	Phospho@8=24	VE20120822-27_ITMSms2cid	33.91	33.2	3.9e-06	3
XENLA_tissue_00261969	1116.45	2	-4.1	HSAFADDS(Phospho)DEETSVGESLQK	Phospho@8=24	VE20120822-27_ITMSms2cid	33.91	33.2	3.9e-06	3
XENLA_tissue_00282735	855.396	2	-5.1	QGSSAQTVSQQSSATDK		VE20120822-14_ITMSms2cid	15.548	31.4	3.9e-06	3
XENLA_tissue_00275905	855.396	2	-5.1	QGSSAQTVSQQSSATDK		VE20120822-14_ITMSms2cid	15.548	31.4	3.9e-06	3
XENLA_tissue_00075809	855.396	2	-5.1	QGSSAQTVSQQSSATDK		VE20120822-14_ITMSms2cid	15.548	31.4	3.9e-06	3
XENLA_tissue_00085192	623.316	2	-5.5	DLDDVVNSGLAK		VE20120822-23_ITMSms2cid	39.622	45.1	3.9e-06	5
XENLA_tissue_00033522	820.435	2	-5.4	C(Carbamidomethyl)LTPLILGQEAPAEK	Carbamidomethyl@1	VE20120822-23_ITMSms2cid	43.319	41.2	3.9e-06	1
XENLA_tissue_00119160	839.865	2	-3.6	IEDVGSDEEEEGKDK		VE20120822-26_ITMSms2cid	18.185	44.5	4e-06	2
XENLA_tissue_00205325	972.923	2	-7.2	GNAGLVTYS(Phospho)PPM(Oxidation)GSVNER	Phospho@9=16;Oxidation@12	VE20120822-26_ITMSms2cid	35.925	31	4e-06	1
XENLA_tissue_00178236	744.856	2	-3.7	S(Phospho)PAKEQAQPVEPK	Phospho@1	VE20120822-14_ITMSms2cid	16.288	31.5	4e-06	4
XENLA_tissue_00247254	744.856	2	-3.7	S(Phospho)PAKEQAQPVEPK	Phospho@1	VE20120822-14_ITMSms2cid	16.288	31.5	4e-06	4
XENLA_tissue_00264049	744.856	2	-3.7	S(Phospho)PAKEQAQPVEPK	Phospho@1	VE20120822-14_ITMSms2cid	16.288	31.5	4e-06	4
XENLA_tissue_00044719	744.856	2	-3.7	S(Phospho)PAKEQAQPVEPK	Phospho@1	VE20120822-14_ITMSms2cid	16.288	31.5	4e-06	4
XENLA_tissue_00288450	831.372	2	-4	HQTGPS(Phospho)PPPPANPER	Phospho@6=27	VE20120822-28_ITMSms2cid	19.091	30.2	4.1e-06	2
XENLA_tissue_00237552	831.372	2	-4	HQTGPS(Phospho)PPPPANPER	Phospho@6=27	VE20120822-28_ITMSms2cid	19.091	30.2	4.1e-06	2
XENLA_tissue_00202984	739.885	2	-4.4	ETLLNSATTSLNSK		VE20120822-25_ITMSms2cid	36.899	33.7	4.1e-06	1
XENLA_tissue_00120525	968.902	2	-4.3	M(Met-loss)GLS(Phospho)GQEDLTTSEDEFTK	Met-loss@1;Phospho@4=33	VE20120822-12_ITMSms2cid	41.366	35	4.1e-06	1
XENLA_tissue_00132688	874.436	2	-4.8	RLS(Phospho)VDNQIPALGADAK	Phospho@3	VE20120822-11_ITMSms2cid	38.813	29.3	4.1e-06	3
XENLA_tissue_00232088	874.436	2	-4.8	RLS(Phospho)VDNQIPALGADAK	Phospho@3	VE20120822-11_ITMSms2cid	38.813	29.3	4.1e-06	3
XENLA_tissue_00235753	874.436	2	-4.8	RLS(Phospho)VDNQIPALGADAK	Phospho@3	VE20120822-11_ITMSms2cid	38.813	29.3	4.1e-06	3
XENLA_tissue_00069546	767.373	2	-5	S(Phospho)PSPQIPQVFPTR	Phospho@1=9	VE20120822-12_ITMSms2cid	44.634	35.2	4.1e-06	2
XENLA_tissue_00276364	767.373	2	-5	S(Phospho)PSPQIPQVFPTR	Phospho@1=9	VE20120822-12_ITMSms2cid	44.634	35.2	4.1e-06	2
XENLA_tissue_00085192	623.316	2	-5.9	DLDDVVNSGLAK		VE20120822-09_ITMSms2cid	40.231	41.4	4.1e-06	5
XENLA_tissue_00207374	809.379	2	-6	M(Met-loss+Acetyl)AENGDKEQLDLDTK	Met-loss+Acetyl@1	VE20120822-11_ITMSms2cid	29.548	40.6	4.1e-06	1
XENLA_tissue_00010219	770.37	3	-3.9	YGKDATNVGDEGGFAPNILENK		VE20120822-12_ITMSms2cid	39.767	40.2	4.1e-06	3
XENLA_tissue_00081312	807.848	2	-6	ETVSEESSQMC(Carbamidomethyl)LSK	Carbamidomethyl@11	VE20120822-25_ITMSms2cid	28.418	35.5	4.1e-06	2
XENLA_tissue_00190413	672.376	2	-5.5	AIADAGATVIVTGGK		VE20120822-23_ITMSms2cid	33.705	41.9	4.1e-06	1
XENLA_tissue_00234915	724.661	3	-4.1	SKEILSSSSSGSDSDSEVDQK		VE20120822-17_ITMSms2cid	20.666	32.5	4.2e-06	1
XENLA_tissue_00288034	917.885	2	-5.7	STTESQSDDVQVFS(Phospho)PK	Phospho@14=49	VE20120822-13_ITMSms2cid	33.71	29.4	4.2e-06	1
XENLA_tissue_00104449	953.413	2	-6.2	NLTESTLFDNLSS(Phospho)PC(Carbamidomethyl)K	Carbamidomethyl@15;Phospho@13=11	VE20120822-25_ITMSms2cid	48.727	36.4	4.2e-06	1
XENLA_tissue_00079877	951.44	3	-4.3	DGSEEETEQEQTTNLTVEPHVIPNR		VE20120822-13_ITMSms2cid	35.842	39.4	4.2e-06	1
XENLA_tissue_00158913	574.277	2	-3.7	T(Phospho)SPLAQTPPR	Phospho@1|2	VE20120822-26_ITMSms2cid	23.399	26.4	4.2e-06	1
XENLA_tissue_00008487	689.258	2	-4.6	GGDYS(Phospho)PDRDMGK	Phospho@5=16	VE20120822-12_ITMSms2cid	21.683	28.2	4.2e-06	1
XENLA_tissue_00212834	859.899	2	-4.2	SGENEVFQPAGDVNQK		VE20120822-26_ITMSms2cid	29.561	37.9	4.2e-06	2
XENLA_tissue_00113146	700.829	2	-4.2	Q(Gln->pyro-Glu)NS(Phospho)AQDVHVVLK	Gln->pyro-Glu@1;Phospho@3	VE20120822-12_ITMSms2cid	33.496	33.8	4.3e-06	2
XENLA_tissue_00127439	823.884	2	-4.8	QDLPNAM(Oxidation)NAAEITDK	Oxidation@7	VE20120822-24_ITMSms2cid	31.601	32.5	4.3e-06	1
XENLA_tissue_00220980	641.79	2	-2.3	ENGSTSSSSAVEK		VE20120822-27_ITMSms2cid	13.826	31.7	4.3e-06	5
XENLA_tissue_00177836	641.79	2	-2.3	ENGSTSSSSAVEK		VE20120822-27_ITMSms2cid	13.826	31.7	4.3e-06	5
XENLA_tissue_00183118	641.79	2	-2.3	ENGSTSSSSAVEK		VE20120822-27_ITMSms2cid	13.826	31.7	4.3e-06	5
XENLA_tissue_00229514	641.79	2	-2.3	ENGSTSSSSAVEK		VE20120822-27_ITMSms2cid	13.826	31.7	4.3e-06	5
XENLA_tissue_00281461	641.79	2	-2.3	ENGSTSSSSAVEK		VE20120822-27_ITMSms2cid	13.826	31.7	4.3e-06	5
XENLA_tissue_00186958	1317.86	3	-6.2	AQEAEYEESSGAAGVPTKDNQSSDESDEDDEDYQQK		VE20120822-30_ITMSms2cid	27.212	31.4	4.3e-06	4
XENLA_tissue_00202721	1317.86	3	-6.2	AQEAEYEESSGAAGVPTKDNQSSDESDEDDEDYQQK		VE20120822-30_ITMSms2cid	27.212	31.4	4.3e-06	4
XENLA_tissue_00245879	1317.86	3	-6.2	AQEAEYEESSGAAGVPTKDNQSSDESDEDDEDYQQK		VE20120822-30_ITMSms2cid	27.212	31.4	4.3e-06	4
XENLA_tissue_00292806	1317.86	3	-6.2	AQEAEYEESSGAAGVPTKDNQSSDESDEDDEDYQQK		VE20120822-30_ITMSms2cid	27.212	31.4	4.3e-06	4
XENLA_tissue_00003607	754.351	2	-5.6	GGDDLDPNYVLSSR		VE20120822-24_ITMSms2cid	38.83	43.4	4.4e-06	5
XENLA_tissue_00269896	754.351	2	-5.6	GGDDLDPNYVLSSR		VE20120822-24_ITMSms2cid	38.83	43.4	4.4e-06	5
XENLA_tissue_00029004	754.351	2	-5.6	GGDDLDPNYVLSSR		VE20120822-24_ITMSms2cid	38.83	43.4	4.4e-06	5
XENLA_tissue_00000025	959.057	3	-3.4	NNSGETEQVKDPPS(Phospho)PSTSSGQQS(Phospho)PEK	Phospho@14=14;Phospho@23=3	VE20120822-17_ITMSms2cid	20.829	36.1	4.4e-06	2
XENLA_tissue_00226843	959.057	3	-3.4	NNSGETEQVKDPPS(Phospho)PSTSSGQQS(Phospho)PEK	Phospho@14=14;Phospho@23=3	VE20120822-17_ITMSms2cid	20.829	36.1	4.4e-06	2
XENLA_tissue_00249453	639.745	2	-3.9	DS(Phospho)YVGDEAQSK	Phospho@2=27	VE20120822-27_ITMSms2cid	20.222	31.3	4.4e-06	8
XENLA_tissue_00137000	639.745	2	-3.9	DS(Phospho)YVGDEAQSK	Phospho@2=27	VE20120822-27_ITMSms2cid	20.222	31.3	4.4e-06	8
XENLA_tissue_00161744	639.745	2	-3.9	DS(Phospho)YVGDEAQSK	Phospho@2=27	VE20120822-27_ITMSms2cid	20.222	31.3	4.4e-06	8
XENLA_tissue_00262060	639.745	2	-3.9	DS(Phospho)YVGDEAQSK	Phospho@2=27	VE20120822-27_ITMSms2cid	20.222	31.3	4.4e-06	8
XENLA_tissue_00239641	639.745	2	-3.9	DS(Phospho)YVGDEAQSK	Phospho@2=27	VE20120822-27_ITMSms2cid	20.222	31.3	4.4e-06	8
XENLA_tissue_00086551	639.745	2	-3.9	DS(Phospho)YVGDEAQSK	Phospho@2=27	VE20120822-27_ITMSms2cid	20.222	31.3	4.4e-06	8
XENLA_tissue_00126326	639.745	2	-3.9	DS(Phospho)YVGDEAQSK	Phospho@2=27	VE20120822-27_ITMSms2cid	20.222	31.3	4.4e-06	8
XENLA_tissue_00290209	921.724	3	-3.7	KQESEEEDDEESEDEPMEVAPALK		VE20120822-27_ITMSms2cid	34	45	4.4e-06	2
XENLA_tissue_00125059	921.724	3	-3.7	KQESEEEDDEESEDEPMEVAPALK		VE20120822-27_ITMSms2cid	34	45	4.4e-06	2
XENLA_tissue_00185770	1062.49	2	-5.7	ESGNVSSSS(Phospho)PVAPTSITAQPK	Phospho@9=4	VE20120822-14_ITMSms2cid	30.478	35	4.4e-06	2
XENLA_tissue_00039206	1062.49	2	-5.7	ESGNVSSSS(Phospho)PVAPTSITAQPK	Phospho@9=4	VE20120822-14_ITMSms2cid	30.478	35	4.4e-06	2
XENLA_tissue_00015653	790.317	2	-5	M(Met-loss+Acetyl)S(Phospho)SDKIFAEGESC(Carbamidomethyl)K	Carbamidomethyl@13;Met-loss+Acetyl@1;Phospho@2|3	VE20120822-26_ITMSms2cid	34.85	26.8	4.4e-06	2
XENLA_tissue_00137071	790.317	2	-5	M(Met-loss+Acetyl)S(Phospho)SDKIFAEGESC(Carbamidomethyl)K	Carbamidomethyl@13;Met-loss+Acetyl@1;Phospho@2|3	VE20120822-26_ITMSms2cid	34.85	26.8	4.4e-06	2
XENLA_tissue_00155135	860.849	2	-3.4	EDLNNQEEEDPM(Oxidation)NK	Oxidation@12	VE20120822-26_ITMSms2cid	18.798	37.7	4.5e-06	1
XENLA_tissue_00281358	830.022	3	-4.3	QT(Phospho)PSSPVNIAMQDSFGC(Carbamidomethyl)AVENR	Carbamidomethyl@17;Phospho@2=5	VE20120822-28_ITMSms2cid	48.341	36.6	4.5e-06	2
XENLA_tissue_00147835	830.022	3	-4.3	QT(Phospho)PSSPVNIAMQDSFGC(Carbamidomethyl)AVENR	Carbamidomethyl@17;Phospho@2=5	VE20120822-28_ITMSms2cid	48.341	36.6	4.5e-06	2
XENLA_tissue_00111927	710.33	2	-8.3	DGQVIGM(Oxidation)GAGQQSR	Oxidation@7	VE20120822-31_ITMSms2cid	18.959	35	4.5e-06	1
XENLA_tissue_00206555	1142.99	2	-7	SDQLHQAAATSTSASNFS(Phospho)PER	Phospho@18=8	VE20120822-14_ITMSms2cid	28.775	31.2	4.5e-06	3
XENLA_tissue_00203268	1142.99	2	-7	SDQLHQAAATSTSASNFS(Phospho)PER	Phospho@18=8	VE20120822-14_ITMSms2cid	28.775	31.2	4.5e-06	3
XENLA_tissue_00262557	1142.99	2	-7	SDQLHQAAATSTSASNFS(Phospho)PER	Phospho@18=8	VE20120822-14_ITMSms2cid	28.775	31.2	4.5e-06	3
XENLA_tissue_00259297	672.826	2	-4.8	DNGIVTGNGNLDR		VE20120822-25_ITMSms2cid	26.694	37.5	4.5e-06	2
XENLA_tissue_00206843	672.826	2	-4.8	DNGIVTGNGNLDR		VE20120822-25_ITMSms2cid	26.694	37.5	4.5e-06	2
XENLA_tissue_00051950	773.922	2	-6.7	VLEQLTGQTPVFSK		VE20120822-24_ITMSms2cid	40.474	36.4	4.5e-06	4
XENLA_tissue_00019085	668.285	2	-1.6	SDQGEESPGSSQK		VE20120822-28_ITMSms2cid	13.487	33.8	4.5e-06	1
XENLA_tissue_00250986	877.721	3	-4.5	VSEEPGLDKGDGAEEC(Carbamidomethyl)ELDDPELK	Carbamidomethyl@16	VE20120822-12_ITMSms2cid	35.316	40.5	4.6e-06	1
XENLA_tissue_00047838	687.808	2	-5.4	SRS(Phospho)TDQGPPPPR	Phospho@3=6	VE20120822-14_ITMSms2cid	15.278	29.6	4.6e-06	3
XENLA_tissue_00077910	687.808	2	-5.4	SRS(Phospho)TDQGPPPPR	Phospho@3=6	VE20120822-14_ITMSms2cid	15.278	29.6	4.6e-06	3
XENLA_tissue_00174531	687.808	2	-5.4	SRS(Phospho)TDQGPPPPR	Phospho@3=6	VE20120822-14_ITMSms2cid	15.278	29.6	4.6e-06	3
XENLA_tissue_00160758	945.927	2	-5	GEDEEDGTLQVQETNVK		VE20120822-12_ITMSms2cid	28.532	42.2	4.6e-06	2
XENLA_tissue_00168434	945.927	2	-5	GEDEEDGTLQVQETNVK		VE20120822-12_ITMSms2cid	28.532	42.2	4.6e-06	2
XENLA_tissue_00093417	976.684	3	-5.8	KQES(Phospho)EDEES(Phospho)DEDEEEPMEVASAQK	Phospho@4=53;Phospho@9=48	VE20120822-16_ITMSms2cid	32.419	34.3	4.6e-06	1
XENLA_tissue_00110340	755.312	2	-4.7	EDGSIQNESSC(Carbamidomethyl)QR	Carbamidomethyl@11	VE20120822-27_ITMSms2cid	16.451	38.5	4.6e-06	2
XENLA_tissue_00269775	1200.5	2	-5	EFC(Carbamidomethyl)EEALNSLEGTGDQTENEK	Carbamidomethyl@3	VE20120822-26_ITMSms2cid	42.805	33.2	4.6e-06	1
XENLA_tissue_00254963	924.408	3	-4.7	QDLTEDSGDSKDVSEVSEATESTDVK		VE20120822-28_ITMSms2cid	33.27	37.1	4.6e-06	1
XENLA_tissue_00162087	773.893	2	-5.5	LEES(Phospho)PILQATPLR	Phospho@4=52	VE20120822-24_ITMSms2cid	43.398	33	4.6e-06	3
XENLA_tissue_00224848	773.893	2	-5.5	LEES(Phospho)PILQATPLR	Phospho@4=52	VE20120822-24_ITMSms2cid	43.398	33	4.6e-06	3
XENLA_tissue_00263610	773.893	2	-5.5	LEES(Phospho)PILQATPLR	Phospho@4=52	VE20120822-24_ITMSms2cid	43.398	33	4.6e-06	3
XENLA_tissue_00289633	969.365	2	-2.9	AELSGDSGDES(Phospho)DEFSQGK	Phospho@11=19	VE20120822-13_ITMSms2cid	29.623	32.3	4.6e-06	2
XENLA_tissue_00201446	969.365	2	-2.9	AELSGDSGDES(Phospho)DEFSQGK	Phospho@11=19	VE20120822-13_ITMSms2cid	29.623	32.3	4.6e-06	2
XENLA_tissue_00174565	707.822	2	-5.9	Q(Gln->pyro-Glu)AEQDGKLEEER	Gln->pyro-Glu@1	VE20120822-25_ITMSms2cid	21.793	33.5	4.6e-06	2
XENLA_tissue_00272770	726.003	3	-5.6	RNS(Phospho)QPSFLGSDGFESQIVK	Phospho@3=2	VE20120822-12_ITMSms2cid	46.254	37.2	4.7e-06	2
XENLA_tissue_00284028	726.003	3	-5.6	RNS(Phospho)QPSFLGSDGFESQIVK	Phospho@3=2	VE20120822-12_ITMSms2cid	46.254	37.2	4.7e-06	2
XENLA_tissue_00117302	1183.5	2	-2.4	EADEDEEVEDVLPEMPS(Phospho)PKK	Phospho@17	VE20120822-27_ITMSms2cid	43.395	31.3	4.7e-06	1
XENLA_tissue_00259884	715.811	2	-3.8	S(Phospho)QDASPLQETFK	Phospho@1=42	VE20120822-12_ITMSms2cid	39.407	31.3	4.7e-06	1
XENLA_tissue_00246558	672.798	2	-4.3	DHISPST(Phospho)SPAPR	Phospho@7=1	VE20120822-13_ITMSms2cid	18.984	29.5	4.7e-06	1
XENLA_tissue_00188561	902.422	2	-2	ADAPDDLDDLNFLNQK		VE20120822-25_ITMSms2cid	50.002	35.4	4.7e-06	3
XENLA_tissue_00177078	902.422	2	-2	ADAPDDLDDLNFLNQK		VE20120822-25_ITMSms2cid	50.002	35.4	4.7e-06	3
XENLA_tissue_00023882	736.381	2	-5.5	VEAINALGEGELEK		VE20120822-09_ITMSms2cid	38.824	43.7	4.7e-06	6
XENLA_tissue_00089019	657.733	2	-3	HES(Phospho)DEEFDAR	Phospho@3	VE20120822-26_ITMSms2cid	20.883	29.4	4.7e-06	2
XENLA_tissue_00169505	700.317	2	-5.8	SNS(Phospho)LEELGLETK	Phospho@3=6	VE20120822-14_ITMSms2cid	40.97	28.9	4.8e-06	1
XENLA_tissue_00282191	1123	2	-5.6	NVEAVTDEANSDAQS(Phospho)PPPVPK	Phospho@15=14	VE20120822-27_ITMSms2cid	32.196	32.9	4.8e-06	1
XENLA_tissue_00119292	767.345	2	-2.9	C(Carbamidomethyl)GKS(Phospho)LESTTLTEK	Carbamidomethyl@1;Phospho@4=22	VE20120822-26_ITMSms2cid	24.58	30.8	4.8e-06	4
XENLA_tissue_00191154	767.345	2	-2.9	C(Carbamidomethyl)GKS(Phospho)LESTTLTEK	Carbamidomethyl@1;Phospho@4=22	VE20120822-26_ITMSms2cid	24.58	30.8	4.8e-06	4
XENLA_tissue_00032240	767.345	2	-2.9	C(Carbamidomethyl)GKS(Phospho)LESTTLTEK	Carbamidomethyl@1;Phospho@4=22	VE20120822-26_ITMSms2cid	24.58	30.8	4.8e-06	4
XENLA_tissue_00133931	767.345	2	-2.9	C(Carbamidomethyl)GKS(Phospho)LESTTLTEK	Carbamidomethyl@1;Phospho@4=22	VE20120822-26_ITMSms2cid	24.58	30.8	4.8e-06	4
XENLA_tissue_00069300	972.491	3	-2.9	Q(Gln->pyro-Glu)PPLQQATLAGKVT(Phospho)PPPQSPAVDQLDR	Gln->pyro-Glu@1;Phospho@14=23	VE20120822-26_ITMSms2cid	45.627	33.2	4.8e-06	2
XENLA_tissue_00124210	972.491	3	-2.9	Q(Gln->pyro-Glu)PPLQQATLAGKVT(Phospho)PPPQSPAVDQLDR	Gln->pyro-Glu@1;Phospho@14=23	VE20120822-26_ITMSms2cid	45.627	33.2	4.8e-06	2
XENLA_tissue_00193179	811.314	2	-6.7	S(Phospho)VGNSSVDGDGFMNR	Phospho@1=12	VE20120822-12_ITMSms2cid	35.985	26.8	4.8e-06	1
XENLA_tissue_00244187	925.375	2	-4.5	ATASLGM(Oxidation)SSSEEAGGS(Phospho)SPK	Oxidation@7;Phospho@16=1	VE20120822-27_ITMSms2cid	20.703	28.7	4.8e-06	1
XENLA_tissue_00158913	652.327	2	-4.4	RTS(Phospho)PLAQTPPR	Phospho@3=14	VE20120822-12_ITMSms2cid	19.785	29.7	4.8e-06	1
XENLA_tissue_00111600	916.638	5	-3.9	GPRPNNQQNQGAEVTEQSENKDPVAPTSEALASGDDPQRPPPR		VE20120822-16_ITMSms2cid	29.007	49.7	4.8e-06	1
XENLA_tissue_00201446	898.091	3	-4.1	KGDKPKPIDLSESDDNDNFNQTSK		VE20120822-14_ITMSms2cid	26.187	38.5	4.9e-06	2
XENLA_tissue_00185535	859.87	2	-4.1	S(Phospho)GSTNVASVS(Phospho)PVPAGTK	Phospho@1=0;Phospho@10=18	VE20120822-15_ITMSms2cid	28.059	29.9	4.9e-06	2
XENLA_tissue_00121988	859.87	2	-4.1	S(Phospho)GSTNVASVS(Phospho)PVPAGTK	Phospho@1=0;Phospho@10=18	VE20120822-15_ITMSms2cid	28.059	29.9	4.9e-06	2
XENLA_tissue_00274319	824.31	2	-4.2	DVTEC(Carbamidomethyl)GGELS(Phospho)SEER	Carbamidomethyl@5;Phospho@10=6	VE20120822-13_ITMSms2cid	27.34	33.4	4.9e-06	1
XENLA_tissue_00145326	932.86	2	-3.3	SIM(Oxidation)EFSEEEDGS(Phospho)PPSK	Oxidation@3;Phospho@12=8	VE20120822-26_ITMSms2cid	32.45	27.4	4.9e-06	1
XENLA_tissue_00234915	751.317	3	-3.9	SKEILSSSSS(Phospho)GSDSDSEVDQK	Phospho@10=2	VE20120822-29_ITMSms2cid	23.519	39.1	4.9e-06	1
XENLA_tissue_00145326	827.387	2	-4.2	SSIVEQSIAQS(Phospho)PEAK	Phospho@11=39	VE20120822-26_ITMSms2cid	31.212	34.7	4.9e-06	1
XENLA_tissue_00018261	842.336	2	-2.7	EC(Carbamidomethyl)ELSDASAGC(Carbamidomethyl)GSGQR	Carbamidomethyl@2;Carbamidomethyl@11	VE20120822-27_ITMSms2cid	21.146	30.9	4.9e-06	2
XENLA_tissue_00131878	842.336	2	-2.7	EC(Carbamidomethyl)ELSDASAGC(Carbamidomethyl)GSGQR	Carbamidomethyl@2;Carbamidomethyl@11	VE20120822-27_ITMSms2cid	21.146	30.9	4.9e-06	2
XENLA_tissue_00011800	784.345	2	-5.1	AVTEC(Carbamidomethyl)GTELSSEER	Carbamidomethyl@5	VE20120822-11_ITMSms2cid	24.875	34.5	4.9e-06	1
XENLA_tissue_00223527	853.864	2	-4	Q(Gln->pyro-Glu)SSSVEQPASPSQS(Phospho)PK	Gln->pyro-Glu@1;Phospho@14=5	VE20120822-29_ITMSms2cid	23.551	41.1	4.9e-06	1
XENLA_tissue_00010219	980.962	2	-4.4	DATNVGDEGGFAPNILENK		VE20120822-13_ITMSms2cid	44.043	39.2	5e-06	3
XENLA_tissue_00291564	1139.02	2	-1	EKS(Phospho)GGDALEAAEAPANTLPAER	Phospho@3=69	VE20120822-27_ITMSms2cid	35.647	29.7	5e-06	3
XENLA_tissue_00037396	1139.02	2	-1	EKS(Phospho)GGDALEAAEAPANTLPAER	Phospho@3=69	VE20120822-27_ITMSms2cid	35.647	29.7	5e-06	3
XENLA_tissue_00203922	936.753	3	-4.4	KGDKPKPTDLSESDDDNDNFNQNSK		VE20120822-15_ITMSms2cid	21.49	38.8	5e-06	1
XENLA_tissue_00178228	876.03	3	-4.9	APEEETKEVNGDLDSNSM(Oxidation)GGDC(Carbamidomethyl)QK	Carbamidomethyl@22;Oxidation@18	VE20120822-28_ITMSms2cid	22.694	34.1	5e-06	2
XENLA_tissue_00244187	876.03	3	-4.9	APEEETKEVNGDLDSNSM(Oxidation)GGDC(Carbamidomethyl)QK	Carbamidomethyl@22;Oxidation@18	VE20120822-28_ITMSms2cid	22.694	34.1	5e-06	2
XENLA_tissue_00158913	710.024	3	-4.8	RLPDIPGVTS(Phospho)PNTVVEEPK	Phospho@10=9	VE20120822-25_ITMSms2cid	45.096	35.5	5e-06	1
XENLA_tissue_00053049	852.864	2	-3.9	EDC(Carbamidomethyl)DKYSFQTQQR	Carbamidomethyl@3	VE20120822-26_ITMSms2cid	23.795	40.8	5e-06	1
XENLA_tissue_00088845	924.898	2	-2.9	S(Phospho)VENLPEC(Carbamidomethyl)GITHEQR	Carbamidomethyl@8;Phospho@1=44	VE20120822-27_ITMSms2cid	30.389	31	5e-06	1
XENLA_tissue_00234915	751.316	3	-4.8	SKEILSSSS(Phospho)SGSDSDSEVDQK	Phospho@9|10	VE20120822-15_ITMSms2cid	23.844	38.1	5e-06	1
XENLA_tissue_00207040	790.889	2	-5.5	RNS(Phospho)ANPLLLNSSSK	Phospho@3=77	VE20120822-12_ITMSms2cid	30.706	28.7	5e-06	4
XENLA_tissue_00108736	790.889	2	-5.5	RNS(Phospho)ANPLLLNSSSK	Phospho@3=77	VE20120822-12_ITMSms2cid	30.706	28.7	5e-06	4
XENLA_tissue_00212896	790.889	2	-5.5	RNS(Phospho)ANPLLLNSSSK	Phospho@3=77	VE20120822-12_ITMSms2cid	30.706	28.7	5e-06	4
XENLA_tissue_00036813	616.308	2	-6.3	DVDGVTDVNLGK		VE20120822-24_ITMSms2cid	32.67	42.7	5e-06	1
XENLA_tissue_00259291	902.828	5	-4.7	GPRPNNQQNQGAEVTDQSENKDPAAPTSEALASGDGQQRPPPR		VE20120822-30_ITMSms2cid	26.258	50.3	5.1e-06	1
XENLA_tissue_00187457	878.853	2	2.1	DTNQNMGPSSS(Phospho)PGQTR	Phospho@11=7	VE20120822-15_ITMSms2cid	19.254	32.8	5.1e-06	1
XENLA_tissue_00215833	642.602	3	-5.6	KDEDDDESQTSC(Carbamidomethyl)SGKPK	Carbamidomethyl@12	VE20120822-15_ITMSms2cid	13.475	39.3	5.1e-06	1
XENLA_tissue_00038467	770.817	2	-3.7	GQEC(Carbamidomethyl)EYPTTQDGR	Carbamidomethyl@4	VE20120822-27_ITMSms2cid	20.053	36.7	5.1e-06	3
XENLA_tissue_00123445	770.817	2	-3.7	GQEC(Carbamidomethyl)EYPTTQDGR	Carbamidomethyl@4	VE20120822-27_ITMSms2cid	20.053	36.7	5.1e-06	3
XENLA_tissue_00108955	807.39	2	-5.4	DYGVLKEEDGVAYR		VE20120822-10_ITMSms2cid	34.868	31	5.1e-06	1
XENLA_tissue_00140127	1149.98	2	-4.6	STDSSDSSELETDEEQQAVNK		VE20120822-14_ITMSms2cid	27.83	32.9	5.1e-06	1
XENLA_tissue_00259011	1010.39	3	-6.3	M(Met-loss+Acetyl)SDSEQQYM(Oxidation)ETNAENGHEAC(Carbamidomethyl)DAEAAEGK	Carbamidomethyl@20;Met-loss+Acetyl@1;Oxidation@9	VE20120822-13_ITMSms2cid	28.132	37.1	5.2e-06	1
XENLA_tissue_00155302	655.294	2	-7.9	DADDAVYELNGK		VE20120822-10_ITMSms2cid	33.628	32.7	5.2e-06	3
XENLA_tissue_00257900	693.805	2	-4.2	LDYDEDASAM(Oxidation)LK	Oxidation@10	VE20120822-23_ITMSms2cid	30.937	30.1	5.2e-06	3
XENLA_tissue_00230728	702.947	3	-2.7	SEEGGDHSEMPSAPS(Phospho)TPPSK	Phospho@15|16	VE20120822-14_ITMSms2cid	24.347	34.5	5.2e-06	3
XENLA_tissue_00245253	702.947	3	-2.7	SEEGGDHSEMPSAPS(Phospho)TPPSK	Phospho@15|16	VE20120822-14_ITMSms2cid	24.347	34.5	5.2e-06	3
XENLA_tissue_00279405	702.947	3	-2.7	SEEGGDHSEMPSAPS(Phospho)TPPSK	Phospho@15|16	VE20120822-14_ITMSms2cid	24.347	34.5	5.2e-06	3
XENLA_tissue_00090552	878.366	3	-4.2	SKDHFGLEGDEESTM(Oxidation)LEDSVS(Phospho)PK	Oxidation@15;Phospho@21=11	VE20120822-26_ITMSms2cid	36.853	37.2	5.2e-06	2
XENLA_tissue_00237440	878.366	3	-4.2	SKDHFGLEGDEESTM(Oxidation)LEDSVS(Phospho)PK	Oxidation@15;Phospho@21=11	VE20120822-26_ITMSms2cid	36.853	37.2	5.2e-06	2
XENLA_tissue_00217033	872.383	2	-5.8	SEDSGIGLSASS(Phospho)PELSK	Phospho@12=11	VE20120822-12_ITMSms2cid	35.694	36.8	5.2e-06	1
XENLA_tissue_00104279	1245.5	2	-5.9	ETPS(Phospho)SPVNTEMQDNFGC(Carbamidomethyl)AVGNR	Carbamidomethyl@17;Phospho@4=1	VE20120822-14_ITMSms2cid	41.375	31.3	5.2e-06	2
XENLA_tissue_00215301	1020.44	3	-5.9	DSGEKPAQSNEADPGSPQTTGC(Carbamidomethyl)SPPSSADGK	Carbamidomethyl@22	VE20120822-16_ITMSms2cid	20.378	32.6	5.3e-06	1
XENLA_tissue_00259291	759.289	3	-5.4	ADTAGES(Phospho)GGEGVSPEQM(Oxidation)SEGER	Phospho@7=20;Oxidation@17	VE20120822-28_ITMSms2cid	22.263	30.5	5.3e-06	1
XENLA_tissue_00077149	832.857	2	-4.3	IEDVGSDDEEEGKDK		VE20120822-12_ITMSms2cid	17.814	50.1	5.3e-06	1
XENLA_tissue_00178906	791.688	3	-2.9	HGEEEVEEEVEPNYKAPEMK		VE20120822-26_ITMSms2cid	31.045	35.9	5.3e-06	1
XENLA_tissue_00271577	780.867	2	-4.8	SYPFDSVS(Phospho)PLQLK	Phospho@8=14	VE20120822-23_ITMSms2cid	50.563	38	5.3e-06	1
XENLA_tissue_00028166	978.424	2	-3.8	LLEDSDS(Phospho)DEEGSQVKPK	Phospho@7=11	VE20120822-13_ITMSms2cid	24.673	37.3	5.3e-06	1
XENLA_tissue_00237440	878.366	3	-4.4	SKDHFGLEGDEESTM(Oxidation)LEDSVS(Phospho)PK	Oxidation@15;Phospho@21=13	VE20120822-12_ITMSms2cid	36.762	34.5	5.3e-06	2
XENLA_tissue_00090552	878.366	3	-4.4	SKDHFGLEGDEESTM(Oxidation)LEDSVS(Phospho)PK	Oxidation@15;Phospho@21=13	VE20120822-12_ITMSms2cid	36.762	34.5	5.3e-06	2
XENLA_tissue_00120818	859.68	3	-5.7	M(Met-loss+Acetyl)TSNPTSPGTSPSDSSSIS(Phospho)PQS(Phospho)PTR	Met-loss+Acetyl@1;Phospho@19=3;Phospho@22|24	VE20120822-30_ITMSms2cid	30.68	32	5.4e-06	1
XENLA_tissue_00165259	900.082	3	-5.3	M(Met-loss+Acetyl)ASVTLSS(Phospho)PSEAVKQELSAGEETNNK	Met-loss+Acetyl@1;Phospho@8|10	VE20120822-13_ITMSms2cid	47.491	35.1	5.4e-06	2
XENLA_tissue_00115689	900.082	3	-5.3	M(Met-loss+Acetyl)ASVTLSS(Phospho)PSEAVKQELSAGEETNNK	Met-loss+Acetyl@1;Phospho@8|10	VE20120822-13_ITMSms2cid	47.491	35.1	5.4e-06	2
XENLA_tissue_00029004	982.965	2	-4.6	GTGGVDTAAVGGVFDVSNADR		VE20120822-11_ITMSms2cid	43.45	31.6	5.4e-06	5
XENLA_tissue_00003607	982.965	2	-4.6	GTGGVDTAAVGGVFDVSNADR		VE20120822-11_ITMSms2cid	43.45	31.6	5.4e-06	5
XENLA_tissue_00221145	982.965	2	-4.6	GTGGVDTAAVGGVFDVSNADR		VE20120822-11_ITMSms2cid	43.45	31.6	5.4e-06	5
XENLA_tissue_00269896	982.965	2	-4.6	GTGGVDTAAVGGVFDVSNADR		VE20120822-11_ITMSms2cid	43.45	31.6	5.4e-06	5
XENLA_tissue_00126272	982.965	2	-4.6	GTGGVDTAAVGGVFDVSNADR		VE20120822-11_ITMSms2cid	43.45	31.6	5.4e-06	5
XENLA_tissue_00202970	1013.12	3	-6.8	KS(Phospho)MSEDVGYPLVTNSEDC(Carbamidomethyl)TLAASGLNAK	Carbamidomethyl@18;Phospho@2|4	VE20120822-13_ITMSms2cid	46.151	35.2	5.4e-06	1
XENLA_tissue_00232821	867.375	2	-5.9	RLS(Phospho)GDTTSGVNAC(Carbamidomethyl)STK	Carbamidomethyl@13;Phospho@3=22	VE20120822-13_ITMSms2cid	19.465	28.6	5.4e-06	1
XENLA_tissue_00248818	887.374	3	-6.1	Q(Gln->pyro-Glu)QAAYYAQTS(Phospho)PQGM(Oxidation)PQHPPAPQGQ	Gln->pyro-Glu@1;Phospho@10=9;Oxidation@14	VE20120822-28_ITMSms2cid	33.799	34	5.4e-06	1
XENLA_tissue_00124415	903.443	2	-5.2	VVSNASC(Carbamidomethyl)TTNC(Carbamidomethyl)LAPLAK	Carbamidomethyl@7;Carbamidomethyl@11	VE20120822-11_ITMSms2cid	32.547	33.9	5.4e-06	3
XENLA_tissue_00284472	903.443	2	-5.2	VVSNASC(Carbamidomethyl)TTNC(Carbamidomethyl)LAPLAK	Carbamidomethyl@7;Carbamidomethyl@11	VE20120822-11_ITMSms2cid	32.547	33.9	5.4e-06	3
XENLA_tissue_00205311	903.443	2	-5.2	VVSNASC(Carbamidomethyl)TTNC(Carbamidomethyl)LAPLAK	Carbamidomethyl@7;Carbamidomethyl@11	VE20120822-11_ITMSms2cid	32.547	33.9	5.4e-06	3
XENLA_tissue_00225061	1117.22	3	-4.6	Q(Gln->pyro-Glu)ISIPTSTSADSSVSAPVSAPQPAPVKSS(Phospho)PPAPK	Gln->pyro-Glu@1;Phospho@29=4	VE20120822-29_ITMSms2cid	43.661	34.2	5.4e-06	1
XENLA_tissue_00253927	806.318	2	-5.7	EAMDSC(Carbamidomethyl)NNTEVEGR	Carbamidomethyl@6	VE20120822-12_ITMSms2cid	20.649	37	5.4e-06	4
XENLA_tissue_00125059	806.318	2	-5.7	EAMDSC(Carbamidomethyl)NNTEVEGR	Carbamidomethyl@6	VE20120822-12_ITMSms2cid	20.649	37	5.4e-06	4
XENLA_tissue_00290209	806.318	2	-5.7	EAMDSC(Carbamidomethyl)NNTEVEGR	Carbamidomethyl@6	VE20120822-12_ITMSms2cid	20.649	37	5.4e-06	4
XENLA_tissue_00125059	927.054	3	-5.2	KQESEEEDDEESEDEPM(Oxidation)EVAPALK	Oxidation@17	VE20120822-13_ITMSms2cid	29.264	43.4	5.5e-06	2
XENLA_tissue_00208433	781.844	2	-3.9	TNTAASKS(Phospho)PVTT(Phospho)PK	Phospho@8=7;Phospho@12=8	VE20120822-14_ITMSms2cid	15.654	30.1	5.5e-06	1
XENLA_tissue_00156702	1111.12	3	-5.4	SDDESPSTSSGSSDADQRDPPAPEPEEQEER		VE20120822-16_ITMSms2cid	22.863	36	5.5e-06	1
XENLA_tissue_00010219	770.371	3	-3	YGKDATNVGDEGGFAPNILENK		VE20120822-26_ITMSms2cid	39.726	42.2	5.5e-06	3
XENLA_tissue_00220980	867.884	2	-3	ETANQSPDSTEVAEEK		VE20120822-11_ITMSms2cid	19.748	37.5	5.6e-06	2
XENLA_tissue_00162699	867.884	2	-3	ETANQSPDSTEVAEEK		VE20120822-11_ITMSms2cid	19.748	37.5	5.6e-06	2
XENLA_tissue_00178014	721.292	2	-4.9	S(Phospho)QDNLDQVGEEK	Phospho@1	VE20120822-13_ITMSms2cid	26.416	31	5.6e-06	1
XENLA_tissue_00263287	837.335	2	-5.3	M(Met-loss+Acetyl)S(Phospho)GAEELC(Carbamidomethyl)ESDVTVR	Carbamidomethyl@8;Met-loss+Acetyl@1;Phospho@2=35	VE20120822-25_ITMSms2cid	39.906	31.8	5.6e-06	1
XENLA_tissue_00170066	1257.52	2	-4	NADMSEEMQQDSVEC(Carbamidomethyl)ATQALEK	Carbamidomethyl@15	VE20120822-12_ITMSms2cid	44.6	31.7	5.6e-06	1
XENLA_tissue_00214136	938.9	2	-5.4	SRTGS(Phospho)ESSQTATTGPSSR	Phospho@5=2	VE20120822-15_ITMSms2cid	14.746	31.9	5.6e-06	5
XENLA_tissue_00094252	938.9	2	-5.4	SRTGS(Phospho)ESSQTATTGPSSR	Phospho@5=2	VE20120822-15_ITMSms2cid	14.746	31.9	5.6e-06	5
XENLA_tissue_00219724	938.9	2	-5.4	SRTGS(Phospho)ESSQTATTGPSSR	Phospho@5=2	VE20120822-15_ITMSms2cid	14.746	31.9	5.6e-06	5
XENLA_tissue_00288777	938.9	2	-5.4	SRTGS(Phospho)ESSQTATTGPSSR	Phospho@5=2	VE20120822-15_ITMSms2cid	14.746	31.9	5.6e-06	5
XENLA_tissue_00222368	938.9	2	-5.4	SRTGS(Phospho)ESSQTATTGPSSR	Phospho@5=2	VE20120822-15_ITMSms2cid	14.746	31.9	5.6e-06	5
XENLA_tissue_00077439	725.338	2	-3.7	SSS(Phospho)PVPGALPSSQR	Phospho@3=2	VE20120822-27_ITMSms2cid	27.224	28	5.6e-06	2
XENLA_tissue_00145826	725.338	2	-3.7	SSS(Phospho)PVPGALPSSQR	Phospho@3=2	VE20120822-27_ITMSms2cid	27.224	28	5.6e-06	2
XENLA_tissue_00140126	1112.75	3	-3.5	QDS(Phospho)EQDAEESEDANSSIGC(Carbamidomethyl)PDDSTQREEK	Carbamidomethyl@19;Phospho@3=23	VE20120822-30_ITMSms2cid	25.862	32.2	5.6e-06	1
XENLA_tissue_00233635	876.376	3	-4	SHTGEENGTSDSVTDDSADEYLAVK		VE20120822-13_ITMSms2cid	33.854	38.3	5.6e-06	1
XENLA_tissue_00212236	739.818	2	-7.4	DGANDLSNGEFDPK		VE20120822-25_ITMSms2cid	32.66	37.2	5.6e-06	2
XENLA_tissue_00216550	739.818	2	-7.4	DGANDLSNGEFDPK		VE20120822-25_ITMSms2cid	32.66	37.2	5.6e-06	2
XENLA_tissue_00217811	761.317	3	-4.7	DSAREPDISEC(Carbamidomethyl)PM(Oxidation)EPLS(Phospho)PR	Carbamidomethyl@11;Oxidation@13;Phospho@17=44	VE20120822-12_ITMSms2cid	33.103	37.4	5.6e-06	1
XENLA_tissue_00167243	888.433	2	-3.6	NNEDLSTVKEELQEK		VE20120822-26_ITMSms2cid	34.212	43.4	5.6e-06	1
XENLA_tissue_00275352	1179.82	3	-6.3	M(Oxidation)KS(Phospho)ETENGLVADC(Carbamidomethyl)C(Carbamidomethyl)NNLNAAASSLEGTNDEAR	Carbamidomethyl@13;Carbamidomethyl@14;Oxidation@1;Phospho@3=3	VE20120822-14_ITMSms2cid	45.733	33.5	5.7e-06	1
XENLA_tissue_00153105	1057.97	2	-6	QQLS(Phospho)AEELDAQLDAYNAR	Phospho@4=82	VE20120822-12_ITMSms2cid	46.201	30.5	5.7e-06	1
XENLA_tissue_00153838	731.367	2	-6.1	DIELVMSQANVSR		VE20120822-23_ITMSms2cid	41.341	35.7	5.7e-06	4
XENLA_tissue_00270782	1144.49	2	-4.5	DSS(Phospho)GSPSLVEEEHVYSFPNK	Phospho@3|5	VE20120822-26_ITMSms2cid	41.738	31.8	5.7e-06	1
XENLA_tissue_00040287	808.895	2	-3.3	DGNSLQVEVSPTSQR		VE20120822-12_ITMSms2cid	30.631	39.6	5.7e-06	1
XENLA_tissue_00134871	627.606	3	-3.4	SKDDPSASSGAEGDVSSER		VE20120822-14_ITMSms2cid	17.747	33.9	5.7e-06	1
XENLA_tissue_00208010	967.39	2	-6.4	QSSSTQSTPC(Carbamidomethyl)STPS(Phospho)SSPK	Carbamidomethyl@10;Phospho@14|15|16	VE20120822-16_ITMSms2cid	16.582	29.1	5.7e-06	1
XENLA_tissue_00290349	869.835	2	-5.1	DEASDDDMDGDEAVVR		VE20120822-11_ITMSms2cid	29.662	35.4	5.8e-06	1
XENLA_tissue_00198739	556.271	2	-4.8	AVS(Phospho)IEGQTVK	Phospho@3=48	VE20120822-25_ITMSms2cid	28.117	30.9	5.8e-06	1
XENLA_tissue_00051606	675.774	2	-4.1	M(Met-loss+Acetyl)S(Phospho)SSESSDGFVVK	Met-loss+Acetyl@1;Phospho@2=1	VE20120822-26_ITMSms2cid	37.704	31.4	5.8e-06	3
XENLA_tissue_00144129	675.774	2	-4.1	M(Met-loss+Acetyl)S(Phospho)SSESSDGFVVK	Met-loss+Acetyl@1;Phospho@2=1	VE20120822-26_ITMSms2cid	37.704	31.4	5.8e-06	3
XENLA_tissue_00276303	675.774	2	-4.1	M(Met-loss+Acetyl)S(Phospho)SSESSDGFVVK	Met-loss+Acetyl@1;Phospho@2=1	VE20120822-26_ITMSms2cid	37.704	31.4	5.8e-06	3
XENLA_tissue_00093417	928.706	3	-4.1	KQESEDEESDEDEEEPM(Oxidation)EVASAQK	Oxidation@17	VE20120822-14_ITMSms2cid	23.18	48.1	5.9e-06	1
XENLA_tissue_00153838	731.368	2	-5.4	DIELVMSQANVSR		VE20120822-09_ITMSms2cid	42.042	41.5	5.9e-06	4
XENLA_tissue_00190617	968.973	2	-5.6	AEIVPVTTTFTDDQGNTK		VE20120822-25_ITMSms2cid	39.256	30.9	5.9e-06	1
XENLA_tissue_00249453	639.745	2	-4.4	DSYVGDEAQS(Phospho)K	Phospho@10=63	VE20120822-27_ITMSms2cid	20.862	24.9	5.9e-06	8
XENLA_tissue_00137000	639.745	2	-4.4	DSYVGDEAQS(Phospho)K	Phospho@10=63	VE20120822-27_ITMSms2cid	20.862	24.9	5.9e-06	8
XENLA_tissue_00161744	639.745	2	-4.4	DSYVGDEAQS(Phospho)K	Phospho@10=63	VE20120822-27_ITMSms2cid	20.862	24.9	5.9e-06	8
XENLA_tissue_00262060	639.745	2	-4.4	DSYVGDEAQS(Phospho)K	Phospho@10=63	VE20120822-27_ITMSms2cid	20.862	24.9	5.9e-06	8
XENLA_tissue_00239641	639.745	2	-4.4	DSYVGDEAQS(Phospho)K	Phospho@10=63	VE20120822-27_ITMSms2cid	20.862	24.9	5.9e-06	8
XENLA_tissue_00086551	639.745	2	-4.4	DSYVGDEAQS(Phospho)K	Phospho@10=63	VE20120822-27_ITMSms2cid	20.862	24.9	5.9e-06	8
XENLA_tissue_00126326	639.745	2	-4.4	DSYVGDEAQS(Phospho)K	Phospho@10=63	VE20120822-27_ITMSms2cid	20.862	24.9	5.9e-06	8
XENLA_tissue_00052944	958.408	2	-4.5	NADDLQSSS(Phospho)LSEEELAK	Phospho@9=6	VE20120822-26_ITMSms2cid	35.672	35.8	5.9e-06	1
XENLA_tissue_00069300	681.285	3	-4.3	IGLDHS(Phospho)GEDASFNEDSLR	Phospho@6=26	VE20120822-25_ITMSms2cid	38.285	39.5	5.9e-06	2
XENLA_tissue_00051216	968.412	2	-3	YVNTAS(Phospho)EAEEDNSVLSK	Phospho@6=7	VE20120822-26_ITMSms2cid	33.455	30.8	5.9e-06	3
XENLA_tissue_00257645	968.412	2	-3	YVNTAS(Phospho)EAEEDNSVLSK	Phospho@6=7	VE20120822-26_ITMSms2cid	33.455	30.8	5.9e-06	3
XENLA_tissue_00283147	968.412	2	-3	YVNTAS(Phospho)EAEEDNSVLSK	Phospho@6=7	VE20120822-26_ITMSms2cid	33.455	30.8	5.9e-06	3
XENLA_tissue_00196666	828.405	2	-6.2	TFTTQETITNAETAK		VE20120822-11_ITMSms2cid	32.126	31.8	5.9e-06	1
XENLA_tissue_00039206	1062.49	2	-5	ESGNVSSSS(Phospho)PVAPTSITAQPK	Phospho@9=6	VE20120822-28_ITMSms2cid	30.232	34.1	5.9e-06	2
XENLA_tissue_00185770	1062.49	2	-5	ESGNVSSSS(Phospho)PVAPTSITAQPK	Phospho@9=6	VE20120822-28_ITMSms2cid	30.232	34.1	5.9e-06	2
XENLA_tissue_00289633	773.3	3	-10	DHKAELSGDSGDES(Phospho)DEFSQGK	Phospho@14=12	VE20120822-15_ITMSms2cid	24.616	34.5	6e-06	2
XENLA_tissue_00201446	773.3	3	-10	DHKAELSGDSGDES(Phospho)DEFSQGK	Phospho@14=12	VE20120822-15_ITMSms2cid	24.616	34.5	6e-06	2
XENLA_tissue_00260667	1027.37	2	-5.6	NDS(Phospho)SNSDSDNSEDEFIAK	Phospho@3=1	VE20120822-29_ITMSms2cid	32.64	29.1	6e-06	1
XENLA_tissue_00208187	883.311	2	-5	QDENDDDDDWNPC(Carbamidomethyl)K	Carbamidomethyl@13	VE20120822-13_ITMSms2cid	30.533	32.8	6e-06	4
XENLA_tissue_00253144	883.311	2	-5	QDENDDDDDWNPC(Carbamidomethyl)K	Carbamidomethyl@13	VE20120822-13_ITMSms2cid	30.533	32.8	6e-06	4
XENLA_tissue_00127068	883.311	2	-5	QDENDDDDDWNPC(Carbamidomethyl)K	Carbamidomethyl@13	VE20120822-13_ITMSms2cid	30.533	32.8	6e-06	4
XENLA_tissue_00190322	790.355	2	-2	DFTVSALHGDM(Oxidation)DQK	Oxidation@11	VE20120822-24_ITMSms2cid	31.518	33.9	6e-06	3
XENLA_tissue_00245897	817.41	2	-4.3	S(Phospho)LEESPILQATPLR	Phospho@1=28	VE20120822-24_ITMSms2cid	48.667	29.7	6.1e-06	3
XENLA_tissue_00125059	921.722	3	-5.3	KQESEEEDDEESEDEPMEVAPALK		VE20120822-13_ITMSms2cid	34.373	42.1	6.1e-06	2
XENLA_tissue_00142226	931.424	2	-4.1	S(Phospho)GSSPILSAYFPGQQSR	Phospho@1|3|4	VE20120822-26_ITMSms2cid	48.483	31.6	6.1e-06	1
XENLA_tissue_00123898	846.681	3	-2.3	DDQAVEEQNEDVNNSTEEGSSNK		VE20120822-15_ITMSms2cid	21.495	38.6	6.1e-06	1
XENLA_tissue_00009101	962.957	2	-4.7	TAQVS(Phospho)PPPPPQTPSSTPR	Phospho@5=13	VE20120822-28_ITMSms2cid	28.075	34.4	6.1e-06	1
XENLA_tissue_00257495	677.319	3	-4.7	GLKNPNVPC(Carbamidomethyl)NAAGATPGS(Phospho)PK	Carbamidomethyl@9;Phospho@18=9	VE20120822-13_ITMSms2cid	25.266	32.8	6.2e-06	2
XENLA_tissue_00176114	677.319	3	-4.7	GLKNPNVPC(Carbamidomethyl)NAAGATPGS(Phospho)PK	Carbamidomethyl@9;Phospho@18=9	VE20120822-13_ITMSms2cid	25.266	32.8	6.2e-06	2
XENLA_tissue_00221230	642.79	2	-3.5	FEDAVVQSDM(Oxidation)K	Oxidation@10	VE20120822-24_ITMSms2cid	24.505	27.6	6.2e-06	1
XENLA_tissue_00224848	773.894	2	-4.1	LEES(Phospho)PILQATPLR	Phospho@4=44	VE20120822-10_ITMSms2cid	43.995	37.6	6.2e-06	3
XENLA_tissue_00162087	773.894	2	-4.1	LEES(Phospho)PILQATPLR	Phospho@4=44	VE20120822-10_ITMSms2cid	43.995	37.6	6.2e-06	3
XENLA_tissue_00104527	1143.89	2	-3.2	T(Phospho)FDSSDDEDDM(Oxidation)EESESPQK	Phospho@1=5;Oxidation@11	VE20120822-14_ITMSms2cid	24.792	31.5	6.3e-06	4
XENLA_tissue_00231072	1143.89	2	-3.2	T(Phospho)FDSSDDEDDM(Oxidation)EESESPQK	Phospho@1=5;Oxidation@11	VE20120822-14_ITMSms2cid	24.792	31.5	6.3e-06	4
XENLA_tissue_00207374	1143.89	2	-3.2	T(Phospho)FDSSDDEDDM(Oxidation)EESESPQK	Phospho@1=5;Oxidation@11	VE20120822-14_ITMSms2cid	24.792	31.5	6.3e-06	4
XENLA_tissue_00265756	1143.89	2	-3.2	T(Phospho)FDSSDDEDDM(Oxidation)EESESPQK	Phospho@1=5;Oxidation@11	VE20120822-14_ITMSms2cid	24.792	31.5	6.3e-06	4
XENLA_tissue_00064357	676.25	2	-6.5	SSSSSSSESS(Phospho)PSR	Phospho@10=6	VE20120822-16_ITMSms2cid	12.453	34.1	6.3e-06	3
XENLA_tissue_00086325	676.25	2	-6.5	SSSSSSSESS(Phospho)PSR	Phospho@10=6	VE20120822-16_ITMSms2cid	12.453	34.1	6.3e-06	3
XENLA_tissue_00091725	676.25	2	-6.5	SSSSSSSESS(Phospho)PSR	Phospho@10=6	VE20120822-16_ITMSms2cid	12.453	34.1	6.3e-06	3
XENLA_tissue_00000025	1030.46	2	-4.8	THSQDDSNEGGDKNILSDK		VE20120822-14_ITMSms2cid	19.384	34.4	6.3e-06	2
XENLA_tissue_00226843	1030.46	2	-4.8	THSQDDSNEGGDKNILSDK		VE20120822-14_ITMSms2cid	19.384	34.4	6.3e-06	2
XENLA_tissue_00276522	488.28	2	1.8	YDGIILPGK		VE20120822-09_ITMSms2cid	37.643	30.5	6.3e-06	1
XENLA_tissue_00147178	1039.47	3	-4.9	LLVSMC(Carbamidomethyl)QGNRDENQNVNAQQAEQDAQR	Carbamidomethyl@6	VE20120822-13_ITMSms2cid	32.801	43.5	6.4e-06	2
XENLA_tissue_00088126	1039.47	3	-4.9	LLVSMC(Carbamidomethyl)QGNRDENQNVNAQQAEQDAQR	Carbamidomethyl@6	VE20120822-13_ITMSms2cid	32.801	43.5	6.4e-06	2
XENLA_tissue_00132688	874.436	2	-5.3	RLS(Phospho)VDNQIPALGADAK	Phospho@3	VE20120822-25_ITMSms2cid	38.611	33.3	6.4e-06	3
XENLA_tissue_00232088	874.436	2	-5.3	RLS(Phospho)VDNQIPALGADAK	Phospho@3	VE20120822-25_ITMSms2cid	38.611	33.3	6.4e-06	3
XENLA_tissue_00130943	613.312	3	-4.9	TPTIVADKDYSVTANSR		VE20120822-25_ITMSms2cid	29.454	34.5	6.4e-06	2
XENLA_tissue_00181026	613.312	3	-4.9	TPTIVADKDYSVTANSR		VE20120822-25_ITMSms2cid	29.454	34.5	6.4e-06	2
XENLA_tissue_00111305	872.901	2	-6.5	M(Met-loss+Acetyl)ASTAIENAEPIPSDC(Carbamidomethyl)K	Carbamidomethyl@16;Met-loss+Acetyl@1	VE20120822-25_ITMSms2cid	37.995	39.1	6.4e-06	1
XENLA_tissue_00215455	872.112	3	-4.4	VDKGVVPLAGTNGETTTQGLDGLSER		VE20120822-12_ITMSms2cid	38.74	35.7	6.4e-06	3
XENLA_tissue_00120029	872.112	3	-4.4	VDKGVVPLAGTNGETTTQGLDGLSER		VE20120822-12_ITMSms2cid	38.74	35.7	6.4e-06	3
XENLA_tissue_00127413	873.908	2	-5.3	ERS(Phospho)LPESGPVSAQPGR	Phospho@3=21	VE20120822-13_ITMSms2cid	25.661	29.5	6.4e-06	4
XENLA_tissue_00093860	873.908	2	-5.3	ERS(Phospho)LPESGPVSAQPGR	Phospho@3=21	VE20120822-13_ITMSms2cid	25.661	29.5	6.4e-06	4
XENLA_tissue_00047838	896.367	3	-6.9	GAVTGERQS(Phospho)GDGQESTEPEENNTSK	Phospho@9=13	VE20120822-16_ITMSms2cid	17.274	36.2	6.4e-06	3
XENLA_tissue_00077910	896.367	3	-6.9	GAVTGERQS(Phospho)GDGQESTEPEENNTSK	Phospho@9=13	VE20120822-16_ITMSms2cid	17.274	36.2	6.4e-06	3
XENLA_tissue_00174531	896.367	3	-6.9	GAVTGERQS(Phospho)GDGQESTEPEENNTSK	Phospho@9=13	VE20120822-16_ITMSms2cid	17.274	36.2	6.4e-06	3
XENLA_tissue_00233452	611.277	2	-4.1	ANS(Phospho)GEASPALPK	Phospho@3=21	VE20120822-12_ITMSms2cid	25.772	30.2	6.4e-06	1
XENLA_tissue_00077149	638.32	2	-8	ELISNASDALDK		VE20120822-10_ITMSms2cid	33.416	40.7	6.4e-06	5
XENLA_tissue_00066793	638.32	2	-8	ELISNASDALDK		VE20120822-10_ITMSms2cid	33.416	40.7	6.4e-06	5
XENLA_tissue_00162235	638.32	2	-8	ELISNASDALDK		VE20120822-10_ITMSms2cid	33.416	40.7	6.4e-06	5
XENLA_tissue_00255368	638.32	2	-8	ELISNASDALDK		VE20120822-10_ITMSms2cid	33.416	40.7	6.4e-06	5
XENLA_tissue_00281966	824.91	2	-4.6	VNQIGTVTESLEAC(Carbamidomethyl)K	Carbamidomethyl@14	VE20120822-25_ITMSms2cid	38.581	35.9	6.4e-06	3
XENLA_tissue_00000001	898.876	2	-4.8	SGSMTEQM(Oxidation)TNEQNAPR	Oxidation@8=25	VE20120822-27_ITMSms2cid	17.401	35.6	6.5e-06	3
XENLA_tissue_00013007	898.876	2	-4.8	SGSMTEQM(Oxidation)TNEQNAPR	Oxidation@8=25	VE20120822-27_ITMSms2cid	17.401	35.6	6.5e-06	3
XENLA_tissue_00269824	898.876	2	-4.8	SGSMTEQM(Oxidation)TNEQNAPR	Oxidation@8=25	VE20120822-27_ITMSms2cid	17.401	35.6	6.5e-06	3
XENLA_tissue_00290209	1078.4	2	-5.1	Q(Gln->pyro-Glu)ES(Phospho)DDEEDESEEEKPVAK	Gln->pyro-Glu@1;Phospho@3=44	VE20120822-15_ITMSms2cid	22.744	28	6.5e-06	1
XENLA_tissue_00257900	736.383	2	-2.9	VEAINALGEGELEK		VE20120822-23_ITMSms2cid	38.084	38.2	6.5e-06	6
XENLA_tissue_00284642	737.887	2	-5.3	DGAVTVTNDGATILK		VE20120822-10_ITMSms2cid	36.065	43	6.6e-06	1
XENLA_tissue_00164331	768.859	2	-5.7	DEIVPTT(Phospho)PISEQK	Phospho@7=6	VE20120822-12_ITMSms2cid	34.736	33.8	6.6e-06	1
XENLA_tissue_00272770	726.004	3	-4.7	RNS(Phospho)QPSFLGSDGFESQIVK	Phospho@3|6	VE20120822-26_ITMSms2cid	46.174	35.6	6.6e-06	2
XENLA_tissue_00284028	726.004	3	-4.7	RNS(Phospho)QPSFLGSDGFESQIVK	Phospho@3|6	VE20120822-26_ITMSms2cid	46.174	35.6	6.6e-06	2
XENLA_tissue_00109816	860.919	2	-4.9	VNDSLVEQDAQDLFK		VE20120822-24_ITMSms2cid	49.071	36.8	6.6e-06	2
XENLA_tissue_00074286	860.919	2	-4.9	VNDSLVEQDAQDLFK		VE20120822-24_ITMSms2cid	49.071	36.8	6.6e-06	2
XENLA_tissue_00290209	1126.9	2	-4.5	QES(Phospho)DDEEDES(Phospho)EEEKPVAK	Phospho@3;Phospho@10	VE20120822-30_ITMSms2cid	19.712	29.2	6.6e-06	1
XENLA_tissue_00167018	1294.92	3	-5.2	ATEVEQTPAESM(Oxidation)APPEDALELEAQQPQDLDDVQSGK	Oxidation@12	VE20120822-27_ITMSms2cid	43.488	34.8	6.6e-06	1
XENLA_tissue_00230728	708.28	3	-0.77	SEEGGDHSEM(Oxidation)PSAPS(Phospho)TPPSK	Oxidation@10;Phospho@15=2	VE20120822-29_ITMSms2cid	18.434	33	6.6e-06	3
XENLA_tissue_00245253	708.28	3	-0.77	SEEGGDHSEM(Oxidation)PSAPS(Phospho)TPPSK	Oxidation@10;Phospho@15=2	VE20120822-29_ITMSms2cid	18.434	33	6.6e-06	3
XENLA_tissue_00279405	708.28	3	-0.77	SEEGGDHSEM(Oxidation)PSAPS(Phospho)TPPSK	Oxidation@10;Phospho@15=2	VE20120822-29_ITMSms2cid	18.434	33	6.6e-06	3
XENLA_tissue_00130403	680.872	2	-4.7	DGALLLAASSLSSR		VE20120822-22_ITMSms2cid	46.995	28.4	6.7e-06	1
XENLA_tissue_00194739	835.876	2	-5.5	M(Met-loss+Acetyl)AALSSPGS(Phospho)SPHPTSPR	Met-loss+Acetyl@1;Phospho@9|10	VE20120822-12_ITMSms2cid	27.905	34.8	6.7e-06	1
XENLA_tissue_00290209	1086.92	2	-3.9	QES(Phospho)DDEEDESEEEKPVAK	Phospho@3=51	VE20120822-29_ITMSms2cid	18.418	31.8	6.7e-06	1
XENLA_tissue_00145014	584.241	2	-6.8	DAEDSTIEC(Carbamidomethyl)K	Carbamidomethyl@9	VE20120822-11_ITMSms2cid	18.971	32.6	6.7e-06	5
XENLA_tissue_00268198	841.844	2	-5.3	DQNDEQLAATDAS(Phospho)PK	Phospho@13=19	VE20120822-13_ITMSms2cid	24.833	39.1	6.7e-06	1
XENLA_tissue_00000001	984.943	2	-3.7	IESNC(Carbamidomethyl)ELSPIQYTDGDK	Carbamidomethyl@5	VE20120822-11_ITMSms2cid	37.422	34.8	6.7e-06	3
XENLA_tissue_00151790	774.833	2	-5	GKDNDESDEESVPK		VE20120822-27_ITMSms2cid	16.173	39.5	6.7e-06	1
XENLA_tissue_00206236	661.338	2	-4.9	YSQVLANGLDNK		VE20120822-24_ITMSms2cid	30.577	37.4	6.7e-06	3
XENLA_tissue_00164799	794.874	2	-4.9	KHSPS(Phospho)ADGAVTPVSR	Phospho@5=3	VE20120822-27_ITMSms2cid	17.059	30.3	6.7e-06	2
XENLA_tissue_00067164	794.874	2	-4.9	KHSPS(Phospho)ADGAVTPVSR	Phospho@5=3	VE20120822-27_ITMSms2cid	17.059	30.3	6.7e-06	2
XENLA_tissue_00287495	944.886	2	-7	S(Phospho)LDGASVNENHDLYM(Oxidation)K	Phospho@1=24;Oxidation@15	VE20120822-26_ITMSms2cid	29.809	34.4	6.8e-06	4
XENLA_tissue_00198552	944.886	2	-7	S(Phospho)LDGASVNENHDLYM(Oxidation)K	Phospho@1=24;Oxidation@15	VE20120822-26_ITMSms2cid	29.809	34.4	6.8e-06	4
XENLA_tissue_00290512	944.886	2	-7	S(Phospho)LDGASVNENHDLYM(Oxidation)K	Phospho@1=24;Oxidation@15	VE20120822-26_ITMSms2cid	29.809	34.4	6.8e-06	4
XENLA_tissue_00085910	944.886	2	-7	S(Phospho)LDGASVNENHDLYM(Oxidation)K	Phospho@1=24;Oxidation@15	VE20120822-26_ITMSms2cid	29.809	34.4	6.8e-06	4
XENLA_tissue_00198739	556.27	2	-5.5	AVS(Phospho)IEGQTVK	Phospho@3=53	VE20120822-11_ITMSms2cid	28.503	30.5	6.8e-06	1
XENLA_tissue_00138064	818.345	2	-6.1	S(Phospho)SPMSTTSESLSSVR	Phospho@1|2	VE20120822-12_ITMSms2cid	35.42	27.2	6.8e-06	3
XENLA_tissue_00172712	818.345	2	-6.1	S(Phospho)SPMSTTSESLSSVR	Phospho@1|2	VE20120822-12_ITMSms2cid	35.42	27.2	6.8e-06	3
XENLA_tissue_00003695	818.345	2	-6.1	S(Phospho)SPMSTTSESLSSVR	Phospho@1|2	VE20120822-12_ITMSms2cid	35.42	27.2	6.8e-06	3
XENLA_tissue_00182701	779.867	2	-5	AEQLGAEGNVDEAQK		VE20120822-12_ITMSms2cid	22.907	44	6.8e-06	1
XENLA_tissue_00033715	1011.07	3	-2.9	M(Oxidation)QAESDDS(Phospho)GDEDPSSQTDKAEVHSTLR	Oxidation@1;Phospho@8=16	VE20120822-29_ITMSms2cid	24.142	36.6	6.8e-06	1
XENLA_tissue_00272132	990.944	2	-5.1	S(Phospho)DVSPGGVSPGDVSLGEVSR	Phospho@1=0	VE20120822-26_ITMSms2cid	40.471	31	6.9e-06	1
XENLA_tissue_00220980	743.982	3	-3.9	TDAKETANQS(Phospho)PDSTEVAEEK	Phospho@10=1	VE20120822-29_ITMSms2cid	19.237	35.9	6.9e-06	2
XENLA_tissue_00162699	743.982	3	-3.9	TDAKETANQS(Phospho)PDSTEVAEEK	Phospho@10=1	VE20120822-29_ITMSms2cid	19.237	35.9	6.9e-06	2
XENLA_tissue_00248474	741.824	2	-4.1	DS(Phospho)GIGEESAIAPTR	Phospho@2=26	VE20120822-12_ITMSms2cid	32.055	31.7	6.9e-06	1
XENLA_tissue_00069546	794.876	2	-4.8	NHIPS(Phospho)PIGFASGPSK	Phospho@5=36	VE20120822-26_ITMSms2cid	35.724	33.8	6.9e-06	2
XENLA_tissue_00276364	794.876	2	-4.8	NHIPS(Phospho)PIGFASGPSK	Phospho@5=36	VE20120822-26_ITMSms2cid	35.724	33.8	6.9e-06	2
XENLA_tissue_00188920	1054.13	3	-6	DREGSTTNEELLDSEEVEHQTAETPSEK		VE20120822-27_ITMSms2cid	32.554	34.5	6.9e-06	1
XENLA_tissue_00142612	466.87	3	-4.1	SRVS(Phospho)LGGEEGDGR	Phospho@4=5	VE20120822-27_ITMSms2cid	21.22	34	6.9e-06	3
XENLA_tissue_00128920	466.87	3	-4.1	SRVS(Phospho)LGGEEGDGR	Phospho@4=5	VE20120822-27_ITMSms2cid	21.22	34	6.9e-06	3
XENLA_tissue_00253601	466.87	3	-4.1	SRVS(Phospho)LGGEEGDGR	Phospho@4=5	VE20120822-27_ITMSms2cid	21.22	34	6.9e-06	3
XENLA_tissue_00168853	782.322	2	-7	GYDLMALS(Phospho)PEEMK	Phospho@8=45	VE20120822-09_ITMSms2cid	50.287	27	6.9e-06	1
XENLA_tissue_00147835	1244.53	2	-5.8	QTPS(Phospho)SPVNIAMQDSFGC(Carbamidomethyl)AVENR	Carbamidomethyl@17;Phospho@4|5	VE20120822-12_ITMSms2cid	48.112	30.6	6.9e-06	2
XENLA_tissue_00217957	954.445	3	-5.2	EAEALLQSMGITAEPPM(Oxidation)VPPPT(Phospho)SPSSK	Oxidation@17=38;Phospho@22|23	VE20120822-12_ITMSms2cid	52.457	34.4	6.9e-06	1
XENLA_tissue_00153964	944.883	2	-4.8	GSTGNSISSANSNDS(Phospho)PASR	Phospho@15=9	VE20120822-15_ITMSms2cid	17.908	27	6.9e-06	7
XENLA_tissue_00160074	944.883	2	-4.8	GSTGNSISSANSNDS(Phospho)PASR	Phospho@15=9	VE20120822-15_ITMSms2cid	17.908	27	6.9e-06	7
XENLA_tissue_00191838	944.883	2	-4.8	GSTGNSISSANSNDS(Phospho)PASR	Phospho@15=9	VE20120822-15_ITMSms2cid	17.908	27	6.9e-06	7
XENLA_tissue_00217233	944.883	2	-4.8	GSTGNSISSANSNDS(Phospho)PASR	Phospho@15=9	VE20120822-15_ITMSms2cid	17.908	27	6.9e-06	7
XENLA_tissue_00217309	944.883	2	-4.8	GSTGNSISSANSNDS(Phospho)PASR	Phospho@15=9	VE20120822-15_ITMSms2cid	17.908	27	6.9e-06	7
XENLA_tissue_00247282	944.883	2	-4.8	GSTGNSISSANSNDS(Phospho)PASR	Phospho@15=9	VE20120822-15_ITMSms2cid	17.908	27	6.9e-06	7
XENLA_tissue_00270690	944.883	2	-4.8	GSTGNSISSANSNDS(Phospho)PASR	Phospho@15=9	VE20120822-15_ITMSms2cid	17.908	27	6.9e-06	7
XENLA_tissue_00272028	1022.4	2	-4.2	ERDHS(Phospho)PSTGAYNSEEER	Phospho@5=11	VE20120822-14_ITMSms2cid	17.033	29	6.9e-06	2
XENLA_tissue_00253069	1022.4	2	-4.2	ERDHS(Phospho)PSTGAYNSEEER	Phospho@5=11	VE20120822-14_ITMSms2cid	17.033	29	6.9e-06	2
XENLA_tissue_00063465	804.347	2	-5.5	NTDQASM(Oxidation)PDNTAAQK	Oxidation@7	VE20120822-13_ITMSms2cid	14.694	43.7	6.9e-06	2
XENLA_tissue_00232681	804.347	2	-5.5	NTDQASM(Oxidation)PDNTAAQK	Oxidation@7	VE20120822-13_ITMSms2cid	14.694	43.7	6.9e-06	2
XENLA_tissue_00137000	1116.03	2	-2.5	DLYANTVLSGGTTM(Oxidation)YPGIADR	Oxidation@14	VE20120822-10_ITMSms2cid	46.474	32	7e-06	2
XENLA_tissue_00255019	557.243	2	-3.6	S(Phospho)SDQLGELGK	Phospho@1|2	VE20120822-26_ITMSms2cid	30.541	33	7e-06	1
XENLA_tissue_00234915	751.317	3	-3.8	SKEILSS(Phospho)SSSGSDSDSEVDQK	Phospho@7=2	VE20120822-29_ITMSms2cid	24.193	34.8	7.1e-06	1
XENLA_tissue_00006084	662.831	2	-3.8	GQVITHVNGEDR		VE20120822-11_ITMSms2cid	18.189	34.5	7.1e-06	2
XENLA_tissue_00149908	1120.99	2	-5.9	M(Met-loss+Acetyl)S(Phospho)GDEEQQEQTIAEDLVVTK	Met-loss+Acetyl@1;Phospho@2=18	VE20120822-20_ITMSms2cid	53.099	28.5	7.1e-06	1
XENLA_tissue_00274319	638.821	2	-2.7	HLISSSTSTESK		VE20120822-26_ITMSms2cid	15.638	28.4	7.1e-06	2
XENLA_tissue_00086966	731.36	2	-3	DVSTTLNADEAVAR		VE20120822-24_ITMSms2cid	33.135	35.4	7.1e-06	2
XENLA_tissue_00088158	731.36	2	-3	DVSTTLNADEAVAR		VE20120822-24_ITMSms2cid	33.135	35.4	7.1e-06	2
XENLA_tissue_00246084	915.71	3	-4.5	AS(Phospho)PSAPSLC(Carbamidomethyl)C(Carbamidomethyl)NQAEQDPSESGIFGR	Carbamidomethyl@9;Carbamidomethyl@10;Phospho@2|4	VE20120822-28_ITMSms2cid	43.097	32.3	7.2e-06	1
XENLA_tissue_00220980	907.866	2	-4.4	ETANQS(Phospho)PDSTEVAEEK	Phospho@6=3	VE20120822-13_ITMSms2cid	21.055	33.3	7.2e-06	2
XENLA_tissue_00162699	907.866	2	-4.4	ETANQS(Phospho)PDSTEVAEEK	Phospho@6=3	VE20120822-13_ITMSms2cid	21.055	33.3	7.2e-06	2
XENLA_tissue_00281995	783.847	2	-3.6	FEQQDDGDVTVEGK		VE20120822-26_ITMSms2cid	24.154	45.6	7.2e-06	1
XENLA_tissue_00142612	897.37	2	-4.3	Acetyl-MEPGDQDINLNS(Phospho)PNK	Acetyl@N-term;Phospho@12	VE20120822-12_ITMSms2cid	41.129	31.2	7.2e-06	4
XENLA_tissue_00177387	897.37	2	-4.3	Acetyl-MEPGDQDINLNS(Phospho)PNK	Acetyl@N-term;Phospho@12	VE20120822-12_ITMSms2cid	41.129	31.2	7.2e-06	4
XENLA_tissue_00117302	1127.45	2	-4.1	EADEDEEVEDVLPEM(Oxidation)PS(Phospho)PK	Oxidation@15;Phospho@17	VE20120822-26_ITMSms2cid	40.726	32.3	7.2e-06	1
XENLA_tissue_00208433	908.355	2	-4.6	ESTGNAEC(Carbamidomethyl)EAVT(Phospho)PENK	Carbamidomethyl@8;Phospho@12=62	VE20120822-14_ITMSms2cid	19.685	32.1	7.3e-06	1
XENLA_tissue_00268331	1111.41	3	-3.9	SEESSSQM(Oxidation)DQDTQVQDM(Oxidation)DEGSDDEEYTSK	Oxidation@8;Oxidation@17	VE20120822-29_ITMSms2cid	24.808	35.4	7.3e-06	1
XENLA_tissue_00034711	883.363	2	-5.7	DC(Carbamidomethyl)ITEDEMFSDIYK	Carbamidomethyl@2	VE20120822-09_ITMSms2cid	50.527	36	7.3e-06	1
XENLA_tissue_00162328	916.39	2	-6.3	AIISS(Phospho)SEDDSDEDKLK	Phospho@5=7	VE20120822-26_ITMSms2cid	28.732	29.7	7.3e-06	2
XENLA_tissue_00034899	916.39	2	-6.3	AIISS(Phospho)SEDDSDEDKLK	Phospho@5=7	VE20120822-26_ITMSms2cid	28.732	29.7	7.3e-06	2
XENLA_tissue_00286139	883.41	2	-5.8	VDATEESDLAQEFGVR		VE20120822-24_ITMSms2cid	46.582	31.6	7.3e-06	4
XENLA_tissue_00011525	1029.94	2	-4.7	SEST(Phospho)SPTLQGADNTDTINK	Phospho@4=0	VE20120822-28_ITMSms2cid	28.111	32.1	7.3e-06	2
XENLA_tissue_00225121	1029.94	2	-4.7	SEST(Phospho)SPTLQGADNTDTINK	Phospho@4=0	VE20120822-28_ITMSms2cid	28.111	32.1	7.3e-06	2
XENLA_tissue_00010577	752.865	2	-6.2	VVEGM(Oxidation)DIVENLDR	Oxidation@5	VE20120822-09_ITMSms2cid	40.097	36.3	7.3e-06	6
XENLA_tissue_00223958	752.865	2	-6.2	VVEGM(Oxidation)DIVENLDR	Oxidation@5	VE20120822-09_ITMSms2cid	40.097	36.3	7.3e-06	6
XENLA_tissue_00110117	601.321	2	-6.5	VVDALGNTIDGK		VE20120822-23_ITMSms2cid	31.502	34.3	7.3e-06	1
XENLA_tissue_00102501	805.334	2	-3.6	SS(Phospho)PM(Oxidation)STTSESVSSVK	Phospho@2=2;Oxidation@4	VE20120822-27_ITMSms2cid	22.011	27.2	7.3e-06	2
XENLA_tissue_00221050	805.334	2	-3.6	SS(Phospho)PM(Oxidation)STTSESVSSVK	Phospho@2=2;Oxidation@4	VE20120822-27_ITMSms2cid	22.011	27.2	7.3e-06	2
XENLA_tissue_00143175	602.301	2	-6.3	LPDIPGVTS(Phospho)PK	Phospho@9=6	VE20120822-10_ITMSms2cid	44.506	34.8	7.3e-06	2
XENLA_tissue_00218077	602.301	2	-6.3	LPDIPGVTS(Phospho)PK	Phospho@9=6	VE20120822-10_ITMSms2cid	44.506	34.8	7.3e-06	2
XENLA_tissue_00149908	607.253	2	-6.8	GDAM(Oxidation)IM(Oxidation)EETGK	Oxidation@4;Oxidation@6	VE20120822-09_ITMSms2cid	17.951	31.9	7.4e-06	1
XENLA_tissue_00018257	808.847	2	-0.88	SEVVS(Phospho)PC(Carbamidomethyl)SSQTLDK	Carbamidomethyl@7;Phospho@5=12	VE20120822-27_ITMSms2cid	27.628	35.1	7.4e-06	1
XENLA_tissue_00245533	567.765	2	-3.7	DADLTNAADTK		VE20120822-17_ITMSms2cid	20.308	34.6	7.4e-06	2
XENLA_tissue_00269534	1103.8	3	-5.5	Q(Gln->pyro-Glu)YYENLSGGSSPNNPHNS(Phospho)PQQEDGGSTILR	Gln->pyro-Glu@1;Phospho@18=20	VE20120822-14_ITMSms2cid	42.973	34.7	7.4e-06	3
XENLA_tissue_00258377	1103.8	3	-5.5	Q(Gln->pyro-Glu)YYENLSGGSSPNNPHNS(Phospho)PQQEDGGSTILR	Gln->pyro-Glu@1;Phospho@18=20	VE20120822-14_ITMSms2cid	42.973	34.7	7.4e-06	3
XENLA_tissue_00279562	1103.8	3	-5.5	Q(Gln->pyro-Glu)YYENLSGGSSPNNPHNS(Phospho)PQQEDGGSTILR	Gln->pyro-Glu@1;Phospho@18=20	VE20120822-14_ITMSms2cid	42.973	34.7	7.4e-06	3
XENLA_tissue_00138064	826.344	2	-4.6	SS(Phospho)PM(Oxidation)STTSESLSSVR	Phospho@2=2;Oxidation@4	VE20120822-12_ITMSms2cid	28.701	29.9	7.4e-06	3
XENLA_tissue_00172712	826.344	2	-4.6	SS(Phospho)PM(Oxidation)STTSESLSSVR	Phospho@2=2;Oxidation@4	VE20120822-12_ITMSms2cid	28.701	29.9	7.4e-06	3
XENLA_tissue_00003695	826.344	2	-4.6	SS(Phospho)PM(Oxidation)STTSESLSSVR	Phospho@2=2;Oxidation@4	VE20120822-12_ITMSms2cid	28.701	29.9	7.4e-06	3
XENLA_tissue_00198160	717.773	2	-4.3	SQS(Phospho)M(Oxidation)DIDSAAGEK	Phospho@3=10;Oxidation@4	VE20120822-13_ITMSms2cid	21.668	31.3	7.4e-06	1
XENLA_tissue_00242882	1161.44	2	-6.1	DEKQEESEESDDDMGFGLFD		VE20120822-25_ITMSms2cid	54.423	29.5	7.4e-06	3
XENLA_tissue_00272183	1161.44	2	-6.1	DEKQEESEESDDDMGFGLFD		VE20120822-25_ITMSms2cid	54.423	29.5	7.4e-06	3
XENLA_tissue_00284561	1161.44	2	-6.1	DEKQEESEESDDDMGFGLFD		VE20120822-25_ITMSms2cid	54.423	29.5	7.4e-06	3
XENLA_tissue_00051712	938.935	2	-2.9	GEAATAEKPGEAVPAS(Phospho)PSK	Phospho@16=7	VE20120822-14_ITMSms2cid	20.105	30.8	7.4e-06	1
XENLA_tissue_00201446	1098.9	2	-2.4	TTS(Phospho)LEEDEDNSENEM(Oxidation)ETK	Phospho@3=1;Oxidation@15	VE20120822-14_ITMSms2cid	23.731	30.1	7.4e-06	2
XENLA_tissue_00064357	676.251	2	-4.7	S(Phospho)SSSSSSESSPSR	Phospho@1|2	VE20120822-30_ITMSms2cid	13.683	29.3	7.5e-06	3
XENLA_tissue_00091725	676.251	2	-4.7	S(Phospho)SSSSSSESSPSR	Phospho@1|2	VE20120822-30_ITMSms2cid	13.683	29.3	7.5e-06	3
XENLA_tissue_00086325	676.251	2	-4.7	S(Phospho)SSSSSSESSPSR	Phospho@1|2	VE20120822-30_ITMSms2cid	13.683	29.3	7.5e-06	3
XENLA_tissue_00119160	839.864	2	-4.6	IEDVGSDEEEEGKDK		VE20120822-12_ITMSms2cid	18.541	42.5	7.5e-06	2
XENLA_tissue_00218588	839.864	2	-4.6	IEDVGSDEEEEGKDK		VE20120822-12_ITMSms2cid	18.541	42.5	7.5e-06	2
XENLA_tissue_00143162	869.378	2	-4.4	DEESGGSSNPFQNLEK		VE20120822-12_ITMSms2cid	39.557	38.3	7.5e-06	1
XENLA_tissue_00275515	761.018	3	-4.7	ADRDESSPYAAM(Oxidation)LAAQDVAQR	Oxidation@12	VE20120822-25_ITMSms2cid	34.57	38.4	7.5e-06	1
XENLA_tissue_00093417	1424.54	2	-5.8	KQES(Phospho)EDEESDEDEEEPMEVASAQK	Phospho@4=10	VE20120822-15_ITMSms2cid	30.764	27.4	7.5e-06	1
XENLA_tissue_00165726	842.861	2	-6	S(Phospho)NSISEQLANPDMAK	Phospho@1=1	VE20120822-12_ITMSms2cid	36.206	31.1	7.5e-06	2
XENLA_tissue_00291044	842.861	2	-6	S(Phospho)NSISEQLANPDMAK	Phospho@1=1	VE20120822-12_ITMSms2cid	36.206	31.1	7.5e-06	2
XENLA_tissue_00086459	800.896	2	-4.8	SKVPETVQQQDADR		VE20120822-12_ITMSms2cid	17.821	33.7	7.5e-06	1
XENLA_tissue_00201446	793.98	3	-5.6	AKTTS(Phospho)LEEDEDNSENEMETK	Phospho@5=2	VE20120822-14_ITMSms2cid	28.387	35.5	7.5e-06	2
XENLA_tissue_00123726	994.9	2	-2.1	VS(Phospho)VGTDEESDVTQEEER	Phospho@2=10	VE20120822-27_ITMSms2cid	31.207	28.4	7.6e-06	2
XENLA_tissue_00011429	994.9	2	-2.1	VS(Phospho)VGTDEESDVTQEEER	Phospho@2=10	VE20120822-27_ITMSms2cid	31.207	28.4	7.6e-06	2
XENLA_tissue_00187445	1103.77	3	-5.3	EDKEAPM(Oxidation)ADQEEEESEDDDDEEPITEIR	Oxidation@7	VE20120822-27_ITMSms2cid	33.652	32.2	7.6e-06	1
XENLA_tissue_00287138	794.837	2	-3.8	S(Phospho)SALSLDQSEGSAEK	Phospho@1|2	VE20120822-27_ITMSms2cid	28.79	29.4	7.6e-06	1
XENLA_tissue_00056615	867.369	2	-6.2	GIGDFFGSPS(Phospho)TSQPEK	Phospho@10=6	VE20120822-11_ITMSms2cid	48.108	32.2	7.6e-06	2
XENLA_tissue_00254618	867.369	2	-6.2	GIGDFFGSPS(Phospho)TSQPEK	Phospho@10=6	VE20120822-11_ITMSms2cid	48.108	32.2	7.6e-06	2
XENLA_tissue_00082690	762.861	2	-6.9	EDAMAQYVELVEK		VE20120822-09_ITMSms2cid	50.069	38.7	7.6e-06	1
XENLA_tissue_00279310	782.88	2	-5.6	DTAEQTAVPLS(Phospho)PKK	Phospho@11=59	VE20120822-13_ITMSms2cid	24.845	28.4	7.6e-06	1
XENLA_tissue_00123814	792.323	2	-2.3	Acetyl-M(Oxidation)DYGGGFEDHELR	Acetyl@N-term=2;Oxidation@1=2	VE20120822-23_ITMSms2cid	36.086	34.8	7.6e-06	1
XENLA_tissue_00271675	959.32	2	3.7	EES(Phospho)EESDDDM(Oxidation)GFGLFD	Phospho@3=16;Oxidation@10	VE20120822-12_ITMSms2cid	7.825	26.8	7.7e-06	2
XENLA_tissue_00234905	959.32	2	3.7	EES(Phospho)EESDDDM(Oxidation)GFGLFD	Phospho@3=16;Oxidation@10	VE20120822-12_ITMSms2cid	7.825	26.8	7.7e-06	2
XENLA_tissue_00091783	873.888	2	-6.2	S(Phospho)SEESQITTTEVSLR	Phospho@1|2	VE20120822-13_ITMSms2cid	37.674	31.1	7.7e-06	1
XENLA_tissue_00269534	1331.53	3	-4.5	VQVT(Phospho)PAKEENGTGEDDDDDIDLFGSDDEEEDAESAR	Phospho@4=11	VE20120822-28_ITMSms2cid	44.322	31.3	7.7e-06	2
XENLA_tissue_00291849	1331.53	3	-4.5	VQVT(Phospho)PAKEENGTGEDDDDDIDLFGSDDEEEDAESAR	Phospho@4=11	VE20120822-28_ITMSms2cid	44.322	31.3	7.7e-06	2
XENLA_tissue_00259895	729.364	2	-4.9	DTNGSQFFITTVK		VE20120822-24_ITMSms2cid	43.188	34.7	7.7e-06	4
XENLA_tissue_00157357	729.364	2	-4.9	DTNGSQFFITTVK		VE20120822-24_ITMSms2cid	43.188	34.7	7.7e-06	4
XENLA_tissue_00249923	743.318	2	-4.2	DHHDVSGTDSPYR		VE20120822-26_ITMSms2cid	17.133	32.9	7.7e-06	1
XENLA_tissue_00104279	1253.5	2	-6.5	ETPS(Phospho)SPVNTEM(Oxidation)QDNFGC(Carbamidomethyl)AVGNR	Carbamidomethyl@17;Phospho@4=0;Oxidation@11	VE20120822-13_ITMSms2cid	34.319	29.1	7.7e-06	2
XENLA_tissue_00259332	1253.5	2	-6.5	ETPS(Phospho)SPVNTEM(Oxidation)QDNFGC(Carbamidomethyl)AVGNR	Carbamidomethyl@17;Phospho@4=0;Oxidation@11	VE20120822-13_ITMSms2cid	34.319	29.1	7.7e-06	2
[truncated: 6,618 more rows]

## Sheet: interphase sample
Accession	m/z	z	ppm	Peptide	Variable Mods	File Name	RT	Score	Expect	# in DB
XENLA_tissue_00202721	1073.89	2	-5.7	DNQSSDESDEDDEDYQQK		VE20120906-08_ITMSms2cid	19.101	47.6	1.2e-10	4
XENLA_tissue_00104527	1103.9	2	-6.2	TFDSSDDEDDM(Oxidation)EESESPQK	Oxidation@11	VE20120906-15_ITMSms2cid	22.673	44.6	3.2e-10	4
XENLA_tissue_00064646	926.922	2	-4.8	AAPTPAPAPEDDLDESEK		VE20120906-14_ITMSms2cid	28.168	48.5	6.5e-10	2
XENLA_tissue_00261048	1056.91	2	-5.3	DAEC(Carbamidomethyl)SQSQDQGSAQEAC(Carbamidomethyl)NK	Carbamidomethyl@4;Carbamidomethyl@17	VE20120906-08_ITMSms2cid	15.571	45.8	1.5e-09	1
XENLA_tissue_00006921	917.896	2	-5.1	SSSGVEFTSSGSSNTDTGK		VE20120906-07_ITMSms2cid	23.253	42.9	1.7e-09	1
XENLA_tissue_00169811	920.889	2	-4	NNGSTASSSSSQESEPSGK		VE20120906-17_ITMSms2cid	14.298	45.3	2.1e-09	3
XENLA_tissue_00131095	714.782	2	-3.3	DTEASSDSSGSEEK		VE20120906-16_ITMSms2cid	13.968	49.6	2.3e-09	2
XENLA_tissue_00038467	968.877	2	-3.1	EKDEDEEDGEGDADGAAGK		VE20120906-16_ITMSms2cid	16.255	52.6	2.3e-09	2
XENLA_tissue_00289920	971.925	2	-6.6	SDQTVVC(Carbamidomethyl)EQQQSYQSR	Carbamidomethyl@7	VE20120906-15_ITMSms2cid	24.108	47	2.9e-09	2
XENLA_tissue_00234905	983.376	2	-5	KEESEESDDDM(Oxidation)GFGLFD	Oxidation@11	VE20120906-13_ITMSms2cid	43.871	39	3.1e-09	5
XENLA_tissue_00137000	926.402	2	-7.4	M(Met-loss+Acetyl)EDDIAALVVDNGSGM(Oxidation)C(Carbamidomethyl)K	Carbamidomethyl@17;Met-loss+Acetyl@1;Oxidation@16	VE20120906-12_ITMSms2cid	48.215	47.6	5.5e-09	2
XENLA_tissue_00203824	939.407	2	-1.9	DTPKDQGDNSAAGDSQGSK		VE20120906-17_ITMSms2cid	14.091	43.3	6.3e-09	2
XENLA_tissue_00169811	920.889	2	-4	NNGSTASSSSSQESEPSGK		VE20120906-08_ITMSms2cid	14.348	45.9	6.8e-09	3
XENLA_tissue_00131095	714.781	2	-3.9	DTEASSDSSGSEEK		VE20120906-07_ITMSms2cid	13.842	44.1	7.1e-09	2
XENLA_tissue_00234915	978.924	2	-5.4	EILSSSSSGSDSDSEVDQK		VE20120906-06_ITMSms2cid	24.126	41.5	9.2e-09	1
XENLA_tissue_00279689	1013.92	2	-4.4	ASSQAQDETGDASSSENNTK		VE20120906-17_ITMSms2cid	15.159	48.6	9.7e-09	1
XENLA_tissue_00101027	927.896	2	-5.5	NNASTASSSSSQESEPSGK		VE20120906-08_ITMSms2cid	14.544	47.9	9.7e-09	3
XENLA_tissue_00015299	739.303	3	-2.3	KEEAQSDQC(Carbamidomethyl)SETSSTDGNSR	Carbamidomethyl@9	VE20120906-17_ITMSms2cid	14.367	43.6	1e-08	4
XENLA_tissue_00203824	718.795	2	-4	DQGDNSAAGDSQGSK		VE20120906-16_ITMSms2cid	13.634	46.3	1.2e-08	2
XENLA_tissue_00015299	739.302	3	-3.8	KEEAQSDQC(Carbamidomethyl)SETSSTDGNSR	Carbamidomethyl@9	VE20120906-08_ITMSms2cid	14.357	44.7	1.4e-08	4
XENLA_tissue_00193550	912.371	2	-7.4	DIDDDLEGEVTEEC(Carbamidomethyl)GK	Carbamidomethyl@14	VE20120906-13_ITMSms2cid	38.824	51	1.4e-08	1
XENLA_tissue_00203824	718.795	2	-3.7	DQGDNSAAGDSQGSK		VE20120906-07_ITMSms2cid	13.623	44.5	1.4e-08	2
XENLA_tissue_00002913	718.795	2	-3.7	DQGDNSAAGDSQGSK		VE20120906-07_ITMSms2cid	13.623	44.5	1.4e-08	2
XENLA_tissue_00010219	980.961	2	-5.4	DATNVGDEGGFAPNILENK		VE20120906-13_ITMSms2cid	42.285	44.2	1.7e-08	3
XENLA_tissue_00036138	980.961	2	-5.4	DATNVGDEGGFAPNILENK		VE20120906-13_ITMSms2cid	42.285	44.2	1.7e-08	3
XENLA_tissue_00290209	947.043	3	-5.4	KEESEEDDEDEDEDESEEEKPVAK		VE20120906-16_ITMSms2cid	19.359	46.9	1.7e-08	1
XENLA_tissue_00289690	945.352	3	-5.5	SGGSTDSEGSRDSDEEEEDSGGGESTDR		VE20120906-09_ITMSms2cid	16.423	40.9	1.8e-08	1
XENLA_tissue_00234905	983.375	2	-5.4	KEESEESDDDM(Oxidation)GFGLFD	Oxidation@11	VE20120906-04_ITMSms2cid	44.199	37.2	1.8e-08	5
XENLA_tissue_00022847	892.355	2	-5.2	DAEDAM(Oxidation)DAM(Oxidation)DGAVLDGR	Oxidation@6;Oxidation@9	VE20120906-03_ITMSms2cid	29.582	50.2	1.8e-08	3
XENLA_tissue_00268331	1111.41	3	-7.3	SEESSSQM(Oxidation)DQDTQVQDM(Oxidation)DEGSDDEEYTSK	Oxidation@8;Oxidation@17	VE20120906-17_ITMSms2cid	24.795	39	1.8e-08	1
XENLA_tissue_00093417	729.266	3	-3.5	KEESEEDDDDEDESEEEK		VE20120906-16_ITMSms2cid	15.788	43.6	1.8e-08	3
XENLA_tissue_00125059	729.266	3	-3.5	KEESEEDDDDEDESEEEK		VE20120906-16_ITMSms2cid	15.788	43.6	1.8e-08	3
XENLA_tissue_00207548	729.266	3	-3.5	KEESEEDDDDEDESEEEK		VE20120906-16_ITMSms2cid	15.788	43.6	1.8e-08	3
XENLA_tissue_00125901	1069.94	2	-4.8	QAQETGTSDAC(Carbamidomethyl)DDLDSAAQR	Carbamidomethyl@11	VE20120906-16_ITMSms2cid	27.376	34.4	2e-08	3
XENLA_tissue_00147067	1112.39	2	-6.9	DYEEVGTESGDGGEDEEDEY		VE20120906-06_ITMSms2cid	34.866	37.8	2e-08	1
XENLA_tissue_00086325	692.299	2	-5.2	SGQQGESSSSSSQK		VE20120906-15_ITMSms2cid	12.268	35.4	2e-08	2
XENLA_tissue_00202984	1016.93	2	-4.6	TDM(Oxidation)DNQIVVSDYAQM(Oxidation)DR	Oxidation@3;Oxidation@15	VE20120906-12_ITMSms2cid	32.175	39.6	2e-08	2
XENLA_tissue_00259371	753.764	2	-5.2	GANDFM(Oxidation)C(Carbamidomethyl)DEM(Oxidation)ER	Carbamidomethyl@7;Oxidation@6;Oxidation@10	VE20120906-12_ITMSms2cid	22.513	35.4	2.4e-08	1
XENLA_tissue_00108955	807.39	2	-5.2	DYGVLKEEDGVAYR		VE20120906-03_ITMSms2cid	33.785	39.5	2.8e-08	1
XENLA_tissue_00257605	627.744	2	-4.6	DGEDSGSYDGPR		VE20120906-14_ITMSms2cid	20.852	37.3	3.2e-08	4
XENLA_tissue_00055739	627.744	2	-4.6	DGEDSGSYDGPR		VE20120906-14_ITMSms2cid	20.852	37.3	3.2e-08	4
XENLA_tissue_00169257	627.744	2	-4.6	DGEDSGSYDGPR		VE20120906-14_ITMSms2cid	20.852	37.3	3.2e-08	4
XENLA_tissue_00257605	627.744	2	-5.7	DGEDSGSYDGPR		VE20120906-05_ITMSms2cid	20.938	35.7	3.4e-08	4
XENLA_tissue_00055739	627.744	2	-5.7	DGEDSGSYDGPR		VE20120906-05_ITMSms2cid	20.938	35.7	3.4e-08	4
XENLA_tissue_00169257	627.744	2	-5.7	DGEDSGSYDGPR		VE20120906-05_ITMSms2cid	20.938	35.7	3.4e-08	4
XENLA_tissue_00216936	779.331	2	-4.4	SNNETSSSGSSGTSQK		VE20120906-08_ITMSms2cid	13.119	38	3.4e-08	2
XENLA_tissue_00223305	779.331	2	-4.4	SNNETSSSGSSGTSQK		VE20120906-08_ITMSms2cid	13.119	38	3.4e-08	2
XENLA_tissue_00101027	927.898	2	-3.5	NNASTASSSSSQESEPSGK		VE20120906-17_ITMSms2cid	14.594	46.2	3.5e-08	3
XENLA_tissue_00064357	692.3	2	-4.4	SGQQGESSSSSSQK		VE20120906-08_ITMSms2cid	12.119	37.2	3.5e-08	2
XENLA_tissue_00086325	692.3	2	-4.4	SGQQGESSSSSSQK		VE20120906-08_ITMSms2cid	12.119	37.2	3.5e-08	2
XENLA_tissue_00137000	599.762	2	-4.6	DSYVGDEAQSK		VE20120906-13_ITMSms2cid	19.919	42.6	3.6e-08	8
XENLA_tissue_00239641	599.762	2	-4.6	DSYVGDEAQSK		VE20120906-13_ITMSms2cid	19.919	42.6	3.6e-08	8
XENLA_tissue_00259371	808.924	2	-5.6	TLAVNAAQDSTDLVAK		VE20120906-12_ITMSms2cid	34.004	45.9	3.9e-08	1
XENLA_tissue_00111600	708.854	2	-5.5	QGATQVAATAQGEGK		VE20120906-15_ITMSms2cid	19.32	43.6	4.3e-08	1
XENLA_tissue_00203824	939.406	2	-2.8	DTPKDQGDNSAAGDSQGSK		VE20120906-08_ITMSms2cid	14.144	40.6	4.6e-08	2
XENLA_tissue_00063465	798.342	2	-5.2	ELEDATETAEAM(Oxidation)NR	Oxidation@12	VE20120906-12_ITMSms2cid	23.891	42.2	4.7e-08	2
XENLA_tissue_00232681	798.342	2	-5.2	ELEDATETAEAM(Oxidation)NR	Oxidation@12	VE20120906-12_ITMSms2cid	23.891	42.2	4.7e-08	2
XENLA_tissue_00200286	1066.43	2	-4.8	TSSQTGNTDSGGESSEVC(Carbamidomethyl)SNK	Carbamidomethyl@18	VE20120906-08_ITMSms2cid	16.434	30.9	4.8e-08	1
XENLA_tissue_00022847	892.353	2	-6.9	DAEDAM(Oxidation)DAM(Oxidation)DGAVLDGR	Oxidation@6;Oxidation@9	VE20120906-12_ITMSms2cid	29.107	52.2	4.9e-08	3
XENLA_tissue_00221711	892.353	2	-6.9	DAEDAM(Oxidation)DAM(Oxidation)DGAVLDGR	Oxidation@6;Oxidation@9	VE20120906-12_ITMSms2cid	29.107	52.2	4.9e-08	3
XENLA_tissue_00091702	892.353	2	-6.9	DAEDAM(Oxidation)DAM(Oxidation)DGAVLDGR	Oxidation@6;Oxidation@9	VE20120906-12_ITMSms2cid	29.107	52.2	4.9e-08	3
XENLA_tissue_00261048	1056.91	2	-2.4	DAEC(Carbamidomethyl)SQSQDQGSAQEAC(Carbamidomethyl)NK	Carbamidomethyl@4;Carbamidomethyl@17	VE20120906-17_ITMSms2cid	15.808	38.6	5.2e-08	1
XENLA_tissue_00166819	1060.39	2	-5.5	DGC(Carbamidomethyl)ADTM(Oxidation)TYQEFEDFM(Oxidation)K	Carbamidomethyl@3;Oxidation@7;Oxidation@16	VE20120906-12_ITMSms2cid	41.475	34.2	5.3e-08	5
XENLA_tissue_00258832	1060.39	2	-5.5	DGC(Carbamidomethyl)ADTM(Oxidation)TYQEFEDFM(Oxidation)K	Carbamidomethyl@3;Oxidation@7;Oxidation@16	VE20120906-12_ITMSms2cid	41.475	34.2	5.3e-08	5
XENLA_tissue_00184638	1060.39	2	-5.5	DGC(Carbamidomethyl)ADTM(Oxidation)TYQEFEDFM(Oxidation)K	Carbamidomethyl@3;Oxidation@7;Oxidation@16	VE20120906-12_ITMSms2cid	41.475	34.2	5.3e-08	5
XENLA_tissue_00219922	1060.39	2	-5.5	DGC(Carbamidomethyl)ADTM(Oxidation)TYQEFEDFM(Oxidation)K	Carbamidomethyl@3;Oxidation@7;Oxidation@16	VE20120906-12_ITMSms2cid	41.475	34.2	5.3e-08	5
XENLA_tissue_00271524	1060.39	2	-5.5	DGC(Carbamidomethyl)ADTM(Oxidation)TYQEFEDFM(Oxidation)K	Carbamidomethyl@3;Oxidation@7;Oxidation@16	VE20120906-12_ITMSms2cid	41.475	34.2	5.3e-08	5
XENLA_tissue_00285720	717.781	2	-4.5	KGQGGAGGADDEEED		VE20120906-15_ITMSms2cid	14.595	41.8	5.4e-08	1
XENLA_tissue_00077551	694.296	2	-4.7	DVNEC(Carbamidomethyl)HVDASNK	Carbamidomethyl@5	VE20120906-14_ITMSms2cid	15.815	39.3	5.5e-08	1
XENLA_tissue_00053049	671.333	2	-4.4	DHTATDLGEIAAK		VE20120906-04_ITMSms2cid	27.854	40	5.6e-08	2
XENLA_tissue_00243167	1068.45	2	-5	VSGETEDLDGDSEEPSDVQK		VE20120906-15_ITMSms2cid	26.473	42.4	5.6e-08	1
XENLA_tissue_00201446	929.38	2	-4.8	AELSGDSGDESDEFSQGK		VE20120906-15_ITMSms2cid	27.553	38.8	5.7e-08	2
XENLA_tissue_00277348	959.042	3	-6.4	ETKEEDDDDIDLFGSDDEEESEDAK		VE20120906-06_ITMSms2cid	38.248	44.9	5.7e-08	1
XENLA_tissue_00238265	655.786	2	-7	DADDAVYELDGK		VE20120906-03_ITMSms2cid	34.637	44.1	6.6e-08	3
XENLA_tissue_00230955	828.343	2	-5.6	DDDQM(Oxidation)VTTC(Carbamidomethyl)IAGDAK	Carbamidomethyl@9;Oxidation@5	VE20120906-04_ITMSms2cid	28.339	37.5	6.9e-08	2
XENLA_tissue_00277348	959.041	3	-6.5	ETKEEDDDDIDLFGSDDEEESEDAK		VE20120906-15_ITMSms2cid	37.977	42.5	7.7e-08	1
XENLA_tissue_00203824	782.842	2	-4.5	DQGDNSAAGDSQGSKK		VE20120906-16_ITMSms2cid	13.047	43.6	8.4e-08	2
XENLA_tissue_00081312	815.846	2	-4.9	ETVSEESSQM(Oxidation)C(Carbamidomethyl)LSK	Carbamidomethyl@11;Oxidation@10	VE20120906-04_ITMSms2cid	21.758	39.1	8.5e-08	2
XENLA_tissue_00223527	912.867	2	-5.3	SGREPTAETSSQESEDD		VE20120906-16_ITMSms2cid	16.886	39.4	8.6e-08	1
XENLA_tissue_00110117	781.387	2	-2.6	ILGADTTADLEETGR		VE20120906-12_ITMSms2cid	34.287	37.2	8.7e-08	1
XENLA_tissue_00203824	782.841	2	-5.4	DQGDNSAAGDSQGSKK		VE20120906-07_ITMSms2cid	13.186	39.5	8.9e-08	2
XENLA_tissue_00002913	782.841	2	-5.4	DQGDNSAAGDSQGSKK		VE20120906-07_ITMSms2cid	13.186	39.5	8.9e-08	2
XENLA_tissue_00259371	808.923	2	-5.7	TLAVNAAQDSTDLVAK		VE20120906-03_ITMSms2cid	34.444	41.4	9e-08	1
XENLA_tissue_00221959	659.775	2	-6.4	SDESNSGTGDPPR		VE20120906-06_ITMSms2cid	14.862	39.3	9e-08	2
XENLA_tissue_00223305	900.892	2	-4.5	DKSNNETSSSGSSGTSQK		VE20120906-17_ITMSms2cid	13.032	34.4	9e-08	2
XENLA_tissue_00216936	900.892	2	-4.5	DKSNNETSSSGSSGTSQK		VE20120906-17_ITMSms2cid	13.032	34.4	9e-08	2
XENLA_tissue_00254889	710.748	2	-6.9	RDPEDEGDEDED		VE20120906-15_ITMSms2cid	16.508	30.9	9.2e-08	1
XENLA_tissue_00220980	867.881	2	-6.8	ETANQSPDSTEVAEEK		VE20120906-15_ITMSms2cid	19.931	41.3	9.6e-08	2
XENLA_tissue_00138208	643.253	2	-5.5	DTEDDGYVDEK		VE20120906-13_ITMSms2cid	21.743	42.9	1.1e-07	1
XENLA_tissue_00147067	1112.39	2	-5.7	DYEEVGTESGDGGEDEEDEY		VE20120906-15_ITMSms2cid	35.248	39.5	1.1e-07	1
XENLA_tissue_00077551	694.295	2	-5.6	DVNEC(Carbamidomethyl)HVDASNK	Carbamidomethyl@5	VE20120906-06_ITMSms2cid	15.943	39.5	1.1e-07	1
XENLA_tissue_00230955	828.344	2	-5.1	DDDQM(Oxidation)VTTC(Carbamidomethyl)IAGDAK	Carbamidomethyl@9;Oxidation@5	VE20120906-13_ITMSms2cid	27.77	44.5	1.2e-07	2
XENLA_tissue_00214758	1080.45	2	-3.2	ASSQTVNTDSSGESSDVC(Carbamidomethyl)SNK	Carbamidomethyl@18	VE20120906-08_ITMSms2cid	18.64	32.9	1.2e-07	1
XENLA_tissue_00274319	784.326	2	-6	DVTEC(Carbamidomethyl)GGELSSEER	Carbamidomethyl@5	VE20120906-05_ITMSms2cid	25.998	42.1	1.2e-07	1
XENLA_tissue_00259291	898.41	2	-5.9	SVGDGETVEFDVVEGEK		VE20120906-12_ITMSms2cid	39.162	47.1	1.2e-07	7
XENLA_tissue_00038943	898.41	2	-5.9	SVGDGETVEFDVVEGEK		VE20120906-12_ITMSms2cid	39.162	47.1	1.2e-07	7
XENLA_tissue_00271393	898.41	2	-5.9	SVGDGETVEFDVVEGEK		VE20120906-12_ITMSms2cid	39.162	47.1	1.2e-07	7
XENLA_tissue_00226074	898.41	2	-5.9	SVGDGETVEFDVVEGEK		VE20120906-12_ITMSms2cid	39.162	47.1	1.2e-07	7
XENLA_tissue_00199482	898.41	2	-5.9	SVGDGETVEFDVVEGEK		VE20120906-12_ITMSms2cid	39.162	47.1	1.2e-07	7
XENLA_tissue_00038467	968.876	2	-3.8	EKDEDEEDGEGDADGAAGK		VE20120906-07_ITMSms2cid	15.504	45.3	1.3e-07	2
XENLA_tissue_00285720	717.781	2	-4.7	KGQGGAGGADDEEED		VE20120906-06_ITMSms2cid	14.269	38.2	1.3e-07	1
XENLA_tissue_00156702	1111.12	3	-4.8	SDDESPSTSSGSSDADQRDPPAPEPEEQEER		VE20120906-08_ITMSms2cid	23.128	40	1.4e-07	1
XENLA_tissue_00137000	599.762	2	-4.9	DSYVGDEAQSK		VE20120906-05_ITMSms2cid	19.942	43.5	1.4e-07	8
XENLA_tissue_00151874	599.762	2	-4.9	DSYVGDEAQSK		VE20120906-05_ITMSms2cid	19.942	43.5	1.4e-07	8
XENLA_tissue_00271675	919.328	2	-5.7	EESEESDDDM(Oxidation)GFGLFD	Oxidation@10	VE20120906-03_ITMSms2cid	49.677	35.2	1.4e-07	2
XENLA_tissue_00072285	833.886	2	-5.9	DEFAVVDNQVM(Oxidation)DLR	Oxidation@11	VE20120906-12_ITMSms2cid	44.061	40	1.4e-07	6
XENLA_tissue_00259291	902.827	5	-6.1	GPRPNNQQNQGAEVTDQSENKDPAAPTSEALASGDGQQRPPPR		VE20120906-08_ITMSms2cid	25.62	57.6	1.4e-07	1
XENLA_tissue_00125059	869.702	3	-6	KQESEEEEDDSDEEAEDQKPIK		VE20120906-07_ITMSms2cid	19.892	45.4	1.5e-07	3
XENLA_tissue_00093417	869.702	3	-6	KQESEEEEDDSDEEAEDQKPIK		VE20120906-07_ITMSms2cid	19.892	45.4	1.5e-07	3
XENLA_tissue_00207548	869.702	3	-6	KQESEEEEDDSDEEAEDQKPIK		VE20120906-07_ITMSms2cid	19.892	45.4	1.5e-07	3
XENLA_tissue_00202984	1016.93	2	-7.3	TDM(Oxidation)DNQIVVSDYAQM(Oxidation)DR	Oxidation@3;Oxidation@15	VE20120906-03_ITMSms2cid	32.554	35	1.6e-07	2
XENLA_tissue_00108955	807.389	2	-5.9	DYGVLKEEDGVAYR		VE20120906-12_ITMSms2cid	33.424	38.4	1.6e-07	1
XENLA_tissue_00232681	675.285	2	-5.8	GVDEASDEDLDGK		VE20120906-13_ITMSms2cid	22.707	41.6	1.6e-07	2
XENLA_tissue_00063465	675.285	2	-5.8	GVDEASDEDLDGK		VE20120906-13_ITMSms2cid	22.707	41.6	1.6e-07	2
XENLA_tissue_00271675	919.328	2	-6.1	EESEESDDDM(Oxidation)GFGLFD	Oxidation@10	VE20120906-12_ITMSms2cid	49.536	33.9	1.6e-07	2
XENLA_tissue_00120029	666.85	2	-5.9	GILAADESTGSIAK		VE20120906-13_ITMSms2cid	30.713	39.4	1.6e-07	1
XENLA_tissue_00290209	947.043	3	-4.9	KEESEEDDEDEDEDESEEEKPVAK		VE20120906-08_ITMSms2cid	18.793	45	1.6e-07	1
XENLA_tissue_00250415	844.873	2	-4.9	GAGGGQNDAEGDQINASK		VE20120906-07_ITMSms2cid	17.952	45.1	1.7e-07	3
XENLA_tissue_00259011	844.873	2	-4.9	GAGGGQNDAEGDQINASK		VE20120906-07_ITMSms2cid	17.952	45.1	1.7e-07	3
XENLA_tissue_00277348	1438.06	2	-3.1	ETKEEDDDDIDLFGSDDEEESEDAK		VE20120906-15_ITMSms2cid	37.997	30.2	1.7e-07	1
XENLA_tissue_00093417	869.702	3	-5.4	KQESEEEEDDSDEEAEDQKPIK		VE20120906-16_ITMSms2cid	19.775	44.4	1.7e-07	3
XENLA_tissue_00125059	869.702	3	-5.4	KQESEEEEDDSDEEAEDQKPIK		VE20120906-16_ITMSms2cid	19.775	44.4	1.7e-07	3
XENLA_tissue_00207548	869.702	3	-5.4	KQESEEEEDDSDEEAEDQKPIK		VE20120906-16_ITMSms2cid	19.775	44.4	1.7e-07	3
XENLA_tissue_00038943	886.705	3	-5.6	EDGNEEDKENQGDETQSQQPPQR		VE20120906-08_ITMSms2cid	16.535	38.7	1.7e-07	2
XENLA_tissue_00257605	634.752	2	-4.9	DGEESGSYDGPR		VE20120906-05_ITMSms2cid	21.047	36.9	1.8e-07	3
XENLA_tissue_00225883	634.752	2	-4.9	DGEESGSYDGPR		VE20120906-05_ITMSms2cid	21.047	36.9	1.8e-07	3
XENLA_tissue_00111927	710.333	2	-3.8	DGQVIGM(Oxidation)GAGQQSR	Oxidation@7	VE20120906-14_ITMSms2cid	19.684	48.1	1.8e-07	1
XENLA_tissue_00140126	1086.1	3	-6.7	QDSEQDAEESEDANSSIGC(Carbamidomethyl)PDDSTQREEK	Carbamidomethyl@19	VE20120906-17_ITMSms2cid	24.507	34.9	1.8e-07	1
XENLA_tissue_00010219	748.354	2	-5.9	GNPTVEVDLYTC(Carbamidomethyl)K	Carbamidomethyl@12	VE20120906-03_ITMSms2cid	35.773	37.1	1.8e-07	3
XENLA_tissue_00281966	748.354	2	-5.9	GNPTVEVDLYTC(Carbamidomethyl)K	Carbamidomethyl@12	VE20120906-03_ITMSms2cid	35.773	37.1	1.8e-07	3
XENLA_tissue_00092841	828.361	2	-4.8	M(Met-loss+Acetyl)ANKEM(Oxidation)FEDTVEER	Met-loss+Acetyl@1;Oxidation@6	VE20120906-03_ITMSms2cid	30.728	35.3	1.8e-07	1
XENLA_tissue_00179750	846.904	2	-5.8	NDSVVAGGGAIEM(Oxidation)ELSK	Oxidation@13	VE20120906-12_ITMSms2cid	38.126	48	2e-07	1
XENLA_tissue_00285720	717.781	2	-4.6	KGQGGAGGADDEEED		VE20120906-14_ITMSms2cid	14.422	38.2	2e-07	1
XENLA_tissue_00290209	803.01	3	-5.3	KQESEEEEDDSDEEDQKPIK		VE20120906-07_ITMSms2cid	17.392	44.7	2e-07	1
XENLA_tissue_00086459	808.866	2	-9.3	AEDPSPAGSAVNTASDK		VE20120906-06_ITMSms2cid	21.642	35.6	2.1e-07	2
XENLA_tissue_00179750	846.904	2	-5.5	NDSVVAGGGAIEM(Oxidation)ELSK	Oxidation@13	VE20120906-03_ITMSms2cid	38.494	43.4	2.2e-07	1
XENLA_tissue_00063465	804.348	2	-4.8	NTDQASM(Oxidation)PDNTAAQK	Oxidation@7	VE20120906-14_ITMSms2cid	14.864	42	2.2e-07	2
XENLA_tissue_00243167	941.88	2	-3.7	SQEQEDSENM(Oxidation)ETSQPK	Oxidation@10	VE20120906-16_ITMSms2cid	15.572	41.8	2.2e-07	1
XENLA_tissue_00006191	671.788	2	-5.1	NNASTDYDLSDK		VE20120906-05_ITMSms2cid	24.103	33.7	2.4e-07	3
XENLA_tissue_00033812	887.353	2	-5.9	DDIEEEDDQEAYFR		VE20120906-12_ITMSms2cid	36.419	42.2	2.4e-07	8
XENLA_tissue_00080733	887.353	2	-5.9	DDIEEEDDQEAYFR		VE20120906-12_ITMSms2cid	36.419	42.2	2.4e-07	8
XENLA_tissue_00285773	887.353	2	-5.9	DDIEEEDDQEAYFR		VE20120906-12_ITMSms2cid	36.419	42.2	2.4e-07	8
XENLA_tissue_00226369	887.353	2	-5.9	DDIEEEDDQEAYFR		VE20120906-12_ITMSms2cid	36.419	42.2	2.4e-07	8
XENLA_tissue_00099205	887.353	2	-5.9	DDIEEEDDQEAYFR		VE20120906-12_ITMSms2cid	36.419	42.2	2.4e-07	8
XENLA_tissue_00223177	887.353	2	-5.9	DDIEEEDDQEAYFR		VE20120906-12_ITMSms2cid	36.419	42.2	2.4e-07	8
XENLA_tissue_00257605	634.751	2	-5.4	DGEESGSYDGPR		VE20120906-14_ITMSms2cid	21.145	34.4	2.5e-07	3
XENLA_tissue_00190246	634.751	2	-5.4	DGEESGSYDGPR		VE20120906-14_ITMSms2cid	21.145	34.4	2.5e-07	3
XENLA_tissue_00225883	634.751	2	-5.4	DGEESGSYDGPR		VE20120906-14_ITMSms2cid	21.145	34.4	2.5e-07	3
XENLA_tissue_00006921	917.896	2	-5	SSSGVEFTSSGSSNTDTGK		VE20120906-16_ITMSms2cid	23.443	41.3	2.5e-07	1
XENLA_tissue_00254104	716.366	2	-5.5	ELQASGLTGDALEK		VE20120906-03_ITMSms2cid	33.893	51.8	2.6e-07	2
XENLA_tissue_00287854	716.366	2	-5.5	ELQASGLTGDALEK		VE20120906-03_ITMSms2cid	33.893	51.8	2.6e-07	2
XENLA_tissue_00111600	916.636	5	-6.3	GPRPNNQQNQGAEVTEQSENKDPVAPTSEALASGDDPQRPPPR		VE20120906-18_ITMSms2cid	36.963	58.8	2.6e-07	1
XENLA_tissue_00232775	997.434	2	-5.2	TEDDELGTEELSEEELR		VE20120906-12_ITMSms2cid	38.561	40.7	2.6e-07	1
XENLA_tissue_00259291	902.824	5	-8.9	GPRPNNQQNQGAEVTDQSENKDPAAPTSEALASGDGQQRPPPR		VE20120906-17_ITMSms2cid	28.221	58.6	2.7e-07	1
XENLA_tissue_00257178	840.32	2	-4.1	DIEEEEEDEEEER		VE20120906-04_ITMSms2cid	27.05	36.7	2.7e-07	4
XENLA_tissue_00099686	840.32	2	-4.1	DIEEEEEDEEEER		VE20120906-04_ITMSms2cid	27.05	36.7	2.7e-07	4
XENLA_tissue_00198626	840.32	2	-4.1	DIEEEEEDEEEER		VE20120906-04_ITMSms2cid	27.05	36.7	2.7e-07	4
XENLA_tissue_00064357	692.298	2	-7	SGQQGESSSSSSQK		VE20120906-06_ITMSms2cid	12.011	34.2	3e-07	2
XENLA_tissue_00222368	908.366	3	-4.6	STAAPSSQSNSSEYSQSDEM(Oxidation)NTNER	Oxidation@20	VE20120906-08_ITMSms2cid	20.456	38.8	3e-07	1
XENLA_tissue_00137000	677.811	2	-6.4	DSYVGDEAQSKR		VE20120906-14_ITMSms2cid	18.254	37.7	3e-07	8
XENLA_tissue_00000678	732.786	2	-4.6	KGQGGTGGGDEEEED		VE20120906-16_ITMSms2cid	14.439	34.9	3e-07	2
XENLA_tissue_00288506	723.334	2	-6.1	DNPGVVTC(Carbamidomethyl)LDEAR	Carbamidomethyl@8	VE20120906-12_ITMSms2cid	33.442	47.6	3e-07	1
XENLA_tissue_00137000	599.761	2	-5.8	DSYVGDEAQSK		VE20120906-04_ITMSms2cid	20.097	41.3	3e-07	8
XENLA_tissue_00253927	814.315	2	-6	DAM(Oxidation)DSC(Carbamidomethyl)NNTEIEGR	Carbamidomethyl@6;Oxidation@3	VE20120906-14_ITMSms2cid	20.541	34.4	3.1e-07	2
XENLA_tissue_00093417	814.315	2	-6	DAM(Oxidation)DSC(Carbamidomethyl)NNTEIEGR	Carbamidomethyl@6;Oxidation@3	VE20120906-14_ITMSms2cid	20.541	34.4	3.1e-07	2
XENLA_tissue_00051712	912.405	2	-5.8	TEEAGSTSTPSTSNETPK		VE20120906-07_ITMSms2cid	17.965	43	3.1e-07	1
XENLA_tissue_00022847	884.356	2	-6.6	DAEDAM(Oxidation)DAMDGAVLDGR	Oxidation@6=17	VE20120906-12_ITMSms2cid	37.977	39.3	3.1e-07	3
XENLA_tissue_00221711	884.356	2	-6.6	DAEDAM(Oxidation)DAMDGAVLDGR	Oxidation@6=17	VE20120906-12_ITMSms2cid	37.977	39.3	3.1e-07	3
XENLA_tissue_00091702	884.356	2	-6.6	DAEDAM(Oxidation)DAMDGAVLDGR	Oxidation@6=17	VE20120906-12_ITMSms2cid	37.977	39.3	3.1e-07	3
XENLA_tissue_00120371	696.816	2	-4.7	AADTEVQEIC(Carbamidomethyl)EK	Carbamidomethyl@10	VE20120906-13_ITMSms2cid	25.842	44.8	3.2e-07	1
XENLA_tissue_00063465	674.811	2	-5.9	DELADEIANSSGK		VE20120906-12_ITMSms2cid	33.008	40.3	3.3e-07	2
XENLA_tissue_00232681	674.811	2	-5.9	DELADEIANSSGK		VE20120906-12_ITMSms2cid	33.008	40.3	3.3e-07	2
XENLA_tissue_00289920	971.926	2	-5.8	SDQTVVC(Carbamidomethyl)EQQQSYQSR	Carbamidomethyl@7	VE20120906-06_ITMSms2cid	24.151	39.5	3.4e-07	2
XENLA_tissue_00193961	971.926	2	-5.8	SDQTVVC(Carbamidomethyl)EQQQSYQSR	Carbamidomethyl@7	VE20120906-06_ITMSms2cid	24.151	39.5	3.4e-07	2
XENLA_tissue_00251772	657.293	2	-5.8	DITSDTSGDFQK		VE20120906-04_ITMSms2cid	28.857	42.8	3.5e-07	1
XENLA_tissue_00285720	717.781	2	-4.7	KGQGGAGGADDEEED		VE20120906-05_ITMSms2cid	14.227	30.7	3.5e-07	1
XENLA_tissue_00064357	692.3	2	-4.1	SGQQGESSSSSSQK		VE20120906-17_ITMSms2cid	12.043	36.2	3.5e-07	2
XENLA_tissue_00086325	692.3	2	-4.1	SGQQGESSSSSSQK		VE20120906-17_ITMSms2cid	12.043	36.2	3.5e-07	2
XENLA_tissue_00204892	668.327	2	-2.8	SQNTGSAQVSQTK		VE20120906-16_ITMSms2cid	14.713	38.8	3.6e-07	1
XENLA_tissue_00275515	969.942	2	-5.1	DESSPYAAM(Oxidation)LAAQDVAQR	Oxidation@9	VE20120906-12_ITMSms2cid	36.333	34.6	3.6e-07	1
XENLA_tissue_00254889	710.75	2	-4.2	RDPEDEGDEDED		VE20120906-14_ITMSms2cid	16.469	28.6	3.6e-07	1
XENLA_tissue_00230955	734.312	2	-4.8	LGEEFDEETADGR		VE20120906-12_ITMSms2cid	30.435	43.9	4e-07	3
XENLA_tissue_00077149	924.396	2	-6.3	NPDDITQEEYGEFYK		VE20120906-12_ITMSms2cid	39.097	39.2	4e-07	3
XENLA_tissue_00202721	716.266	3	1.7	DNQSSDESDEDDEDYQQK		VE20120906-17_ITMSms2cid	19.597	33.9	4e-07	4
XENLA_tissue_00243167	941.88	2	-4.6	SQEQEDSENM(Oxidation)ETSQPK	Oxidation@10	VE20120906-07_ITMSms2cid	15.17	37.8	4.2e-07	1
XENLA_tissue_00093417	928.705	3	-5.8	KQESEDEESDEDEEEPM(Oxidation)EVASAQK	Oxidation@17	VE20120906-07_ITMSms2cid	23.106	47.4	4.3e-07	1
XENLA_tissue_00290209	1069.07	3	-6.3	DM(Oxidation)EDSEEEEDM(Oxidation)EEDDSSDEEVEVPVKK	Oxidation@2;Oxidation@11	VE20120906-15_ITMSms2cid	28.85	35.3	4.4e-07	4
XENLA_tissue_00125059	1069.07	3	-6.3	DM(Oxidation)EDSEEEEDM(Oxidation)EEDDSSDEEVEVPVKK	Oxidation@2;Oxidation@11	VE20120906-15_ITMSms2cid	28.85	35.3	4.4e-07	4
XENLA_tissue_00093417	1069.07	3	-6.3	DM(Oxidation)EDSEEEEDM(Oxidation)EEDDSSDEEVEVPVKK	Oxidation@2;Oxidation@11	VE20120906-15_ITMSms2cid	28.85	35.3	4.4e-07	4
XENLA_tissue_00207548	1069.07	3	-6.3	DM(Oxidation)EDSEEEEDM(Oxidation)EEDDSSDEEVEVPVKK	Oxidation@2;Oxidation@11	VE20120906-15_ITMSms2cid	28.85	35.3	4.4e-07	4
XENLA_tissue_00155302	655.296	2	-4.8	DADDAVYELNGK		VE20120906-03_ITMSms2cid	32.425	42	4.4e-07	3
XENLA_tissue_00000678	732.787	2	-3.4	KGQGGTGGGDEEEED		VE20120906-07_ITMSms2cid	14.099	37.7	4.4e-07	2
XENLA_tissue_00093417	928.706	3	-4.3	KQESEDEESDEDEEEPM(Oxidation)EVASAQK	Oxidation@17	VE20120906-16_ITMSms2cid	23.706	46.8	4.5e-07	1
XENLA_tissue_00137000	926.402	2	-7.4	M(Met-loss+Acetyl)EDDIAALVVDNGSGM(Oxidation)C(Carbamidomethyl)K	Carbamidomethyl@17;Met-loss+Acetyl@1;Oxidation@16	VE20120906-13_ITMSms2cid	48.277	35.3	4.6e-07	2
XENLA_tissue_00182579	742.817	2	-5.9	HGDAGNDQSQQEAK		VE20120906-16_ITMSms2cid	12.99	38.2	5.1e-07	1
XENLA_tissue_00008188	724.825	2	-5.5	VTEEGGELSNEER		VE20120906-04_ITMSms2cid	21.906	38.4	5.2e-07	2
XENLA_tissue_00153838	807.915	2	-6.2	IEDLSQQAQLAAAEK		VE20120906-12_ITMSms2cid	33.077	40.9	5.3e-07	4
XENLA_tissue_00137000	895.944	2	-5.7	SYELPDGQVITIGNER		VE20120906-12_ITMSms2cid	44.77	41.4	5.3e-07	8
XENLA_tissue_00145068	838.837	2	-6.1	DNEGDEDEEETVAPK		VE20120906-15_ITMSms2cid	22.394	44.2	5.3e-07	2
XENLA_tissue_00272611	854.869	2	-5.8	LDKEDESSEEDSPTK		VE20120906-15_ITMSms2cid	16.087	40.8	5.3e-07	1
XENLA_tissue_00020014	542.724	2	-4.6	DIDSAM(Oxidation)SDSK	Oxidation@6	VE20120906-12_ITMSms2cid	15.645	32.8	5.4e-07	2
XENLA_tissue_00199624	542.724	2	-4.6	DIDSAM(Oxidation)SDSK	Oxidation@6	VE20120906-12_ITMSms2cid	15.645	32.8	5.4e-07	2
XENLA_tissue_00217811	937.384	2	-5.9	DPNYDESDQGDTVYQK		VE20120906-15_ITMSms2cid	26.124	33.9	5.5e-07	1
XENLA_tissue_00077551	694.295	2	-5.3	DVNEC(Carbamidomethyl)HVDASNK	Carbamidomethyl@5	VE20120906-15_ITMSms2cid	16.018	37.5	5.7e-07	1
XENLA_tissue_00038467	646.254	3	-3.5	EKDEDEEDGEGDADGAAGK		VE20120906-16_ITMSms2cid	16.233	36.1	5.7e-07	2
XENLA_tissue_00234915	724.662	3	-3.2	SKEILSSSSSGSDSDSEVDQK		VE20120906-16_ITMSms2cid	21.343	40.4	5.9e-07	1
XENLA_tissue_00090552	772.37	2	-3.5	DDILNGSHPVSFDK		VE20120906-03_ITMSms2cid	34.543	36.2	6e-07	3
XENLA_tissue_00183353	772.37	2	-3.5	DDILNGSHPVSFDK		VE20120906-03_ITMSms2cid	34.543	36.2	6e-07	3
XENLA_tissue_00045589	889.925	2	-7.2	TGLDQGQEAGYLAEAQK		VE20120906-13_ITMSms2cid	33.784	36.3	6e-07	1
XENLA_tissue_00196666	716.366	2	-5.8	ELQASGLTGEALDK		VE20120906-12_ITMSms2cid	33.406	50.6	6.2e-07	1
XENLA_tissue_00088126	979.43	2	-3.7	DENQNVNAQQAEQDAQR		VE20120906-07_ITMSms2cid	23.43	42.9	6.4e-07	2
XENLA_tissue_00104527	1095.9	2	-5.3	TFDSSDDEDDMEESESPQK		VE20120906-15_ITMSms2cid	27.982	28.8	6.8e-07	4
XENLA_tissue_00120207	687.814	2	-5.8	DEGHGDATLFQGK		VE20120906-13_ITMSms2cid	26.643	34.6	6.8e-07	1
XENLA_tissue_00251772	657.292	2	-6.1	DITSDTSGDFQK		VE20120906-13_ITMSms2cid	28.737	38.3	7e-07	1
XENLA_tissue_00202665	664.277	2	-5	DDTIYEDDDVK		VE20120906-12_ITMSms2cid	27.693	40.1	7.1e-07	4
XENLA_tissue_00056046	784.344	3	-5.7	ESAALGSHGSC(Carbamidomethyl)SEEVEKETSEK	Carbamidomethyl@11	VE20120906-15_ITMSms2cid	22.192	37.4	7.2e-07	2
XENLA_tissue_00201446	746.649	3	-5.1	DHKAELSGDSGDESDEFSQGK		VE20120906-07_ITMSms2cid	23.467	35.7	7.5e-07	2
XENLA_tissue_00093619	637.812	2	-4.4	IGNINGDSDLEK		VE20120906-03_ITMSms2cid	26.484	38.8	8.3e-07	3
XENLA_tissue_00220980	641.788	2	-5.3	ENGSTSSSSAVEK		VE20120906-14_ITMSms2cid	14.258	33.4	8.3e-07	5
XENLA_tissue_00177836	641.788	2	-5.3	ENGSTSSSSAVEK		VE20120906-14_ITMSms2cid	14.258	33.4	8.3e-07	5
XENLA_tissue_00003607	754.351	2	-5.7	GGDDLDPNYVLSSR		VE20120906-03_ITMSms2cid	38.011	39.2	8.3e-07	5
XENLA_tissue_00269896	754.351	2	-5.7	GGDDLDPNYVLSSR		VE20120906-03_ITMSms2cid	38.011	39.2	8.3e-07	5
XENLA_tissue_00202984	1008.93	2	-5.1	TDMDNQIVVSDYAQM(Oxidation)DR	Oxidation@15=90	VE20120906-12_ITMSms2cid	35.35	29	8.9e-07	2
XENLA_tissue_00290209	927.053	3	-6.2	KQESEEEDDEESEDEPM(Oxidation)EVAPALK	Oxidation@17	VE20120906-15_ITMSms2cid	28.902	43.2	9e-07	2
XENLA_tissue_00125059	927.053	3	-6.2	KQESEEEDDEESEDEPM(Oxidation)EVAPALK	Oxidation@17	VE20120906-15_ITMSms2cid	28.902	43.2	9e-07	2
XENLA_tissue_00234905	919.328	2	-6.2	EESEESDDDM(Oxidation)GFGLFD	Oxidation@10	VE20120906-13_ITMSms2cid	49.5	29.3	9.5e-07	2
XENLA_tissue_00227384	688.818	2	-5.3	VADAEVQEIC(Carbamidomethyl)DK	Carbamidomethyl@10	VE20120906-03_ITMSms2cid	27.925	39.1	9.8e-07	1
XENLA_tissue_00201745	766.832	2	-5.8	DFDFESANAQFNK		VE20120906-12_ITMSms2cid	40.69	30.5	1e-06	6
XENLA_tissue_00065301	766.832	2	-5.8	DFDFESANAQFNK		VE20120906-12_ITMSms2cid	40.69	30.5	1e-06	6
XENLA_tissue_00280669	766.832	2	-5.8	DFDFESANAQFNK		VE20120906-12_ITMSms2cid	40.69	30.5	1e-06	6
XENLA_tissue_00253902	766.832	2	-5.8	DFDFESANAQFNK		VE20120906-12_ITMSms2cid	40.69	30.5	1e-06	6
XENLA_tissue_00280427	766.832	2	-5.8	DFDFESANAQFNK		VE20120906-12_ITMSms2cid	40.69	30.5	1e-06	6
XENLA_tissue_00052210	766.832	2	-5.8	DFDFESANAQFNK		VE20120906-12_ITMSms2cid	40.69	30.5	1e-06	6
XENLA_tissue_00108955	538.595	3	-5.7	DYGVLKEEDGVAYR		VE20120906-12_ITMSms2cid	33.318	34.5	1e-06	1
XENLA_tissue_00230955	734.314	2	-2.4	LGEEFDEETADGR		VE20120906-03_ITMSms2cid	30.558	32.2	1e-06	3
XENLA_tissue_00234905	919.329	2	-5.1	EESEESDDDM(Oxidation)GFGLFD	Oxidation@10	VE20120906-04_ITMSms2cid	49.527	27.8	1e-06	2
XENLA_tissue_00202819	846.351	2	-6.9	DDVDEDLYPEYYR		VE20120906-12_ITMSms2cid	40.597	34.6	1.1e-06	3
XENLA_tissue_00117302	846.351	2	-6.9	DDVDEDLYPEYYR		VE20120906-12_ITMSms2cid	40.597	34.6	1.1e-06	3
XENLA_tissue_00211135	1097.95	2	-6	SLDVPESESDDSEPDESETK		VE20120906-15_ITMSms2cid	28.249	30.9	1.1e-06	1
XENLA_tissue_00138208	643.253	2	-6.8	DTEDDGYVDEK		VE20120906-04_ITMSms2cid	21.795	34.2	1.1e-06	1
XENLA_tissue_00220099	795.83	2	-6.1	DVGDGEAQGNEESQR		VE20120906-15_ITMSms2cid	17.361	36.5	1.2e-06	2
XENLA_tissue_00253210	795.83	2	-6.1	DVGDGEAQGNEESQR		VE20120906-15_ITMSms2cid	17.361	36.5	1.2e-06	2
XENLA_tissue_00124415	903.443	2	-5.3	VVSNASC(Carbamidomethyl)TTNC(Carbamidomethyl)LAPLAK	Carbamidomethyl@7;Carbamidomethyl@11	VE20120906-04_ITMSms2cid	31.655	41.5	1.2e-06	3
XENLA_tissue_00284472	903.443	2	-5.3	VVSNASC(Carbamidomethyl)TTNC(Carbamidomethyl)LAPLAK	Carbamidomethyl@7;Carbamidomethyl@11	VE20120906-04_ITMSms2cid	31.655	41.5	1.2e-06	3
XENLA_tissue_00205311	903.443	2	-5.3	VVSNASC(Carbamidomethyl)TTNC(Carbamidomethyl)LAPLAK	Carbamidomethyl@7;Carbamidomethyl@11	VE20120906-04_ITMSms2cid	31.655	41.5	1.2e-06	3
XENLA_tissue_00204892	668.327	2	-2.5	SQNTGSAQVSQTK		VE20120906-07_ITMSms2cid	14.424	42.3	1.2e-06	1
XENLA_tissue_00038467	840.306	2	-6.8	DEDEEDGEGDADGAAGK		VE20120906-06_ITMSms2cid	17.313	33.3	1.2e-06	2
XENLA_tissue_00228539	724.297	2	-7	DDSFDSLDSFGSR		VE20120906-12_ITMSms2cid	42.203	27.2	1.2e-06	3
XENLA_tissue_00085572	724.297	2	-7	DDSFDSLDSFGSR		VE20120906-12_ITMSms2cid	42.203	27.2	1.2e-06	3
XENLA_tissue_00253214	724.297	2	-7	DDSFDSLDSFGSR		VE20120906-12_ITMSms2cid	42.203	27.2	1.2e-06	3
XENLA_tissue_00237552	860.997	3	-7.4	HGSGTDSDY(Phospho)DNTQTTETSSGLDGR	Phospho@9	VE20120906-17_ITMSms2cid	25.396	33.2	1.2e-06	1
XENLA_tissue_00233818	668.781	2	-5.4	DGELSEQSDSNR		VE20120906-14_ITMSms2cid	17.62	39.8	1.2e-06	1
XENLA_tissue_00233818	668.781	2	-5.4	DGELSEQSDSNR		VE20120906-05_ITMSms2cid	17.328	39.4	1.2e-06	1
XENLA_tissue_00022847	884.355	2	-7.3	DAEDAM(Oxidation)DAMDGAVLDGR	Oxidation@6=24	VE20120906-03_ITMSms2cid	38.18	46.3	1.3e-06	3
XENLA_tissue_00288506	723.334	2	-5.7	DNPGVVTC(Carbamidomethyl)LDEAR	Carbamidomethyl@8	VE20120906-03_ITMSms2cid	33.738	33.5	1.3e-06	1
XENLA_tissue_00290209	927.053	3	-6.1	KQESEEEDDEESEDEPM(Oxidation)EVAPALK	Oxidation@17	VE20120906-06_ITMSms2cid	28.825	42.9	1.3e-06	2
XENLA_tissue_00125059	927.053	3	-6.1	KQESEEEDDEESEDEPM(Oxidation)EVAPALK	Oxidation@17	VE20120906-06_ITMSms2cid	28.825	42.9	1.3e-06	2
XENLA_tissue_00232681	804.348	2	-4.4	NTDQASM(Oxidation)PDNTAAQK	Oxidation@7	VE20120906-06_ITMSms2cid	14.636	45.7	1.3e-06	2
XENLA_tissue_00063465	804.348	2	-4.4	NTDQASM(Oxidation)PDNTAAQK	Oxidation@7	VE20120906-06_ITMSms2cid	14.636	45.7	1.3e-06	2
XENLA_tissue_00259291	902.825	5	-7.8	GPRPNNQQNQGAEVTDQSENKDPAAPTSEALASGDGQQRPPPR		VE20120906-09_ITMSms2cid	26.763	52.3	1.3e-06	1
XENLA_tissue_00092841	828.359	2	-6.4	M(Met-loss+Acetyl)ANKEM(Oxidation)FEDTVEER	Met-loss+Acetyl@1;Oxidation@6	VE20120906-12_ITMSms2cid	30.535	35.5	1.3e-06	1
XENLA_tissue_00182579	742.817	2	-5.7	HGDAGNDQSQQEAK		VE20120906-07_ITMSms2cid	12.969	47.8	1.3e-06	1
XENLA_tissue_00249614	776.285	3	-6	ESDSDDRGGDDAEC(Carbamidomethyl)PGC(Carbamidomethyl)QSNR	Carbamidomethyl@14;Carbamidomethyl@17	VE20120906-17_ITMSms2cid	16.145	31.4	1.3e-06	1
XENLA_tissue_00120029	666.851	2	-4.2	GILAADESTGSIAK		VE20120906-03_ITMSms2cid	30.938	47.1	1.4e-06	1
XENLA_tissue_00169106	726.814	2	-8.6	DGESTETTEVEQK		VE20120906-20_ITMSms2cid	18.686	39.8	1.4e-06	2
XENLA_tissue_00022847	884.357	2	-4.8	DAEDAMDAM(Oxidation)DGAVLDGR	Oxidation@9=23	VE20120906-03_ITMSms2cid	35.009	36.9	1.4e-06	3
XENLA_tissue_00064357	877.889	2	-4.5	SGQQGESSSSSSQKQDK		VE20120906-08_ITMSms2cid	12.116	33	1.4e-06	2
XENLA_tissue_00086325	877.889	2	-4.5	SGQQGESSSSSSQKQDK		VE20120906-08_ITMSms2cid	12.116	33	1.4e-06	2
XENLA_tissue_00071570	623.251	2	-5.9	ADDADEFGYSR		VE20120906-03_ITMSms2cid	28.902	32.9	1.4e-06	1
XENLA_tissue_00169106	726.816	2	-6.4	DGESTETTEVEQK		VE20120906-06_ITMSms2cid	18.426	40.6	1.4e-06	2
XENLA_tissue_00111600	708.853	2	-6.1	QGATQVAATAQGEGK		VE20120906-06_ITMSms2cid	19.067	33.1	1.5e-06	1
XENLA_tissue_00051950	773.923	2	-6.3	VLEQLTGQTPVFSK		VE20120906-12_ITMSms2cid	39.045	34.5	1.5e-06	4
XENLA_tissue_00164331	712.334	2	-5.9	ELAEDGYSGVEVR		VE20120906-12_ITMSms2cid	31.347	39.9	1.5e-06	1
XENLA_tissue_00231430	690.291	2	-5.9	FDDGAGGDNEVQR		VE20120906-13_ITMSms2cid	21.666	35.4	1.5e-06	2
XENLA_tissue_00105996	690.291	2	-5.9	FDDGAGGDNEVQR		VE20120906-13_ITMSms2cid	21.666	35.4	1.5e-06	2
XENLA_tissue_00100939	760.664	3	-3.5	GSAQPVDDDSKEQSGSGGADTGSK		VE20120906-08_ITMSms2cid	15.075	39.2	1.6e-06	2
XENLA_tissue_00201446	746.649	3	-4.8	DHKAELSGDSGDESDEFSQGK		VE20120906-16_ITMSms2cid	23.996	34.4	1.6e-06	2
XENLA_tissue_00038943	898.411	2	-5.1	SVGDGETVEFDVVEGEK		VE20120906-03_ITMSms2cid	39.614	33.7	1.6e-06	7
XENLA_tissue_00271393	898.411	2	-5.1	SVGDGETVEFDVVEGEK		VE20120906-03_ITMSms2cid	39.614	33.7	1.6e-06	7
XENLA_tissue_00210717	872.432	2	-5	LLEAAEEAGEVENIEK		VE20120906-12_ITMSms2cid	38.347	44.5	1.6e-06	1
XENLA_tissue_00266831	968.391	2	-5.1	EDYDSVEQDGDEPGPQR		VE20120906-15_ITMSms2cid	26.731	32.7	1.6e-06	1
XENLA_tissue_00184074	899.926	2	-4.4	VDINAPELDIEC(Carbamidomethyl)PEGK	Carbamidomethyl@12	VE20120906-12_ITMSms2cid	40.802	32.4	1.6e-06	1
XENLA_tissue_00111927	710.332	2	-4.8	DGQVIGM(Oxidation)GAGQQSR	Oxidation@7	VE20120906-13_ITMSms2cid	19.6	39.8	1.7e-06	1
XENLA_tissue_00071138	1055.13	3	-6.2	KDNEDTAPEEPEQQSTNGSSVTEVDEVTK		VE20120906-17_ITMSms2cid	28.851	32.2	1.7e-06	1
XENLA_tissue_00010020	798.668	3	-7	ASNGSAKPESAAEDEDDVDEETK		VE20120906-16_ITMSms2cid	22.197	35.2	1.7e-06	2
XENLA_tissue_00275515	715.358	2	-6	IEDVTPIPSDSTR		VE20120906-04_ITMSms2cid	30.519	36.2	1.8e-06	1
XENLA_tissue_00220980	641.789	2	-4.1	ENGSTSSSSAVEK		VE20120906-15_ITMSms2cid	14.385	30.5	1.8e-06	5
XENLA_tissue_00177836	641.789	2	-4.1	ENGSTSSSSAVEK		VE20120906-15_ITMSms2cid	14.385	30.5	1.8e-06	5
XENLA_tissue_00281461	641.789	2	-4.1	ENGSTSSSSAVEK		VE20120906-15_ITMSms2cid	14.385	30.5	1.8e-06	5
XENLA_tissue_00209804	678.325	2	-4	LYVTGDAPNYDK		VE20120906-03_ITMSms2cid	29.908	27.5	1.8e-06	4
XENLA_tissue_00122385	777.777	2	-6.6	NAEEESESETEEGD		VE20120906-15_ITMSms2cid	19.11	25.7	1.9e-06	1
XENLA_tissue_00202984	1008.93	2	-7.7	TDM(Oxidation)DNQIVVSDYAQMDR	Oxidation@3=85	VE20120906-03_ITMSms2cid	37.458	32	1.9e-06	2
XENLA_tissue_00111927	710.332	2	-5.1	DGQVIGM(Oxidation)GAGQQSR	Oxidation@7	VE20120906-15_ITMSms2cid	19.724	35.6	1.9e-06	1
XENLA_tissue_00042406	729.862	2	-4.4	HVFGESDELIGQK		VE20120906-03_ITMSms2cid	31.909	32.7	2e-06	3
XENLA_tissue_00086449	729.862	2	-4.4	HVFGESDELIGQK		VE20120906-03_ITMSms2cid	31.909	32.7	2e-06	3
XENLA_tissue_00256666	729.862	2	-4.4	HVFGESDELIGQK		VE20120906-03_ITMSms2cid	31.909	32.7	2e-06	3
XENLA_tissue_00010020	798.668	3	-6.7	ASNGSAKPESAAEDEDDVDEETK		VE20120906-07_ITMSms2cid	22.196	33.1	2e-06	2
XENLA_tissue_00203824	626.605	3	-5.2	DTPKDQGDNSAAGDSQGSK		VE20120906-15_ITMSms2cid	14.233	37.7	2e-06	2
XENLA_tissue_00002913	626.605	3	-5.2	DTPKDQGDNSAAGDSQGSK		VE20120906-15_ITMSms2cid	14.233	37.7	2e-06	2
XENLA_tissue_00280409	679.582	3	-6.4	HSLDSDEEDDDDETSDGR		VE20120906-07_ITMSms2cid	18.507	31.4	2e-06	1
XENLA_tissue_00063465	674.81	2	-7.4	DELADEIANSSGK		VE20120906-03_ITMSms2cid	33.296	33.7	2.1e-06	2
XENLA_tissue_00254963	924.408	3	-4.3	QDLTEDSGDSKDVSEVSEATESTDVK		VE20120906-15_ITMSms2cid	32.346	35.4	2.1e-06	1
XENLA_tissue_00111600	916.637	5	-5.4	GPRPNNQQNQGAEVTEQSENKDPVAPTSEALASGDDPQRPPPR		VE20120906-17_ITMSms2cid	28.846	51.3	2.2e-06	1
XENLA_tissue_00169106	726.817	2	-4.9	DGESTETTEVEQK		VE20120906-14_ITMSms2cid	18.642	35.3	2.2e-06	2
XENLA_tissue_00092007	684.253	3	-7	HSLDSDEEDDDEETSDGR		VE20120906-15_ITMSms2cid	19.19	30.4	2.2e-06	1
XENLA_tissue_00223527	762.789	2	-7	EPTAETSSQESEDD		VE20120906-06_ITMSms2cid	17.379	26.4	2.3e-06	1
XENLA_tissue_00200156	897.878	2	-4.3	DSEATQQATEGNVC(Carbamidomethyl)ER	Carbamidomethyl@14	VE20120906-06_ITMSms2cid	20.842	29.5	2.3e-06	1
XENLA_tissue_00196524	1069.94	2	-6	QAQETGTSDAC(Carbamidomethyl)DDLDSAAQR	Carbamidomethyl@11	VE20120906-07_ITMSms2cid	27.01	25.8	2.3e-06	3
XENLA_tissue_00125901	1069.94	2	-6	QAQETGTSDAC(Carbamidomethyl)DDLDSAAQR	Carbamidomethyl@11	VE20120906-07_ITMSms2cid	27.01	25.8	2.3e-06	3
XENLA_tissue_00186331	1069.94	2	-6	QAQETGTSDAC(Carbamidomethyl)DDLDSAAQR	Carbamidomethyl@11	VE20120906-07_ITMSms2cid	27.01	25.8	2.3e-06	3
XENLA_tissue_00000678	732.787	2	-4.1	KGQGGTGGGDEEEED		VE20120906-15_ITMSms2cid	14.365	30	2.3e-06	2
XENLA_tissue_00202984	1008.93	2	-7.3	TDM(Oxidation)DNQIVVSDYAQMDR	Oxidation@3=75	VE20120906-12_ITMSms2cid	37.216	32.9	2.3e-06	2
XENLA_tissue_00202984	1008.93	2	-6.4	TDMDNQIVVSDYAQM(Oxidation)DR	Oxidation@15=79	VE20120906-03_ITMSms2cid	35.778	27.9	2.3e-06	2
XENLA_tissue_00238493	899.883	2	-5.5	SQSDSAVSDDGSQATTSR		VE20120906-16_ITMSms2cid	18.001	26.2	2.4e-06	3
XENLA_tissue_00115323	899.883	2	-5.5	SQSDSAVSDDGSQATTSR		VE20120906-16_ITMSms2cid	18.001	26.2	2.4e-06	3
XENLA_tissue_00243581	899.883	2	-5.5	SQSDSAVSDDGSQATTSR		VE20120906-16_ITMSms2cid	18.001	26.2	2.4e-06	3
XENLA_tissue_00213788	814.905	2	-5.8	IQVLQQQADEAEEK		VE20120906-13_ITMSms2cid	28.799	47.4	2.4e-06	1
XENLA_tissue_00253069	953.888	2	-5.4	DAGAEPAQESESVESTNAD		VE20120906-16_ITMSms2cid	25.24	32.6	2.4e-06	4
XENLA_tissue_00272028	953.888	2	-5.4	DAGAEPAQESESVESTNAD		VE20120906-16_ITMSms2cid	25.24	32.6	2.4e-06	4
XENLA_tissue_00059366	953.888	2	-5.4	DAGAEPAQESESVESTNAD		VE20120906-16_ITMSms2cid	25.24	32.6	2.4e-06	4
XENLA_tissue_00153438	953.888	2	-5.4	DAGAEPAQESESVESTNAD		VE20120906-16_ITMSms2cid	25.24	32.6	2.4e-06	4
XENLA_tissue_00164331	728.876	2	-5.1	DEIVPTTPISEQK		VE20120906-03_ITMSms2cid	33.329	44.3	2.4e-06	1
XENLA_tissue_00087507	733.796	2	-7	EEEM(Oxidation)GDEEEVVR	Oxidation@4	VE20120906-12_ITMSms2cid	21.898	29.2	2.4e-06	3
XENLA_tissue_00137000	599.763	2	-3.8	DSYVGDEAQSK		VE20120906-14_ITMSms2cid	20.261	40.8	2.4e-06	8
XENLA_tissue_00258944	652.816	2	-6.4	DLEEALQSTGNK		VE20120906-12_ITMSms2cid	33.864	39.1	2.4e-06	1
XENLA_tissue_00124415	678.364	2	-5.3	GAGQNIIPASTGAAK		VE20120906-13_ITMSms2cid	26.285	37.3	2.4e-06	5
XENLA_tissue_00205311	678.364	2	-5.3	GAGQNIIPASTGAAK		VE20120906-13_ITMSms2cid	26.285	37.3	2.4e-06	5
XENLA_tissue_00284472	678.364	2	-5.3	GAGQNIIPASTGAAK		VE20120906-13_ITMSms2cid	26.285	37.3	2.4e-06	5
XENLA_tissue_00040953	678.364	2	-5.3	GAGQNIIPASTGAAK		VE20120906-13_ITMSms2cid	26.285	37.3	2.4e-06	5
XENLA_tissue_00281726	678.364	2	-5.3	GAGQNIIPASTGAAK		VE20120906-13_ITMSms2cid	26.285	37.3	2.4e-06	5
XENLA_tissue_00220980	717.326	3	-5.1	TDAKETANQSPDSTEVAEEK		VE20120906-07_ITMSms2cid	19.707	41.1	2.5e-06	2
XENLA_tissue_00137000	599.762	2	-5.1	DSYVGDEAQSK		VE20120906-12_ITMSms2cid	19.679	34.1	2.6e-06	8
XENLA_tissue_00066793	743.376	2	-5.8	GVVDSDDLPLNVSR		VE20120906-03_ITMSms2cid	38.39	39.7	2.6e-06	3
XENLA_tissue_00162235	743.376	2	-5.8	GVVDSDDLPLNVSR		VE20120906-03_ITMSms2cid	38.39	39.7	2.6e-06	3
XENLA_tissue_00255368	743.376	2	-5.8	GVVDSDDLPLNVSR		VE20120906-03_ITMSms2cid	38.39	39.7	2.6e-06	3
XENLA_tissue_00173317	655.787	2	-6.7	DADDAVYELDGK		VE20120906-12_ITMSms2cid	34.37	37.6	2.6e-06	3
XENLA_tissue_00064357	1144.96	2	-6.6	AQSSSSSSSSSSSSSSSSSSSSSSR		VE20120906-10_ITMSms2cid	12.821	24.3	2.6e-06	2
XENLA_tissue_00086325	1144.96	2	-6.6	AQSSSSSSSSSSSSSSSSSSSSSSR		VE20120906-10_ITMSms2cid	12.821	24.3	2.6e-06	2
XENLA_tissue_00071570	959.965	2	-6.4	DTSGENIAESLVAEGLASR		VE20120906-12_ITMSms2cid	52.212	38	2.7e-06	1
XENLA_tissue_00052075	532.225	3	-4.7	DSGRGDSVGDNGDSTR		VE20120906-07_ITMSms2cid	14.697	37.2	2.7e-06	1
XENLA_tissue_00167454	578.268	2	-6.2	FEKEAAEM(Oxidation)GK	Oxidation@8	VE20120906-12_ITMSms2cid	14.392	31.2	2.8e-06	3
XENLA_tissue_00254889	710.749	2	-5.3	RDPEDEGDEDED		VE20120906-06_ITMSms2cid	16.337	25	2.8e-06	1
XENLA_tissue_00124415	903.443	2	-5.8	VVSNASC(Carbamidomethyl)TTNC(Carbamidomethyl)LAPLAK	Carbamidomethyl@7;Carbamidomethyl@11	VE20120906-13_ITMSms2cid	31.469	33.8	2.9e-06	3
XENLA_tissue_00205311	903.443	2	-5.8	VVSNASC(Carbamidomethyl)TTNC(Carbamidomethyl)LAPLAK	Carbamidomethyl@7;Carbamidomethyl@11	VE20120906-13_ITMSms2cid	31.469	33.8	2.9e-06	3
XENLA_tissue_00284472	903.443	2	-5.8	VVSNASC(Carbamidomethyl)TTNC(Carbamidomethyl)LAPLAK	Carbamidomethyl@7;Carbamidomethyl@11	VE20120906-13_ITMSms2cid	31.469	33.8	2.9e-06	3
XENLA_tissue_00081312	815.848	2	-3.4	ETVSEESSQM(Oxidation)C(Carbamidomethyl)LSK	Carbamidomethyl@11;Oxidation@10	VE20120906-13_ITMSms2cid	21.6	36.1	2.9e-06	2
XENLA_tissue_00253851	589.772	2	-5.4	DETNYGVPQR		VE20120906-13_ITMSms2cid	24.516	30.4	2.9e-06	3
XENLA_tissue_00096215	589.772	2	-5.4	DETNYGVPQR		VE20120906-13_ITMSms2cid	24.516	30.4	2.9e-06	3
XENLA_tissue_00194279	589.772	2	-5.4	DETNYGVPQR		VE20120906-13_ITMSms2cid	24.516	30.4	2.9e-06	3
XENLA_tissue_00275515	761.018	3	-5.7	ADRDESSPYAAM(Oxidation)LAAQDVAQR	Oxidation@12	VE20120906-13_ITMSms2cid	33.453	38.2	2.9e-06	1
XENLA_tissue_00022890	625.767	2	-4.2	GYNANEYYEK		VE20120906-03_ITMSms2cid	25.315	29.6	3e-06	2
XENLA_tissue_00290209	740.99	3	-3.4	KQESDDEEDESEEEKPVAK		VE20120906-16_ITMSms2cid	16.179	38.6	3e-06	1
XENLA_tissue_00202721	1317.86	3	-6.4	AQEAEYEESSGAAGVPTKDNQSSDESDEDDEDYQQK		VE20120906-17_ITMSms2cid	27.1	30.3	3e-06	4
XENLA_tissue_00149908	607.254	2	-5.3	GDAM(Oxidation)IM(Oxidation)EETGK	Oxidation@4;Oxidation@6	VE20120906-03_ITMSms2cid	17.978	33	3.1e-06	1
XENLA_tissue_00224460	930.429	2	-8	SDLDVQQWDSDDVIPK		VE20120906-12_ITMSms2cid	44.017	34.4	3.1e-06	1
XENLA_tissue_00222368	777.353	2	-3.5	TGSESSQTATTGPSSR		VE20120906-07_ITMSms2cid	14.952	39	3.1e-06	5
XENLA_tissue_00214758	1080.45	2	-3.7	ASSQTVNTDSSGESSDVC(Carbamidomethyl)SNK	Carbamidomethyl@18	VE20120906-17_ITMSms2cid	19.022	28.6	3.2e-06	1
XENLA_tissue_00162235	743.376	2	-5.8	GVVDSDDLPLNVSR		VE20120906-12_ITMSms2cid	38.173	39.2	3.3e-06	3
XENLA_tissue_00066793	743.376	2	-5.8	GVVDSDDLPLNVSR		VE20120906-12_ITMSms2cid	38.173	39.2	3.3e-06	3
XENLA_tissue_00255368	743.376	2	-5.8	GVVDSDDLPLNVSR		VE20120906-12_ITMSms2cid	38.173	39.2	3.3e-06	3
XENLA_tissue_00167454	578.269	2	-3.1	FEKEAAEM(Oxidation)GK	Oxidation@8	VE20120906-03_ITMSms2cid	14.707	32.1	3.3e-06	3
XENLA_tissue_00112793	726.351	2	-4.9	NGVTADQVEDLYK		VE20120906-12_ITMSms2cid	36.081	33.2	3.4e-06	2
XENLA_tissue_00203824	626.605	3	-5.5	DTPKDQGDNSAAGDSQGSK		VE20120906-14_ITMSms2cid	14.072	38.4	3.4e-06	2
XENLA_tissue_00111927	710.333	2	-3.6	DGQVIGM(Oxidation)GAGQQSR	Oxidation@7	VE20120906-06_ITMSms2cid	19.515	32	3.5e-06	1
XENLA_tissue_00022847	876.367	2	3.1	DAEDAMDAMDGAVLDGR		VE20120906-03_ITMSms2cid	45.554	32.9	3.6e-06	3
XENLA_tissue_00047986	1069.39	3	-5.1	NTSDEQEGDEESSSDDGSSDEDDEAEDGKK		VE20120906-18_ITMSms2cid	25.64	28.1	3.6e-06	1
XENLA_tissue_00290209	947.042	3	-6.2	KEESEEDDEDEDEDESEEEKPVAK		VE20120906-17_ITMSms2cid	19.16	39.1	3.7e-06	1
XENLA_tissue_00160617	703.796	2	-5.4	YEAGDPANANNDR		VE20120906-05_ITMSms2cid	18.61	28.7	3.8e-06	1
XENLA_tissue_00158270	761.852	2	-5.5	SEEIAAM(Oxidation)ETINNGK	Oxidation@7	VE20120906-12_ITMSms2cid	24.656	36.6	3.8e-06	1
XENLA_tissue_00090954	684.626	3	-5.5	SNEQTSHSESTQAQSTDSK		VE20120906-08_ITMSms2cid	13.844	36.4	3.8e-06	3
XENLA_tissue_00155798	747.847	2	-5.4	DLEEEFVEQTQK		VE20120906-12_ITMSms2cid	41.572	46.5	3.8e-06	1
XENLA_tissue_00232681	997.422	2	-4.9	GVDEASDEDLDGKADAGDSK		VE20120906-15_ITMSms2cid	22.447	29.9	3.9e-06	2
XENLA_tissue_00063465	997.422	2	-4.9	GVDEASDEDLDGKADAGDSK		VE20120906-15_ITMSms2cid	22.447	29.9	3.9e-06	2
XENLA_tissue_00271675	736.884	2	-6.3	ILNSVGIETDQQR		VE20120906-12_ITMSms2cid	30.54	35.3	3.9e-06	1
XENLA_tissue_00224460	781.415	2	-6.4	SVEELKAELVSTEK		VE20120906-03_ITMSms2cid	35.36	34.9	4e-06	1
XENLA_tissue_00116828	600.915	3	-5.6	DDFDSGNRDDDFLGGR		VE20120906-04_ITMSms2cid	36.312	36.3	4e-06	1
XENLA_tissue_00237552	860.999	3	-5.4	HGSGTDSDY(Phospho)DNTQTTETSSGLDGR	Phospho@9	VE20120906-08_ITMSms2cid	25.379	32.7	4e-06	1
XENLA_tissue_00149908	607.255	2	-4.6	GDAM(Oxidation)IM(Oxidation)EETGK	Oxidation@4;Oxidation@6	VE20120906-12_ITMSms2cid	17.976	34.6	4.1e-06	1
XENLA_tissue_00120029	666.85	2	-5.6	GILAADESTGSIAK		VE20120906-04_ITMSms2cid	31	44.8	4.1e-06	1
XENLA_tissue_00232681	796.35	2	-5.6	NTDQASMPDNTAAQK		VE20120906-06_ITMSms2cid	19.295	37.2	4.1e-06	2
XENLA_tissue_00063465	796.35	2	-5.6	NTDQASMPDNTAAQK		VE20120906-06_ITMSms2cid	19.295	37.2	4.1e-06	2
XENLA_tissue_00179750	700.291	2	-3.9	GGAEQFM(Oxidation)EETER	Oxidation@7	VE20120906-12_ITMSms2cid	24.374	34.7	4.2e-06	1
XENLA_tissue_00037706	999.375	2	-6.4	ESDSGSGSDSEPGNDGSGSNR		VE20120906-09_ITMSms2cid	14.565	28.2	4.3e-06	4
XENLA_tissue_00074286	860.918	2	-5.9	VNDSLVEQDAQDLFK		VE20120906-12_ITMSms2cid	46.709	35.3	4.3e-06	2
XENLA_tissue_00109816	860.918	2	-5.9	VNDSLVEQDAQDLFK		VE20120906-12_ITMSms2cid	46.709	35.3	4.3e-06	2
XENLA_tissue_00235585	598.748	2	-4.9	DVEEGDEKFE		VE20120906-12_ITMSms2cid	26.073	31.5	4.4e-06	1
XENLA_tissue_00096215	592.328	3	-5.8	IIVDELKQEVISSSSK		VE20120906-12_ITMSms2cid	39.309	34.2	4.5e-06	2
XENLA_tissue_00190413	684.287	2	-6	GSTDNLM(Oxidation)DDVER	Oxidation@7	VE20120906-04_ITMSms2cid	26	30.2	4.5e-06	1
XENLA_tissue_00056949	549.602	3	-5.7	M(Met-loss+Acetyl)GDRPDLGEIDKFDK	Met-loss+Acetyl@1	VE20120906-04_ITMSms2cid	37.484	36.6	4.6e-06	1
XENLA_tissue_00203824	782.841	2	-4.9	DQGDNSAAGDSQGSKK		VE20120906-08_ITMSms2cid	13.01	32.4	4.6e-06	2
XENLA_tissue_00182128	773.923	2	-5.4	VLEQLTGQTPVFSK		VE20120906-13_ITMSms2cid	39.177	34.7	4.6e-06	4
XENLA_tissue_00091022	702.851	2	-3.6	LAPDYDALDVANK		VE20120906-13_ITMSms2cid	36.387	30.9	4.7e-06	1
XENLA_tissue_00093860	761.333	2	-2.3	AEEDVEPESIM(Oxidation)EK	Oxidation@11	VE20120906-03_ITMSms2cid	25.941	30.1	4.7e-06	5
XENLA_tissue_00277469	655.3	2	1.6	DADDAVYELNGK		VE20120906-12_ITMSms2cid	32.495	32	4.8e-06	3
XENLA_tissue_00155302	655.3	2	1.6	DADDAVYELNGK		VE20120906-12_ITMSms2cid	32.495	32	4.8e-06	3
XENLA_tissue_00281966	980.96	2	-6.1	DATNVGDEGGFAPNILENK		VE20120906-04_ITMSms2cid	42.502	36.4	4.8e-06	3
XENLA_tissue_00077149	618.302	2	-3.7	DQVANSAFVER		VE20120906-03_ITMSms2cid	27.957	35.3	4.8e-06	3
XENLA_tissue_00223305	600.93	3	-4.9	DKSNNETSSSGSSGTSQK		VE20120906-18_ITMSms2cid	14.776	33.7	4.9e-06	2
XENLA_tissue_00051712	912.405	2	-5.8	TEEAGSTSTPSTSNETPK		VE20120906-16_ITMSms2cid	18.216	32.7	4.9e-06	1
XENLA_tissue_00153838	807.916	2	-5.2	IEDLSQQAQLAAAEK		VE20120906-03_ITMSms2cid	33.439	34.7	4.9e-06	4
XENLA_tissue_00047986	1069.39	3	-4.5	NTSDEQEGDEESSSDDGSSDEDDEAEDGKK		VE20120906-09_ITMSms2cid	17.14	27.8	4.9e-06	1
XENLA_tissue_00124415	678.364	2	-5.9	GAGQNIIPASTGAAK		VE20120906-04_ITMSms2cid	26.917	36.4	4.9e-06	5
XENLA_tissue_00284472	678.364	2	-5.9	GAGQNIIPASTGAAK		VE20120906-04_ITMSms2cid	26.917	36.4	4.9e-06	5
XENLA_tissue_00205311	678.364	2	-5.9	GAGQNIIPASTGAAK		VE20120906-04_ITMSms2cid	26.917	36.4	4.9e-06	5
XENLA_tissue_00040953	678.364	2	-5.9	GAGQNIIPASTGAAK		VE20120906-04_ITMSms2cid	26.917	36.4	4.9e-06	5
XENLA_tissue_00281726	678.364	2	-5.9	GAGQNIIPASTGAAK		VE20120906-04_ITMSms2cid	26.917	36.4	4.9e-06	5
XENLA_tissue_00137326	1125.97	2	-5	EGETNGTDQEVTDTAEQPDSK		VE20120906-16_ITMSms2cid	23.155	29.4	5e-06	3
XENLA_tissue_00189622	789.006	3	-4	SSSSEQNPALGNNESSETQDQR		VE20120906-08_ITMSms2cid	21.233	36.1	5e-06	1
XENLA_tissue_00117150	628.848	2	-5.3	VGNLGGGVVSIER		VE20120906-13_ITMSms2cid	33.696	34.7	5.1e-06	3
XENLA_tissue_00110340	755.311	2	-5.5	EDGSIQNESSC(Carbamidomethyl)QR	Carbamidomethyl@11	VE20120906-06_ITMSms2cid	16.795	33.1	5.1e-06	2
XENLA_tissue_00134185	525.249	2	-5.8	DKGGSGSAAGSR		VE20120906-06_ITMSms2cid	9.996	35	5.1e-06	1
XENLA_tissue_00199848	808.396	2	-5.1	GAGTDEDAVIDVIANR		VE20120906-12_ITMSms2cid	43.903	37.3	5.1e-06	2
XENLA_tissue_00079030	808.396	2	-5.1	GAGTDEDAVIDVIANR		VE20120906-12_ITMSms2cid	43.903	37.3	5.1e-06	2
XENLA_tissue_00241795	669.277	2	-4.1	EM(Oxidation)GLGDDNDDLK	Oxidation@2	VE20120906-03_ITMSms2cid	24.557	36.5	5.1e-06	1
XENLA_tissue_00094252	777.352	2	-4.9	TGSESSQTATTGPSSR		VE20120906-16_ITMSms2cid	15.189	29.8	5.2e-06	5
XENLA_tissue_00245533	567.763	2	-7.1	DADLTNAADTK		VE20120906-04_ITMSms2cid	21.094	37	5.3e-06	2
XENLA_tissue_00002357	795.347	2	-4.2	ESQDEEPSKDNPSK		VE20120906-16_ITMSms2cid	14.581	37.5	5.5e-06	1
XENLA_tissue_00216211	673.366	2	-5.4	AGVNTVTTLVENK		VE20120906-12_ITMSms2cid	34.275	35	5.5e-06	2
XENLA_tissue_00086325	692.299	2	-4.9	SGQQGESSSSSSQK		VE20120906-07_ITMSms2cid	12.046	28.4	5.5e-06	2
XENLA_tissue_00222368	960.402	3	-2.4	RSTAAPSSQSNSSEYSQSDEM(Oxidation)NTNER	Oxidation@21	VE20120906-08_ITMSms2cid	17.588	33.1	5.6e-06	1
XENLA_tissue_00183353	772.368	2	-6	DDILNGSHPVSFDK		VE20120906-12_ITMSms2cid	34.023	39.6	5.7e-06	3
XENLA_tissue_00090552	772.368	2	-6	DDILNGSHPVSFDK		VE20120906-12_ITMSms2cid	34.023	39.6	5.7e-06	3
XENLA_tissue_00237440	772.368	2	-6	DDILNGSHPVSFDK		VE20120906-12_ITMSms2cid	34.023	39.6	5.7e-06	3
XENLA_tissue_00032085	826.323	3	-5.4	EKQDSESDSSESSSSDSSDSGPSR		VE20120906-18_ITMSms2cid	19.935	28.4	5.8e-06	1
XENLA_tissue_00277723	576.749	2	-3.9	GDHFSEEFGK		VE20120906-03_ITMSms2cid	26.702	33.5	5.9e-06	2
XENLA_tissue_00071547	744.33	2	-5.6	NQAEESPDQAAAEK		VE20120906-06_ITMSms2cid	16.944	35	5.9e-06	1
XENLA_tissue_00124415	678.364	2	-5.9	GAGQNIIPASTGAAK		VE20120906-06_ITMSms2cid	26.463	32.6	5.9e-06	5
XENLA_tissue_00205311	678.364	2	-5.9	GAGQNIIPASTGAAK		VE20120906-06_ITMSms2cid	26.463	32.6	5.9e-06	5
XENLA_tissue_00040953	678.364	2	-5.9	GAGQNIIPASTGAAK		VE20120906-06_ITMSms2cid	26.463	32.6	5.9e-06	5
XENLA_tissue_00281726	678.364	2	-5.9	GAGQNIIPASTGAAK		VE20120906-06_ITMSms2cid	26.463	32.6	5.9e-06	5
XENLA_tissue_00198739	630.809	2	-5.7	SKPGAGAEGSTGGGK		VE20120906-15_ITMSms2cid	13.268	30.5	6e-06	1
XENLA_tissue_00145326	834.38	2	-6.7	DALEFSEDEPTSISK		VE20120906-12_ITMSms2cid	37.537	30.8	6e-06	1
XENLA_tissue_00162699	735.808	2	-5.9	EQVYDAM(Oxidation)AEDQR	Oxidation@7	VE20120906-13_ITMSms2cid	22.367	26.9	6e-06	2
XENLA_tissue_00220980	735.808	2	-5.9	EQVYDAM(Oxidation)AEDQR	Oxidation@7	VE20120906-13_ITMSms2cid	22.367	26.9	6e-06	2
XENLA_tissue_00281966	980.959	2	-7.2	DATNVGDEGGFAPNILENK		VE20120906-15_ITMSms2cid	42.015	29	6.1e-06	3
XENLA_tissue_00010219	980.959	2	-7.2	DATNVGDEGGFAPNILENK		VE20120906-15_ITMSms2cid	42.015	29	6.1e-06	3
XENLA_tissue_00036138	980.959	2	-7.2	DATNVGDEGGFAPNILENK		VE20120906-15_ITMSms2cid	42.015	29	6.1e-06	3
XENLA_tissue_00179750	838.906	2	-6.2	NDSVVAGGGAIEMELSK		VE20120906-03_ITMSms2cid	40.515	32.5	6.1e-06	1
XENLA_tissue_00275479	595.783	2	-4.9	DLSVTEQQDR		VE20120906-04_ITMSms2cid	23.14	35.3	6.1e-06	1
XENLA_tissue_00275352	789.849	2	-5.1	SDDSDTQGLQQQTR		VE20120906-15_ITMSms2cid	19.458	41.6	6.1e-06	1
XENLA_tissue_00068298	812.352	2	-3.7	LEVDEDFEEDNAAK		VE20120906-12_ITMSms2cid	33.724	33.8	6.2e-06	4
XENLA_tissue_00270437	812.352	2	-3.7	LEVDEDFEEDNAAK		VE20120906-12_ITMSms2cid	33.724	33.8	6.2e-06	4
XENLA_tissue_00281966	715.375	2	-6.7	NLDVVEQEKIDK		VE20120906-12_ITMSms2cid	27.444	45.5	6.2e-06	2
XENLA_tissue_00010219	715.375	2	-6.7	NLDVVEQEKIDK		VE20120906-12_ITMSms2cid	27.444	45.5	6.2e-06	2
XENLA_tissue_00004825	1070.97	2	-5.7	DIGPDFC(Carbamidomethyl)VTEVENGGM(Oxidation)LGSK	Carbamidomethyl@7;Oxidation@16	VE20120906-12_ITMSms2cid	43.679	32.4	6.2e-06	3
XENLA_tissue_00203824	782.842	2	-4.4	DQGDNSAAGDSQGSKK		VE20120906-17_ITMSms2cid	13.175	30.6	6.3e-06	2
XENLA_tissue_00187022	789.327	2	-5.5	AAGSDDDEEQTPQSK		VE20120906-16_ITMSms2cid	15.3	32.6	6.4e-06	1
XENLA_tissue_00112793	726.35	2	-6.3	NGVTADQVEDLYK		VE20120906-03_ITMSms2cid	36.429	34.4	6.4e-06	2
XENLA_tissue_00136928	662.301	2	-5.7	DSTSASENKEQK		VE20120906-07_ITMSms2cid	12.749	33.3	6.5e-06	1
XENLA_tissue_00259291	902.838	5	6.6	GPRPNNQQNQGAEVTDQSENKDPAAPTSEALASGDGQQRPPPR		VE20120906-19_ITMSms2cid	26.322	43.9	6.6e-06	1
XENLA_tissue_00092007	684.254	3	-5.9	HSLDSDEEDDDEETSDGR		VE20120906-06_ITMSms2cid	18.933	27.4	6.7e-06	1
XENLA_tissue_00204802	594.754	2	-5.5	DHAGVM(Oxidation)GESNR	Oxidation@6	VE20120906-13_ITMSms2cid	13.978	23.3	6.7e-06	3
XENLA_tissue_00192345	594.754	2	-5.5	DHAGVM(Oxidation)GESNR	Oxidation@6	VE20120906-13_ITMSms2cid	13.978	23.3	6.7e-06	3
XENLA_tissue_00270039	594.754	2	-5.5	DHAGVM(Oxidation)GESNR	Oxidation@6	VE20120906-13_ITMSms2cid	13.978	23.3	6.7e-06	3
XENLA_tissue_00220140	764.377	2	-6	NHQVFSTEPNNLK		VE20120906-04_ITMSms2cid	25.686	28.3	6.7e-06	2
XENLA_tissue_00214031	566.231	2	-5.8	DYDAM(Oxidation)GSQTK	Oxidation@5	VE20120906-04_ITMSms2cid	15.729	27.2	6.7e-06	1
XENLA_tissue_00190413	684.287	2	-5.7	GSTDNLM(Oxidation)DDVER	Oxidation@7	VE20120906-12_ITMSms2cid	24.962	31.5	6.7e-06	1
XENLA_tissue_00190322	697.846	2	-4.7	GYDVIAQAQSGTGK		VE20120906-15_ITMSms2cid	30.009	35.4	6.7e-06	2
XENLA_tissue_00197799	998.477	3	-4.6	KLNQSQSNTTSTSQPDSPTVATSSSPSQK		VE20120906-08_ITMSms2cid	20.826	36.3	6.7e-06	1
XENLA_tissue_00134185	525.25	2	-4.5	DKGGSGSAAGSR		VE20120906-15_ITMSms2cid	9.948	33.8	6.9e-06	1
XENLA_tissue_00123898	941.4	3	-3.4	QRDDQAVEEQNEDVNNSTEEGSSNK		VE20120906-17_ITMSms2cid	20.463	35.6	6.9e-06	1
XENLA_tissue_00281966	556.929	3	-5.1	IDKLM(Oxidation)IEM(Oxidation)DGTENK	Oxidation@5;Oxidation@8	VE20120906-12_ITMSms2cid	25.324	35.4	7e-06	3
XENLA_tissue_00010219	556.929	3	-5.1	IDKLM(Oxidation)IEM(Oxidation)DGTENK	Oxidation@5;Oxidation@8	VE20120906-12_ITMSms2cid	25.324	35.4	7e-06	3
XENLA_tissue_00036138	556.929	3	-5.1	IDKLM(Oxidation)IEM(Oxidation)DGTENK	Oxidation@5;Oxidation@8	VE20120906-12_ITMSms2cid	25.324	35.4	7e-06	3
XENLA_tissue_00086551	599.762	2	-5.1	DSYVGDEAQSK		VE20120906-11_ITMSms2cid	19.938	30.9	7e-06	8
XENLA_tissue_00220980	641.788	2	-4.7	ENGSTSSSSAVEK		VE20120906-05_ITMSms2cid	14.094	32.1	7e-06	5
XENLA_tissue_00177836	641.788	2	-4.7	ENGSTSSSSAVEK		VE20120906-05_ITMSms2cid	14.094	32.1	7e-06	5
XENLA_tissue_00183118	641.788	2	-4.7	ENGSTSSSSAVEK		VE20120906-05_ITMSms2cid	14.094	32.1	7e-06	5
XENLA_tissue_00222368	960.398	3	-6	RSTAAPSSQSNSSEYSQSDEM(Oxidation)NTNER	Oxidation@21	VE20120906-17_ITMSms2cid	18.108	38	7.1e-06	1
XENLA_tissue_00255508	553.257	2	-4.2	GAASEEQAQSK		VE20120906-14_ITMSms2cid	13.838	39.2	7.3e-06	1
XENLA_tissue_00207374	809.378	2	-6.7	M(Met-loss+Acetyl)AENGDKEQLDLDTK	Met-loss+Acetyl@1	VE20120906-04_ITMSms2cid	28.877	33.7	7.4e-06	1
XENLA_tissue_00063465	804.347	2	-5.5	NTDQASM(Oxidation)PDNTAAQK	Oxidation@7	VE20120906-05_ITMSms2cid	14.556	31.7	7.6e-06	2
XENLA_tissue_00148955	704.319	2	-3.4	DTTEQNSQGVNSK		VE20120906-07_ITMSms2cid	14.269	36.8	7.6e-06	1
XENLA_tissue_00287854	833.925	2	-6.9	KLATDDGDILLDYSK		VE20120906-12_ITMSms2cid	38.734	31	7.6e-06	1
XENLA_tissue_00275515	761.017	3	-6.5	ADRDESSPYAAM(Oxidation)LAAQDVAQR	Oxidation@12	VE20120906-04_ITMSms2cid	33.926	35.5	7.6e-06	1
XENLA_tissue_00210717	872.432	2	-4.8	LLEAAEEAGEVENIEK		VE20120906-03_ITMSms2cid	38.77	38	7.7e-06	1
XENLA_tissue_00111600	916.636	5	-6.6	GPRPNNQQNQGAEVTEQSENKDPVAPTSEALASGDDPQRPPPR		VE20120906-09_ITMSms2cid	29.573	47.6	7.7e-06	1
XENLA_tissue_00259371	745.768	2	-4.4	GANDFM(Oxidation)C(Carbamidomethyl)DEMER	Carbamidomethyl@7;Oxidation@6=32	VE20120906-03_ITMSms2cid	28.679	23.9	7.8e-06	1
XENLA_tissue_00111600	891.142	4	-4.5	ADTAGESGGEGVSPEQM(Oxidation)SEGEKGEETSPQQRPQR	Oxidation@17	VE20120906-17_ITMSms2cid	20.579	40.9	8e-06	1
XENLA_tissue_00220140	764.377	2	-5.7	NHQVFSTEPNNLK		VE20120906-13_ITMSms2cid	25.041	24.4	8e-06	2
XENLA_tissue_00266804	613.954	3	-5.3	DKDPEAQFEM(Oxidation)PYVVR	Oxidation@10	VE20120906-12_ITMSms2cid	35.229	35	8.1e-06	1
XENLA_tissue_00289250	680.771	2	-5.7	DTSSASLESM(Oxidation)DTT	Oxidation@10	VE20120906-04_ITMSms2cid	23.747	27.5	8.2e-06	1
XENLA_tissue_00211135	1097.95	2	-5.7	SLDVPESESDDSEPDESETK		VE20120906-06_ITMSms2cid	28.16	26.6	8.3e-06	1
XENLA_tissue_00235068	896.347	3	-5.2	QTENSFDGGQEDNGDDKENQGDC(Carbamidomethyl)K	Carbamidomethyl@23	VE20120906-17_ITMSms2cid	19.396	32.1	8.4e-06	1
XENLA_tissue_00290349	877.831	2	-6.2	DEASDDDM(Oxidation)DGDEAVVR	Oxidation@8	VE20120906-04_ITMSms2cid	23.591	28.3	8.4e-06	1
XENLA_tissue_00232681	804.349	2	-3.9	NTDQASM(Oxidation)PDNTAAQK	Oxidation@7	VE20120906-15_ITMSms2cid	14.956	43.7	8.5e-06	2
XENLA_tissue_00063465	804.349	2	-3.9	NTDQASM(Oxidation)PDNTAAQK	Oxidation@7	VE20120906-15_ITMSms2cid	14.956	43.7	8.5e-06	2
XENLA_tissue_00179739	870.354	2	-5.3	DSEEIASTPASSAESGSD		VE20120906-15_ITMSms2cid	26.743	33.8	8.5e-06	1
XENLA_tissue_00147983	1129.71	3	9.5	KVEPEEDDDEEDEDEEDEEDEDDDDDDE		VE20120906-17_ITMSms2cid	23.952	23.9	8.5e-06	1
XENLA_tissue_00217097	644.837	2	-5.6	SIDEIIAQGNTK		VE20120906-12_ITMSms2cid	32.947	43.7	8.6e-06	2
XENLA_tissue_00019202	775.34	2	-4.6	DALNQAM(Oxidation)DEEIER	Oxidation@7	VE20120906-12_ITMSms2cid	29.845	33.3	8.6e-06	4
XENLA_tissue_00000001	906.874	2	-4.6	SGSM(Oxidation)TEQM(Oxidation)TNEQNAPR	Oxidation@4;Oxidation@8	VE20120906-15_ITMSms2cid	15.655	29.8	8.7e-06	3
XENLA_tissue_00013007	906.874	2	-4.6	SGSM(Oxidation)TEQM(Oxidation)TNEQNAPR	Oxidation@4;Oxidation@8	VE20120906-15_ITMSms2cid	15.655	29.8	8.7e-06	3
XENLA_tissue_00269824	906.874	2	-4.6	SGSM(Oxidation)TEQM(Oxidation)TNEQNAPR	Oxidation@4;Oxidation@8	VE20120906-15_ITMSms2cid	15.655	29.8	8.7e-06	3
XENLA_tissue_00077149	618.301	2	-6.3	DQVANSAFVER		VE20120906-12_ITMSms2cid	27.44	42.7	8.8e-06	3
XENLA_tissue_00010219	714.885	2	-4.2	NLNVVEQEKIDK		VE20120906-03_ITMSms2cid	26.935	38.4	8.9e-06	3
XENLA_tissue_00281966	714.885	2	-4.2	NLNVVEQEKIDK		VE20120906-03_ITMSms2cid	26.935	38.4	8.9e-06	3
XENLA_tissue_00077149	638.325	2	0.029	ELISNASDALDK		VE20120906-12_ITMSms2cid	31.9	43.1	8.9e-06	5
XENLA_tissue_00162235	638.325	2	0.029	ELISNASDALDK		VE20120906-12_ITMSms2cid	31.9	43.1	8.9e-06	5
XENLA_tissue_00066793	638.325	2	0.029	ELISNASDALDK		VE20120906-12_ITMSms2cid	31.9	43.1	8.9e-06	5
XENLA_tissue_00255368	638.325	2	0.029	ELISNASDALDK		VE20120906-12_ITMSms2cid	31.9	43.1	8.9e-06	5
XENLA_tissue_00063465	688.308	2	-5.2	HETM(Oxidation)ISDLEER	Oxidation@4	VE20120906-12_ITMSms2cid	24.671	30.4	8.9e-06	2
XENLA_tissue_00232681	688.308	2	-5.2	HETM(Oxidation)ISDLEER	Oxidation@4	VE20120906-12_ITMSms2cid	24.671	30.4	8.9e-06	2
XENLA_tissue_00040287	808.893	2	-5.8	DGNSLQVEVSPTSQR		VE20120906-05_ITMSms2cid	30.188	38.8	9e-06	1
XENLA_tissue_00179739	870.353	2	-5.9	DSEEIASTPASSAESGSD		VE20120906-06_ITMSms2cid	26.465	30.2	9.3e-06	1
XENLA_tissue_00232775	997.435	2	-5.1	TEDDELGTEELSEEELR		VE20120906-03_ITMSms2cid	39.02	27.7	9.4e-06	1
XENLA_tissue_00064357	692.301	2	-2.3	SGQQGESSSSSSQK		VE20120906-14_ITMSms2cid	12.144	28.9	9.5e-06	2
XENLA_tissue_00122385	777.778	2	-5.4	NAEEESESETEEGD		VE20120906-06_ITMSms2cid	18.82	26.4	9.5e-06	1
XENLA_tissue_00049730	708.8	2	-4.6	DQGDNSGAGEGQGPK		VE20120906-07_ITMSms2cid	14.484	34.9	9.5e-06	2
XENLA_tissue_00132361	708.8	2	-4.6	DQGDNSGAGEGQGPK		VE20120906-07_ITMSms2cid	14.484	34.9	9.5e-06	2
XENLA_tissue_00182579	495.548	3	-5	HGDAGNDQSQQEAK		VE20120906-07_ITMSms2cid	12.978	38.6	9.6e-06	1
XENLA_tissue_00221230	642.789	2	-5.7	FEDAVVQSDM(Oxidation)K	Oxidation@10	VE20120906-12_ITMSms2cid	24.473	26	9.6e-06	1
XENLA_tissue_00099686	840.32	2	-4.4	DIEEEEEDEEEER		VE20120906-13_ITMSms2cid	26.626	27.1	9.9e-06	4
XENLA_tissue_00257178	840.32	2	-4.4	DIEEEEEDEEEER		VE20120906-13_ITMSms2cid	26.626	27.1	9.9e-06	4
XENLA_tissue_00277963	840.32	2	-4.4	DIEEEEEDEEEER		VE20120906-13_ITMSms2cid	26.626	27.1	9.9e-06	4
XENLA_tissue_00203824	626.606	3	-4.4	DTPKDQGDNSAAGDSQGSK		VE20120906-17_ITMSms2cid	14.129	35.6	9.9e-06	2
XENLA_tissue_00071570	623.251	2	-6.2	ADDADEFGYSR		VE20120906-12_ITMSms2cid	28.203	33.3	1e-05	1
XENLA_tissue_00284051	730.849	2	-6.9	ADAPDDLNFLNQK		VE20120906-12_ITMSms2cid	40.824	38.5	1e-05	2
XENLA_tissue_00220553	820.354	2	-5.2	QEASEEQTEYNPSK		VE20120906-15_ITMSms2cid	20.304	27.8	1e-05	1
XENLA_tissue_00192271	704.306	2	-5.7	NDTESDLEVEEK		VE20120906-13_ITMSms2cid	24.865	35.3	1e-05	3
XENLA_tissue_00247251	759.863	2	-6.8	ETENDDLTNVIQK		VE20120906-13_ITMSms2cid	32.124	36.4	1e-05	2
XENLA_tissue_00142612	865.384	2	-5.7	Acetyl-M(Oxidation)EPGDQDINLNSPNK	Acetyl@N-term=1;Oxidation@1=1	VE20120906-13_ITMSms2cid	31.861	32.9	1e-05	4
XENLA_tissue_00177387	865.384	2	-5.7	Acetyl-M(Oxidation)EPGDQDINLNSPNK	Acetyl@N-term=1;Oxidation@1=1	VE20120906-13_ITMSms2cid	31.861	32.9	1e-05	4
XENLA_tissue_00221336	865.384	2	-5.7	Acetyl-M(Oxidation)EPGDQDINLNSPNK	Acetyl@N-term=1;Oxidation@1=1	VE20120906-13_ITMSms2cid	31.861	32.9	1e-05	4
XENLA_tissue_00268717	865.384	2	-5.7	Acetyl-M(Oxidation)EPGDQDINLNSPNK	Acetyl@N-term=1;Oxidation@1=1	VE20120906-13_ITMSms2cid	31.861	32.9	1e-05	4
XENLA_tissue_00258953	586.316	2	-5.8	VVDALGNAIDGK		VE20120906-04_ITMSms2cid	33.32	31.3	1e-05	1
XENLA_tissue_00096726	970.441	2	-7	SVDFTEDSNNLLTGGQDK		VE20120906-13_ITMSms2cid	39.894	28.4	1e-05	1
XENLA_tissue_00223527	762.789	2	-7.3	EPTAETSSQESEDD		VE20120906-15_ITMSms2cid	17.918	26.8	1.1e-05	1
XENLA_tissue_00155798	747.847	2	-5.8	DLEEEFVEQTQK		VE20120906-03_ITMSms2cid	42.159	46.8	1.1e-05	1
XENLA_tissue_00235585	598.749	2	-3.7	DVEEGDEKFE		VE20120906-03_ITMSms2cid	26.528	28.4	1.1e-05	1
XENLA_tissue_00179750	897.423	2	-5	QLC(Carbamidomethyl)DNAGFDATNILNK	Carbamidomethyl@3	VE20120906-12_ITMSms2cid	41.004	34	1.1e-05	1
XENLA_tissue_00104527	778.968	3	-6.7	KTFDSSDDEDDM(Oxidation)EESESPQK	Oxidation@12	VE20120906-15_ITMSms2cid	20.302	28.9	1.1e-05	4
XENLA_tissue_00148331	793.999	3	-6.3	ELAGEIDEDEDEEM(Oxidation)QDIIDR	Oxidation@14	VE20120906-12_ITMSms2cid	39.334	32.6	1.1e-05	2
XENLA_tissue_00201446	746.649	3	-5.2	DHKAELSGDSGDESDEFSQGK		VE20120906-15_ITMSms2cid	23.669	32.3	1.1e-05	2
XENLA_tissue_00192271	704.306	2	-5.9	NDTESDLEVEEK		VE20120906-04_ITMSms2cid	25.435	35.3	1.1e-05	3
XENLA_tissue_00259297	672.825	2	-5.6	DNGIVTGNGNLDR		VE20120906-13_ITMSms2cid	26.21	33.8	1.1e-05	2
XENLA_tissue_00147928	617.293	2	-4.4	VEEEDISGDLK		VE20120906-03_ITMSms2cid	29.381	38.8	1.1e-05	6
XENLA_tissue_00284642	737.887	2	-5.5	DGAVTVTNDGATILK		VE20120906-03_ITMSms2cid	34.784	46.9	1.1e-05	1
XENLA_tissue_00117150	966.364	2	-5.4	YFQINQDEEEEEDED		VE20120906-15_ITMSms2cid	37.096	25.9	1.2e-05	3
XENLA_tissue_00272183	779.961	3	-5.7	DEKQEESEESDDDM(Oxidation)GFGLFD	Oxidation@14	VE20120906-13_ITMSms2cid	46.222	28.8	1.2e-05	3
XENLA_tissue_00284561	779.961	3	-5.7	DEKQEESEESDDDM(Oxidation)GFGLFD	Oxidation@14	VE20120906-13_ITMSms2cid	46.222	28.8	1.2e-05	3
XENLA_tissue_00242882	779.961	3	-5.7	DEKQEESEESDDDM(Oxidation)GFGLFD	Oxidation@14	VE20120906-13_ITMSms2cid	46.222	28.8	1.2e-05	3
XENLA_tissue_00151785	687.316	3	-4.2	GKTEEPETSGDGTGQAAAEPK		VE20120906-16_ITMSms2cid	17.617	34.6	1.2e-05	1
XENLA_tissue_00207374	809.38	2	-4.4	M(Met-loss+Acetyl)AENGDKEQLDLDTK	Met-loss+Acetyl@1	VE20120906-13_ITMSms2cid	28.587	40.3	1.2e-05	1
XENLA_tissue_00277348	719.533	4	-6.9	ETKEEDDDDIDLFGSDDEEESEDAK		VE20120906-15_ITMSms2cid	37.992	35.9	1.2e-05	1
XENLA_tissue_00149908	638.814	2	-5.3	SELEVQDSELK		VE20120906-12_ITMSms2cid	29.922	43.3	1.2e-05	1
XENLA_tissue_00265859	662.325	2	0.18	DQDINTFITEK		VE20120906-12_ITMSms2cid	36.938	37.1	1.2e-05	1
XENLA_tissue_00203268	584.242	2	-5.7	DAEDSTIEC(Carbamidomethyl)K	Carbamidomethyl@9	VE20120906-13_ITMSms2cid	19.02	30.2	1.2e-05	5
XENLA_tissue_00145014	584.242	2	-5.7	DAEDSTIEC(Carbamidomethyl)K	Carbamidomethyl@9	VE20120906-13_ITMSms2cid	19.02	30.2	1.2e-05	5
XENLA_tissue_00233557	584.242	2	-5.7	DAEDSTIEC(Carbamidomethyl)K	Carbamidomethyl@9	VE20120906-13_ITMSms2cid	19.02	30.2	1.2e-05	5
XENLA_tissue_00234905	983.376	2	-4.5	KEESEESDDDM(Oxidation)GFGLFD	Oxidation@11	VE20120906-18_ITMSms2cid	49.052	24.1	1.2e-05	5
XENLA_tissue_00187022	789.329	2	-3.7	AAGSDDDEEQTPQSK		VE20120906-07_ITMSms2cid	15.047	26.6	1.2e-05	1
XENLA_tissue_00197799	998.476	3	-5.7	KLNQSQSNTTSTSQPDSPTVATSSSPSQK		VE20120906-17_ITMSms2cid	20.547	34.3	1.2e-05	1
XENLA_tissue_00178906	995.988	2	-6.7	SLQEIQELDKDDESLTK		VE20120906-12_ITMSms2cid	36.786	32.9	1.2e-05	3
XENLA_tissue_00206930	995.988	2	-6.7	SLQEIQELDKDDESLTK		VE20120906-12_ITMSms2cid	36.786	32.9	1.2e-05	3
XENLA_tissue_00056949	823.9	2	-5.3	M(Met-loss+Acetyl)GDRPDLGEIDKFDK	Met-loss+Acetyl@1	VE20120906-12_ITMSms2cid	37.152	30.4	1.2e-05	1
XENLA_tissue_00241795	669.277	2	-4.8	EM(Oxidation)GLGDDNDDLK	Oxidation@2	VE20120906-12_ITMSms2cid	24.162	27.1	1.2e-05	1
XENLA_tissue_00165241	649.277	2	-5.4	ADETFTDANGEK		VE20120906-04_ITMSms2cid	21.977	27.6	1.2e-05	3
XENLA_tissue_00215816	649.277	2	-5.4	ADETFTDANGEK		VE20120906-04_ITMSms2cid	21.977	27.6	1.2e-05	3
XENLA_tissue_00287417	649.277	2	-5.4	ADETFTDANGEK		VE20120906-04_ITMSms2cid	21.977	27.6	1.2e-05	3
XENLA_tissue_00216211	673.366	2	-5.5	AGVNTVTTLVENK		VE20120906-03_ITMSms2cid	34.902	30.7	1.2e-05	2
XENLA_tissue_00166819	707.264	3	-6.9	DGC(Carbamidomethyl)ADTM(Oxidation)TYQEFEDFM(Oxidation)K	Carbamidomethyl@3;Oxidation@7;Oxidation@16	VE20120906-12_ITMSms2cid	41.438	29.9	1.2e-05	5
XENLA_tissue_00258832	707.264	3	-6.9	DGC(Carbamidomethyl)ADTM(Oxidation)TYQEFEDFM(Oxidation)K	Carbamidomethyl@3;Oxidation@7;Oxidation@16	VE20120906-12_ITMSms2cid	41.438	29.9	1.2e-05	5
XENLA_tissue_00184638	707.264	3	-6.9	DGC(Carbamidomethyl)ADTM(Oxidation)TYQEFEDFM(Oxidation)K	Carbamidomethyl@3;Oxidation@7;Oxidation@16	VE20120906-12_ITMSms2cid	41.438	29.9	1.2e-05	5
XENLA_tissue_00219922	707.264	3	-6.9	DGC(Carbamidomethyl)ADTM(Oxidation)TYQEFEDFM(Oxidation)K	Carbamidomethyl@3;Oxidation@7;Oxidation@16	VE20120906-12_ITMSms2cid	41.438	29.9	1.2e-05	5
XENLA_tissue_00271524	707.264	3	-6.9	DGC(Carbamidomethyl)ADTM(Oxidation)TYQEFEDFM(Oxidation)K	Carbamidomethyl@3;Oxidation@7;Oxidation@16	VE20120906-12_ITMSms2cid	41.438	29.9	1.2e-05	5
XENLA_tissue_00167018	829.061	3	-5.3	VSHSQNDNIAESSSAVNSPVVSEK		VE20120906-16_ITMSms2cid	26.88	34.2	1.2e-05	1
XENLA_tissue_00220553	652.301	2	-4.4	DVVSGEEQSEPK		VE20120906-13_ITMSms2cid	20.864	36.1	1.3e-05	1
XENLA_tissue_00287475	695.82	2	-0.37	DISEDLEQGEQK		VE20120906-04_ITMSms2cid	31.214	41.8	1.3e-05	1
XENLA_tissue_00241850	719.987	3	-6.6	KEEVC(Carbamidomethyl)AAEPQEDGNEPEVK	Carbamidomethyl@5	VE20120906-15_ITMSms2cid	22.972	37.5	1.3e-05	1
XENLA_tissue_00111927	896.43	2	-6.2	EVSDGIVAPGYEDEALK		VE20120906-12_ITMSms2cid	37.425	37.3	1.3e-05	1
XENLA_tissue_00190322	790.354	2	-3.4	DFTVSALHGDM(Oxidation)DQK	Oxidation@11	VE20120906-03_ITMSms2cid	31.234	32.8	1.3e-05	3
XENLA_tissue_00057713	790.354	2	-3.4	DFTVSALHGDM(Oxidation)DQK	Oxidation@11	VE20120906-03_ITMSms2cid	31.234	32.8	1.3e-05	3
XENLA_tissue_00198281	790.354	2	-3.4	DFTVSALHGDM(Oxidation)DQK	Oxidation@11	VE20120906-03_ITMSms2cid	31.234	32.8	1.3e-05	3
XENLA_tissue_00255508	553.256	2	-5.7	GAASEEQAQSK		VE20120906-05_ITMSms2cid	13.423	37.7	1.4e-05	1
XENLA_tissue_00206236	661.338	2	-4.8	YSQVLANGLDNK		VE20120906-03_ITMSms2cid	30.565	32.1	1.4e-05	3
XENLA_tissue_00209915	684.798	2	-5.1	AGQTSEGSEDLM(Oxidation)K	Oxidation@12	VE20120906-13_ITMSms2cid	17.291	26.2	1.4e-05	1
XENLA_tissue_00259371	745.767	2	-4.8	GANDFM(Oxidation)C(Carbamidomethyl)DEMER	Carbamidomethyl@7;Oxidation@6=19	VE20120906-12_ITMSms2cid	27.944	24.2	1.4e-05	1
XENLA_tissue_00096215	589.772	2	-5.5	DETNYGVPQR		VE20120906-04_ITMSms2cid	24.703	35.6	1.4e-05	3
XENLA_tissue_00065739	692.306	2	-3.9	AYVDDTPAEQM(Oxidation)K	Oxidation@11	VE20120906-03_ITMSms2cid	22.249	25.6	1.4e-05	4
XENLA_tissue_00049730	692.306	2	-3.9	AYVDDTPAEQM(Oxidation)K	Oxidation@11	VE20120906-03_ITMSms2cid	22.249	25.6	1.4e-05	4
XENLA_tissue_00132361	692.306	2	-3.9	AYVDDTPAEQM(Oxidation)K	Oxidation@11	VE20120906-03_ITMSms2cid	22.249	25.6	1.4e-05	4
XENLA_tissue_00203824	692.306	2	-3.9	AYVDDTPAEQM(Oxidation)K	Oxidation@11	VE20120906-03_ITMSms2cid	22.249	25.6	1.4e-05	4
XENLA_tissue_00227384	688.817	2	-7.6	VADAEVQEIC(Carbamidomethyl)DK	Carbamidomethyl@10	VE20120906-12_ITMSms2cid	27.411	41.2	1.4e-05	1
XENLA_tissue_00033205	633.28	2	-6.8	DDGTLGC(Carbamidomethyl)VIC(Carbamidomethyl)R	Carbamidomethyl@7;Carbamidomethyl@10	VE20120906-03_ITMSms2cid	33.749	35	1.4e-05	5
XENLA_tissue_00075922	633.28	2	-6.8	DDGTLGC(Carbamidomethyl)VIC(Carbamidomethyl)R	Carbamidomethyl@7;Carbamidomethyl@10	VE20120906-03_ITMSms2cid	33.749	35	1.4e-05	5
XENLA_tissue_00253417	633.28	2	-6.8	DDGTLGC(Carbamidomethyl)VIC(Carbamidomethyl)R	Carbamidomethyl@7;Carbamidomethyl@10	VE20120906-03_ITMSms2cid	33.749	35	1.4e-05	5
XENLA_tissue_00051950	773.923	2	-6.1	VLEQLTGQTPVFSK		VE20120906-03_ITMSms2cid	39.521	27.7	1.5e-05	4
XENLA_tissue_00182128	773.923	2	-6.1	VLEQLTGQTPVFSK		VE20120906-03_ITMSms2cid	39.521	27.7	1.5e-05	4
XENLA_tissue_00010219	715.377	2	-4.2	NLDVVEQEKIDK		VE20120906-03_ITMSms2cid	28.147	40.1	1.5e-05	2
XENLA_tissue_00281966	715.377	2	-4.2	NLDVVEQEKIDK		VE20120906-03_ITMSms2cid	28.147	40.1	1.5e-05	2
XENLA_tissue_00274694	866.909	2	-6.9	DSEITDEDINAILER		VE20120906-03_ITMSms2cid	47.406	39.5	1.5e-05	1
XENLA_tissue_00040318	999.378	2	-3.6	ESDSGSGSDSEPGNDGSGSNR		VE20120906-18_ITMSms2cid	19.989	23.4	1.5e-05	4
XENLA_tissue_00037706	999.378	2	-3.6	ESDSGSGSDSEPGNDGSGSNR		VE20120906-18_ITMSms2cid	19.989	23.4	1.5e-05	4
XENLA_tissue_00218018	999.378	2	-3.6	ESDSGSGSDSEPGNDGSGSNR		VE20120906-18_ITMSms2cid	19.989	23.4	1.5e-05	4
XENLA_tissue_00124415	777.915	2	-5	VPVPNVSVVDLTC(Carbamidomethyl)R	Carbamidomethyl@13	VE20120906-13_ITMSms2cid	42.621	22.6	1.5e-05	4
XENLA_tissue_00205311	777.915	2	-5	VPVPNVSVVDLTC(Carbamidomethyl)R	Carbamidomethyl@13	VE20120906-13_ITMSms2cid	42.621	22.6	1.5e-05	4
XENLA_tissue_00040953	777.915	2	-5	VPVPNVSVVDLTC(Carbamidomethyl)R	Carbamidomethyl@13	VE20120906-13_ITMSms2cid	42.621	22.6	1.5e-05	4
XENLA_tissue_00281726	777.915	2	-5	VPVPNVSVVDLTC(Carbamidomethyl)R	Carbamidomethyl@13	VE20120906-13_ITMSms2cid	42.621	22.6	1.5e-05	4
XENLA_tissue_00160617	703.797	2	-4.1	YEAGDPANANNDR		VE20120906-14_ITMSms2cid	18.771	25.6	1.5e-05	1
XENLA_tissue_00189242	748.342	2	-9.3	DDDSLTEFPTLSR		VE20120906-12_ITMSms2cid	42.645	33.6	1.5e-05	2
XENLA_tissue_00180134	780.875	2	-4.2	ALQEGEGDLSISADR		VE20120906-03_ITMSms2cid	32.295	32	1.5e-05	1
XENLA_tissue_00230955	671.3	3	-4	EVKDDDQM(Oxidation)VTTC(Carbamidomethyl)IAGDAK	Carbamidomethyl@12;Oxidation@8	VE20120906-14_ITMSms2cid	26.373	36.7	1.5e-05	2
XENLA_tissue_00206236	624.289	2	-4.1	AGELTEDEVER		VE20120906-03_ITMSms2cid	24.756	41.2	1.5e-05	3
XENLA_tissue_00287475	695.82	2	-0.37	DISEDLEQGEQK		VE20120906-13_ITMSms2cid	31.04	43.4	1.6e-05	1
XENLA_tissue_00164388	954.914	2	-5.2	QETGTVEGQATSGEEEEK		VE20120906-15_ITMSms2cid	20.533	26.1	1.6e-05	1
XENLA_tissue_00147067	1112.41	2	13	DYEEVGTESGDGGEDEEDEY		VE20120906-20_ITMSms2cid	35.164	20.6	1.6e-05	1
XENLA_tissue_00017168	603.316	2	-3	FASASGATPIAGR		VE20120906-12_ITMSms2cid	24.988	27.7	1.6e-05	4
XENLA_tissue_00221230	833.395	2	-4.8	NQVAM(Oxidation)NPTNTVFDAK	Oxidation@5	VE20120906-04_ITMSms2cid	31.323	25.8	1.6e-05	1
XENLA_tissue_00038943	886.705	3	-4.9	EDGNEEDKENQGDETQSQQPPQR		VE20120906-17_ITMSms2cid	16.894	35.5	1.6e-05	2
XENLA_tissue_00290209	921.721	3	-7	KQESEEEDDEESEDEPMEVAPALK		VE20120906-06_ITMSms2cid	33.583	34.5	1.6e-05	2
XENLA_tissue_00125059	921.721	3	-7	KQESEEEDDEESEDEPMEVAPALK		VE20120906-06_ITMSms2cid	33.583	34.5	1.6e-05	2
XENLA_tissue_00049730	929.411	2	-3.8	DTPKDQGDNSGAGEGQGPK		VE20120906-07_ITMSms2cid	14.774	31.7	1.6e-05	2
XENLA_tissue_00132361	929.411	2	-3.8	DTPKDQGDNSGAGEGQGPK		VE20120906-07_ITMSms2cid	14.774	31.7	1.6e-05	2
XENLA_tissue_00164331	728.875	2	-6.3	DEIVPTTPISEQK		VE20120906-13_ITMSms2cid	32.963	35.9	1.6e-05	1
XENLA_tissue_00111927	710.331	2	-6.3	DGQVIGM(Oxidation)GAGQQSR	Oxidation@7	VE20120906-04_ITMSms2cid	20.072	26.6	1.6e-05	1
XENLA_tissue_00220980	867.881	2	-6.4	ETANQSPDSTEVAEEK		VE20120906-06_ITMSms2cid	19.844	31.5	1.7e-05	2
XENLA_tissue_00268423	611.797	2	-6.3	DAEILYNAGEK		VE20120906-12_ITMSms2cid	30.69	42.7	1.7e-05	2
XENLA_tissue_00292871	624.288	2	-5	AGELTEDEVER		VE20120906-12_ITMSms2cid	24.395	40.3	1.7e-05	3
XENLA_tissue_00056949	549.602	3	-5.9	M(Met-loss+Acetyl)GDRPDLGEIDKFDK	Met-loss+Acetyl@1	VE20120906-12_ITMSms2cid	37.416	31.8	1.7e-05	1
XENLA_tissue_00235068	697.302	2	-8.5	DLDTTNTEQDNK		VE20120906-14_ITMSms2cid	17.64	31.1	1.7e-05	1
XENLA_tissue_00123814	682.337	2	-4.6	EIAPTFSADDVAK		VE20120906-12_ITMSms2cid	34.127	31.7	1.7e-05	1
XENLA_tissue_00158224	623.318	2	-2.1	DLDDVVNSGLAK		VE20120906-13_ITMSms2cid	37.916	31.7	1.7e-05	5
XENLA_tissue_00196666	828.406	2	-5	TFTTQETITNAETAK		VE20120906-13_ITMSms2cid	30.943	27.2	1.7e-05	1
XENLA_tissue_00120029	744.9	2	-5.5	GILAADESTGSIAKR		VE20120906-12_ITMSms2cid	27.311	26.8	1.8e-05	1
XENLA_tissue_00057170	826.878	2	-5.5	NGDM(Oxidation)LEAFEAGNLQK	Oxidation@4	VE20120906-12_ITMSms2cid	37.5	32.5	1.8e-05	2
XENLA_tissue_00221145	643.332	2	-5.4	GESIDDLIPAQK		VE20120906-12_ITMSms2cid	38.49	37.5	1.8e-05	2
XENLA_tissue_00287117	646.298	2	-5.6	DETEFYFGKR		VE20120906-03_ITMSms2cid	34.936	30.5	1.8e-05	1
XENLA_tissue_00288554	620.269	2	-6	DKDDDEVFEK		VE20120906-13_ITMSms2cid	22.664	32.9	1.8e-05	1
XENLA_tissue_00184849	804.33	3	-4.9	KEDVDDSSGEGNDYGDNDGGPIR		VE20120906-16_ITMSms2cid	25.009	31.6	1.8e-05	3
XENLA_tissue_00087507	804.33	3	-4.9	KEDVDDSSGEGNDYGDNDGGPIR		VE20120906-16_ITMSms2cid	25.009	31.6	1.8e-05	3
XENLA_tissue_00223491	804.33	3	-4.9	KEDVDDSSGEGNDYGDNDGGPIR		VE20120906-16_ITMSms2cid	25.009	31.6	1.8e-05	3
XENLA_tissue_00137000	599.764	2	-1.8	DSYVGDEAQSK		VE20120906-03_ITMSms2cid	19.955	26.6	1.9e-05	8
XENLA_tissue_00161744	599.764	2	-1.8	DSYVGDEAQSK		VE20120906-03_ITMSms2cid	19.955	26.6	1.9e-05	8
XENLA_tissue_00038467	646.251	3	-7.3	EKDEDEEDGEGDADGAAGK		VE20120906-07_ITMSms2cid	15.894	26.9	1.9e-05	2
XENLA_tissue_00002357	795.348	2	-2.8	ESQDEEPSKDNPSK		VE20120906-07_ITMSms2cid	14.246	31.9	1.9e-05	1
XENLA_tissue_00134699	845.395	2	-5.7	SDATADDLIDVVEGNR		VE20120906-12_ITMSms2cid	46.707	36.4	1.9e-05	1
XENLA_tissue_00199170	859.813	2	-6.7	AAADGM(Oxidation)EQM(Oxidation)EM(Oxidation)DESR	Oxidation@6;Oxidation@9;Oxidation@11	VE20120906-12_ITMSms2cid	15.618	23.1	1.9e-05	1
XENLA_tissue_00268423	873.432	2	-5.8	GLGTDEDSLNNILTQR		VE20120906-03_ITMSms2cid	43.939	41.2	1.9e-05	1
XENLA_tissue_00199624	542.725	2	-2.7	DIDSAM(Oxidation)SDSK	Oxidation@6	VE20120906-03_ITMSms2cid	15.474	28.6	2e-05	2
XENLA_tissue_00020014	542.725	2	-2.7	DIDSAM(Oxidation)SDSK	Oxidation@6	VE20120906-03_ITMSms2cid	15.474	28.6	2e-05	2
XENLA_tissue_00252027	705.8	2	-6.7	EFEEDLSGVDDR		VE20120906-12_ITMSms2cid	33.657	31.5	2e-05	2
XENLA_tissue_00272611	570.248	3	-5.6	LDKEDESSEEDSPTK		VE20120906-15_ITMSms2cid	16.048	39	2e-05	1
XENLA_tissue_00198281	697.847	2	-2.8	GYDVIAQAQSGTGK		VE20120906-06_ITMSms2cid	29.947	33.3	2e-05	2
XENLA_tissue_00000025	884.875	2	-7	EAEC(Carbamidomethyl)SSDAVEQSTEVK	Carbamidomethyl@4	VE20120906-15_ITMSms2cid	22.92	28.3	2e-05	1
XENLA_tissue_00182375	627.688	2	-6.5	DTDDEGDEEDD		VE20120906-20_ITMSms2cid	16.221	20.3	2e-05	1
XENLA_tissue_00253353	758.4	2	-5	EVQTNDLKEVVNK		VE20120906-04_ITMSms2cid	27.016	37.5	2e-05	1
XENLA_tissue_00147983	1129.72	3	15	KVEPEEDDDEEDEDEEDEEDEDDDDDDE		VE20120906-08_ITMSms2cid	22.237	26.3	2e-05	1
XENLA_tissue_00179750	838.906	2	-6.8	NDSVVAGGGAIEMELSK		VE20120906-12_ITMSms2cid	40.255	29	2.1e-05	1
XENLA_tissue_00265831	682.801	2	-3.7	DLIQDQNM(Oxidation)DEK	Oxidation@8	VE20120906-12_ITMSms2cid	23.409	33.1	2.1e-05	5
XENLA_tissue_00216365	682.801	2	-3.7	DLIQDQNM(Oxidation)DEK	Oxidation@8	VE20120906-12_ITMSms2cid	23.409	33.1	2.1e-05	5
XENLA_tissue_00234479	682.801	2	-3.7	DLIQDQNM(Oxidation)DEK	Oxidation@8	VE20120906-12_ITMSms2cid	23.409	33.1	2.1e-05	5
XENLA_tissue_00271715	682.801	2	-3.7	DLIQDQNM(Oxidation)DEK	Oxidation@8	VE20120906-12_ITMSms2cid	23.409	33.1	2.1e-05	5
XENLA_tissue_00222513	774.838	2	-5.4	QDEEQGESQEITR		VE20120906-15_ITMSms2cid	19.952	30.2	2.1e-05	1
XENLA_tissue_00269896	754.351	2	-4.5	GGDDLDPNYVLSSR		VE20120906-04_ITMSms2cid	37.713	33.8	2.1e-05	5
XENLA_tissue_00127439	815.37	2	-5.6	Q(Gln->pyro-Glu)DLPNAM(Oxidation)NAAEITDK	Gln->pyro-Glu@1;Oxidation@7	VE20120906-12_ITMSms2cid	36.649	24.6	2.1e-05	1
XENLA_tissue_00093417	928.711	3	1.1	KQESEDEESDEDEEEPM(Oxidation)EVASAQK	Oxidation@17	VE20120906-08_ITMSms2cid	23.1	39.1	2.1e-05	1
XENLA_tissue_00271675	736.885	2	-5.4	ILNSVGIETDQQR		VE20120906-03_ITMSms2cid	30.75	30.8	2.1e-05	1
XENLA_tissue_00288776	684.826	2	-5.4	DDSIEGIYDTLK		VE20120906-03_ITMSms2cid	47.16	30	2.1e-05	1
XENLA_tissue_00081510	656.775	2	-4.2	DM(Oxidation)AQFGEGDQAK	Oxidation@2	VE20120906-03_ITMSms2cid	21.301	26.2	2.1e-05	1
XENLA_tissue_00096215	887.993	2	-0.87	IIVDELKQEVISSSSK		VE20120906-03_ITMSms2cid	39.897	26.5	2.1e-05	2
XENLA_tissue_00167454	560.802	2	-3.4	STTTGHLIYK		VE20120906-03_ITMSms2cid	21.599	29.7	2.1e-05	4
XENLA_tissue_00108571	560.802	2	-3.4	STTTGHLIYK		VE20120906-03_ITMSms2cid	21.599	29.7	2.1e-05	4
XENLA_tissue_00197492	495.701	2	-5.8	GGDAPAGTEES		VE20120906-05_ITMSms2cid	15.679	23.1	2.2e-05	3
XENLA_tissue_00104527	778.969	3	-5.1	KTFDSSDDEDDM(Oxidation)EESESPQK	Oxidation@12	VE20120906-06_ITMSms2cid	20.464	27.7	2.2e-05	4
XENLA_tissue_00207374	778.969	3	-5.1	KTFDSSDDEDDM(Oxidation)EESESPQK	Oxidation@12	VE20120906-06_ITMSms2cid	20.464	27.7	2.2e-05	4
XENLA_tissue_00120029	477.23	2	-5	TDDGVAFTK		VE20120906-12_ITMSms2cid	24.24	33.3	2.2e-05	1
XENLA_tissue_00115584	714.812	2	-7.3	M(Met-loss+Acetyl)AEFGAATDFGEGSK	Met-loss+Acetyl@1	VE20120906-03_ITMSms2cid	42.794	32.5	2.2e-05	2
XENLA_tissue_00198739	594.301	2	-5.7	KTEQSAGPGQGK		VE20120906-15_ITMSms2cid	12.738	36.5	2.3e-05	1
XENLA_tissue_00190322	697.846	2	-5.1	GYDVIAQAQSGTGK		VE20120906-13_ITMSms2cid	30.166	31.3	2.3e-05	2
XENLA_tissue_00096215	746.837	2	-4.8	DGQAM(Oxidation)LWDLNEGK	Oxidation@5	VE20120906-03_ITMSms2cid	40.045	30.1	2.3e-05	2
XENLA_tissue_00010219	654.309	3	-6.2	DATNVGDEGGFAPNILENK		VE20120906-13_ITMSms2cid	42.389	33.8	2.3e-05	3
XENLA_tissue_00036138	654.309	3	-6.2	DATNVGDEGGFAPNILENK		VE20120906-13_ITMSms2cid	42.389	33.8	2.3e-05	3
XENLA_tissue_00033522	576.748	2	-5.5	GDHFSEEFGK		VE20120906-12_ITMSms2cid	26.174	33.1	2.3e-05	2
XENLA_tissue_00067722	706.326	2	-5.9	DYTPVC(Carbamidomethyl)TTELGR	Carbamidomethyl@6	VE20120906-12_ITMSms2cid	32.38	27.8	2.3e-05	1
XENLA_tissue_00137000	926.402	2	-7.4	M(Met-loss+Acetyl)EDDIAALVVDNGSGM(Oxidation)C(Carbamidomethyl)K	Carbamidomethyl@17;Met-loss+Acetyl@1;Oxidation@16	VE20120906-03_ITMSms2cid	48.411	36.3	2.3e-05	2
XENLA_tissue_00161744	926.402	2	-7.4	M(Met-loss+Acetyl)EDDIAALVVDNGSGM(Oxidation)C(Carbamidomethyl)K	Carbamidomethyl@17;Met-loss+Acetyl@1;Oxidation@16	VE20120906-03_ITMSms2cid	48.411	36.3	2.3e-05	2
XENLA_tissue_00167609	826.361	2	-9.1	DVM(Oxidation)LC(Carbamidomethyl)PDTSLEEAR	Carbamidomethyl@5;Oxidation@3	VE20120906-12_ITMSms2cid	35.368	27.5	2.3e-05	1
XENLA_tissue_00137780	867.351	4	-5.6	FPDTSEAESDQRDQEQEINGDEHSTDESDR		VE20120906-16_ITMSms2cid	28.675	41	2.3e-05	2
XENLA_tissue_00164331	728.876	2	-5.7	DEIVPTTPISEQK		VE20120906-12_ITMSms2cid	32.946	39.6	2.4e-05	1
XENLA_tissue_00272611	854.87	2	-4	LDKEDESSEEDSPTK		VE20120906-06_ITMSms2cid	15.909	34.5	2.4e-05	1
XENLA_tissue_00253353	758.401	2	-4.5	EVQTNDLKEVVNK		VE20120906-13_ITMSms2cid	26.413	30.2	2.4e-05	1
XENLA_tissue_00277993	628.295	2	-6.4	DASDALEHLER		VE20120906-12_ITMSms2cid	32.276	37.8	2.4e-05	4
XENLA_tissue_00091725	636.268	2	-4.6	SSSSSSSESSPSR		VE20120906-16_ITMSms2cid	13.481	34.2	2.4e-05	3
XENLA_tissue_00086325	636.268	2	-4.6	SSSSSSSESSPSR		VE20120906-16_ITMSms2cid	13.481	34.2	2.4e-05	3
XENLA_tissue_00064357	636.268	2	-4.6	SSSSSSSESSPSR		VE20120906-16_ITMSms2cid	13.481	34.2	2.4e-05	3
XENLA_tissue_00268423	685.325	2	-3.7	SDTSGDYEAALLK		VE20120906-12_ITMSms2cid	35.874	38.8	2.4e-05	1
XENLA_tissue_00167454	374.183	2	-5.9	GNVAGDSK		VE20120906-13_ITMSms2cid	11.213	19.4	2.4e-05	3
XENLA_tissue_00181622	374.183	2	-5.9	GNVAGDSK		VE20120906-13_ITMSms2cid	11.213	19.4	2.4e-05	3
XENLA_tissue_00291038	374.183	2	-5.9	GNVAGDSK		VE20120906-13_ITMSms2cid	11.213	19.4	2.4e-05	3
XENLA_tissue_00190249	807.887	2	-3	IQALQQQADDAEER		VE20120906-04_ITMSms2cid	26.654	27.8	2.4e-05	1
XENLA_tissue_00106972	731.842	2	-5	EVDEQM(Oxidation)LNVQNK	Oxidation@6	VE20120906-04_ITMSms2cid	23.978	36.7	2.5e-05	1
XENLA_tissue_00206236	624.286	2	-7.8	AGELTEDEVER		VE20120906-04_ITMSms2cid	24.96	35.2	2.5e-05	3
XENLA_tissue_00221145	754.35	2	-6.6	GGDDLDPNYVLSSR		VE20120906-12_ITMSms2cid	37.794	36.4	2.5e-05	5
XENLA_tissue_00269896	754.35	2	-6.6	GGDDLDPNYVLSSR		VE20120906-12_ITMSms2cid	37.794	36.4	2.5e-05	5
XENLA_tissue_00029004	754.35	2	-6.6	GGDDLDPNYVLSSR		VE20120906-12_ITMSms2cid	37.794	36.4	2.5e-05	5
XENLA_tissue_00167004	1070.98	2	1.6	DIGPDFC(Carbamidomethyl)VTEVENGGM(Oxidation)LGSK	Carbamidomethyl@7;Oxidation@16	VE20120906-03_ITMSms2cid	43.658	24.3	2.5e-05	3
XENLA_tissue_00004825	1070.98	2	1.6	DIGPDFC(Carbamidomethyl)VTEVENGGM(Oxidation)LGSK	Carbamidomethyl@7;Oxidation@16	VE20120906-03_ITMSms2cid	43.658	24.3	2.5e-05	3
XENLA_tissue_00242241	1070.98	2	1.6	DIGPDFC(Carbamidomethyl)VTEVENGGM(Oxidation)LGSK	Carbamidomethyl@7;Oxidation@16	VE20120906-03_ITMSms2cid	43.658	24.3	2.5e-05	3
XENLA_tissue_00287117	568.247	2	-5.9	DETEFYFGK		VE20120906-12_ITMSms2cid	39.083	31.4	2.6e-05	1
XENLA_tissue_00146700	898.908	2	-6	DDTIYEDDDVKEAIR		VE20120906-13_ITMSms2cid	33.534	31.6	2.6e-05	4
XENLA_tissue_00022890	566.295	2	-5.2	VEDVAEVDKK		VE20120906-12_ITMSms2cid	17.904	37.6	2.6e-05	2
XENLA_tissue_00066171	566.295	2	-5.2	VEDVAEVDKK		VE20120906-12_ITMSms2cid	17.904	37.6	2.6e-05	2
XENLA_tissue_00137000	758.85	2	-6.8	QEYDESGPSIVHR		VE20120906-13_ITMSms2cid	25.129	26.2	2.6e-05	2
XENLA_tissue_00216211	616.814	2	-5.4	NYGIGQDIQPK		VE20120906-03_ITMSms2cid	30.389	29.5	2.6e-05	2
XENLA_tissue_00164331	728.876	2	-6.2	DEIVPTTPISEQK		VE20120906-04_ITMSms2cid	33.313	38.1	2.7e-05	1
XENLA_tissue_00017555	611.311	2	-6.5	GHLENNPALEK		VE20120906-12_ITMSms2cid	18.713	35	2.7e-05	5
XENLA_tissue_00287854	716.364	2	-7.7	ELQASGLTGDALEK		VE20120906-04_ITMSms2cid	33.881	28.5	2.7e-05	2
XENLA_tissue_00153476	775.321	2	-6.1	M(Met-loss)C(Carbamidomethyl)QGGDFTNHNGTGGK	Carbamidomethyl@2;Met-loss@1	VE20120906-06_ITMSms2cid	16.068	28.6	2.7e-05	1
XENLA_tissue_00253069	953.887	2	-6.1	DAGAEPAQESESVESTNAD		VE20120906-07_ITMSms2cid	25.077	29.3	2.7e-05	4
XENLA_tissue_00003607	643.332	2	-5.7	GESIDDLIPAQK		VE20120906-03_ITMSms2cid	39.014	36.4	2.8e-05	2
XENLA_tissue_00085192	623.316	2	-5.5	DLDDVVNSGLAK		VE20120906-12_ITMSms2cid	37.957	42.2	2.8e-05	5
XENLA_tissue_00158224	623.316	2	-5.5	DLDDVVNSGLAK		VE20120906-12_ITMSms2cid	37.957	42.2	2.8e-05	5
XENLA_tissue_00190407	623.316	2	-5.5	DLDDVVNSGLAK		VE20120906-12_ITMSms2cid	37.957	42.2	2.8e-05	5
XENLA_tissue_00217811	937.384	2	-6.5	DPNYDESDQGDTVYQK		VE20120906-06_ITMSms2cid	26.103	26.4	2.8e-05	1
XENLA_tissue_00073071	499.227	2	-4.7	AM(Oxidation)ELDSTSK	Oxidation@2	VE20120906-12_ITMSms2cid	15.537	23.1	2.8e-05	2
XENLA_tissue_00254268	499.227	2	-4.7	AM(Oxidation)ELDSTSK	Oxidation@2	VE20120906-12_ITMSms2cid	15.537	23.1	2.8e-05	2
XENLA_tissue_00114054	450.76	2	-3.3	GSAITGPVAK		VE20120906-03_ITMSms2cid	20.546	28.7	2.8e-05	3
XENLA_tissue_00120420	748.561	4	-5	SRHEFSSDEDDLDGSPGSDGGFQGHNNK		VE20120906-16_ITMSms2cid	26.52	48.6	2.8e-05	1
XENLA_tissue_00028087	613.819	2	-6	HLDNLDTALSK		VE20120906-12_ITMSms2cid	27.969	32.8	2.9e-05	1
XENLA_tissue_00254157	689.634	3	-4.4	GHEELDTALM(Oxidation)YAEGETER	Oxidation@10	VE20120906-12_ITMSms2cid	41.107	31.1	2.9e-05	1
XENLA_tissue_00196666	716.37	2	0.11	ELQASGLTGEALDK		VE20120906-13_ITMSms2cid	33.437	28.1	3e-05	1
XENLA_tissue_00076298	561.752	2	-7.7	DANSTEFNPK		VE20120906-04_ITMSms2cid	22.146	29.4	3e-05	1
XENLA_tissue_00264476	769.843	2	-4.3	FLDEEEATDNDLK		VE20120906-12_ITMSms2cid	33.238	34.8	3e-05	1
XENLA_tissue_00157535	693.675	3	-6	TDELREEDVGTGAGLFEIK		VE20120906-12_ITMSms2cid	42.338	37.3	3e-05	1
XENLA_tissue_00190413	684.288	2	-4.6	GSTDNLM(Oxidation)DDVER	Oxidation@7	VE20120906-03_ITMSms2cid	25.26	29.1	3.1e-05	1
XENLA_tissue_00125059	662.269	2	-5	EAM(Oxidation)EDGEIDGNK	Oxidation@3	VE20120906-04_ITMSms2cid	17.373	26.6	3.1e-05	6
XENLA_tissue_00093417	662.269	2	-5	EAM(Oxidation)EDGEIDGNK	Oxidation@3	VE20120906-04_ITMSms2cid	17.373	26.6	3.1e-05	6
XENLA_tissue_00207548	662.269	2	-5	EAM(Oxidation)EDGEIDGNK	Oxidation@3	VE20120906-04_ITMSms2cid	17.373	26.6	3.1e-05	6
XENLA_tissue_00253927	662.269	2	-5	EAM(Oxidation)EDGEIDGNK	Oxidation@3	VE20120906-04_ITMSms2cid	17.373	26.6	3.1e-05	6
XENLA_tissue_00290209	662.269	2	-5	EAM(Oxidation)EDGEIDGNK	Oxidation@3	VE20120906-04_ITMSms2cid	17.373	26.6	3.1e-05	6
XENLA_tissue_00172632	662.269	2	-5	EAM(Oxidation)EDGEIDGNK	Oxidation@3	VE20120906-04_ITMSms2cid	17.373	26.6	3.1e-05	6
XENLA_tissue_00093619	637.811	2	-6.1	IGNINGDSDLEK		VE20120906-12_ITMSms2cid	25.923	35.5	3.1e-05	3
XENLA_tissue_00190413	661.298	2	-4	GEENLM(Oxidation)EEQVK	Oxidation@6	VE20120906-03_ITMSms2cid	21.941	38.3	3.1e-05	1
XENLA_tissue_00219139	766.36	2	-5.9	HVFGEC(Carbamidomethyl)DELIGQK	Carbamidomethyl@6	VE20120906-03_ITMSms2cid	32.55	29.5	3.1e-05	1
XENLA_tissue_00002712	676.337	2	-6.1	DYEQALEDLKK		VE20120906-03_ITMSms2cid	37.159	30.7	3.2e-05	2
XENLA_tissue_00120420	916.703	3	-3.9	HEFSSDEDDLDGSPGSDGGFQGHNNK		VE20120906-16_ITMSms2cid	28.271	28.5	3.2e-05	1
XENLA_tissue_00008188	581.789	2	-5.4	Acetyl-M(Oxidation)DKNELVQK	Acetyl@N-term=2;Oxidation@1=2	VE20120906-12_ITMSms2cid	19.577	33.8	3.2e-05	1
XENLA_tissue_00006834	669.931	3	-5.3	AADDKGNESDEGDSEDPEK		VE20120906-16_ITMSms2cid	15.731	30.1	3.2e-05	1
XENLA_tissue_00137000	758.851	2	-5.5	QEYDESGPSIVHR		VE20120906-04_ITMSms2cid	25.632	23.4	3.2e-05	2
XENLA_tissue_00221230	833.393	2	-6.8	NQVAM(Oxidation)NPTNTVFDAK	Oxidation@5	VE20120906-14_ITMSms2cid	31.014	23	3.2e-05	1
XENLA_tissue_00190413	653.299	2	-6	GEENLMEEQVK		VE20120906-03_ITMSms2cid	29.957	34.9	3.3e-05	1
XENLA_tissue_00233818	732.83	2	-1.8	DGELSEQSDSNRK		VE20120906-15_ITMSms2cid	15.372	31.3	3.3e-05	1
XENLA_tissue_00224460	930.435	2	-1.5	SDLDVQQWDSDDVIPK		VE20120906-04_ITMSms2cid	44.061	26.4	3.3e-05	1
XENLA_tissue_00230955	671.299	3	-6.2	EVKDDDQM(Oxidation)VTTC(Carbamidomethyl)IAGDAK	Carbamidomethyl@12;Oxidation@8	VE20120906-11_ITMSms2cid	26.101	31.7	3.3e-05	2
XENLA_tissue_00245192	925.41	4	-10	ESTSESSSNATTSNNSSKPC(Carbamidomethyl)SPSISPSIISSSSEHK	Carbamidomethyl@20	VE20120906-08_ITMSms2cid	29.456	38.6	3.4e-05	1
XENLA_tissue_00177836	591.251	2	-3.8	ADGM(Oxidation)DIDTEAK	Oxidation@4	VE20120906-03_ITMSms2cid	18.184	26.3	3.4e-05	1
XENLA_tissue_00259291	902.827	5	-6	GPRPNNQQNQGAEVTDQSENKDPAAPTSEALASGDGQQRPPPR		VE20120906-10_ITMSms2cid	26.58	44.7	3.4e-05	1
XENLA_tissue_00259011	1010.39	3	-5.4	M(Met-loss+Acetyl)SDSEQQYM(Oxidation)ETNAENGHEAC(Carbamidomethyl)DAEAAEGK	Carbamidomethyl@20;Met-loss+Acetyl@1;Oxidation@9	VE20120906-15_ITMSms2cid	27.617	30.4	3.4e-05	1
XENLA_tissue_00173894	695.84	2	-8.7	DNINIFETEAPK		VE20120906-12_ITMSms2cid	40.642	31.2	3.5e-05	1
XENLA_tissue_00091725	649.275	2	-5.9	ESSSSSSQEQNK		VE20120906-07_ITMSms2cid	11.644	25.5	3.5e-05	3
XENLA_tissue_00013692	649.275	2	-5.9	ESSSSSSQEQNK		VE20120906-07_ITMSms2cid	11.644	25.5	3.5e-05	3
XENLA_tissue_00280066	649.275	2	-5.9	ESSSSSSQEQNK		VE20120906-07_ITMSms2cid	11.644	25.5	3.5e-05	3
XENLA_tissue_00064744	510.214	2	-6	DDNLDADNK		VE20120906-04_ITMSms2cid	16.325	25.6	3.5e-05	1
XENLA_tissue_00281995	730.324	2	-9.2	Q(Gln->pyro-Glu)DDLGKGGDDESLK	Gln->pyro-Glu@1	VE20120906-13_ITMSms2cid	25.327	29.9	3.5e-05	1
XENLA_tissue_00237040	639.319	2	-5.1	DAESLGPFQVSK		VE20120906-12_ITMSms2cid	38.35	27.3	3.6e-05	1
XENLA_tissue_00124415	903.442	2	-5.9	VVSNASC(Carbamidomethyl)TTNC(Carbamidomethyl)LAPLAK	Carbamidomethyl@7;Carbamidomethyl@11	VE20120906-06_ITMSms2cid	31.451	29.8	3.6e-05	3
XENLA_tissue_00205311	903.442	2	-5.9	VVSNASC(Carbamidomethyl)TTNC(Carbamidomethyl)LAPLAK	Carbamidomethyl@7;Carbamidomethyl@11	VE20120906-06_ITMSms2cid	31.451	29.8	3.6e-05	3
XENLA_tissue_00111305	872.902	2	-5.5	M(Met-loss+Acetyl)ASTAIENAEPIPSDC(Carbamidomethyl)K	Carbamidomethyl@16;Met-loss+Acetyl@1	VE20120906-13_ITMSms2cid	36.525	34.1	3.6e-05	1
XENLA_tissue_00063465	776.348	2	-4.4	EDQSILC(Carbamidomethyl)TGESGAGK	Carbamidomethyl@7	VE20120906-14_ITMSms2cid	28.008	27.4	3.7e-05	3
XENLA_tissue_00219611	776.348	2	-4.4	EDQSILC(Carbamidomethyl)TGESGAGK	Carbamidomethyl@7	VE20120906-14_ITMSms2cid	28.008	27.4	3.7e-05	3
XENLA_tissue_00290776	684.266	4	-5.5	HDSNFDSGHGGNGYINGM(Oxidation)NDDHDSR	Oxidation@18	VE20120906-16_ITMSms2cid	21.392	34.8	3.8e-05	1
XENLA_tissue_00259371	745.767	2	-5.3	GANDFMC(Carbamidomethyl)DEM(Oxidation)ER	Carbamidomethyl@7;Oxidation@10=30	VE20120906-03_ITMSms2cid	30.062	22.5	3.9e-05	1
XENLA_tissue_00210717	581.957	3	-5.1	LLEAAEEAGEVENIEK		VE20120906-12_ITMSms2cid	38.34	30.4	3.9e-05	1
XENLA_tissue_00202984	709.376	2	-5.6	GDVTITNDGATILK		VE20120906-03_ITMSms2cid	35.508	38.4	3.9e-05	2
XENLA_tissue_00220980	584.79	2	-11	ETLVGGSSGFSK		VE20120906-12_ITMSms2cid	27.92	28	3.9e-05	5
XENLA_tissue_00281461	584.79	2	-11	ETLVGGSSGFSK		VE20120906-12_ITMSms2cid	27.92	28	3.9e-05	5
XENLA_tissue_00177836	584.79	2	-11	ETLVGGSSGFSK		VE20120906-12_ITMSms2cid	27.92	28	3.9e-05	5
XENLA_tissue_00179750	700.291	2	-3.4	GGAEQFM(Oxidation)EETER	Oxidation@7	VE20120906-03_ITMSms2cid	24.773	25.7	3.9e-05	1
XENLA_tissue_00268846	957.703	3	-5.6	KEGEEDDNQEIAEGAEEEESM(Oxidation)ETQE	Oxidation@21	VE20120906-15_ITMSms2cid	31.76	28.5	3.9e-05	1
XENLA_tissue_00091725	649.276	2	-4.9	ESSSSSSQEQNK		VE20120906-16_ITMSms2cid	11.716	23.3	3.9e-05	3
XENLA_tissue_00280066	649.276	2	-4.9	ESSSSSSQEQNK		VE20120906-16_ITMSms2cid	11.716	23.3	3.9e-05	3
XENLA_tissue_00013692	649.276	2	-4.9	ESSSSSSQEQNK		VE20120906-16_ITMSms2cid	11.716	23.3	3.9e-05	3
XENLA_tissue_00141707	540.619	3	-5	DAGKAPVEQEVAIHR		VE20120906-04_ITMSms2cid	23.911	31.9	3.9e-05	2
XENLA_tissue_00010219	550.764	2	-5.6	DGKYDLDFK		VE20120906-03_ITMSms2cid	32.824	26.1	3.9e-05	3
XENLA_tissue_00281966	550.764	2	-5.6	DGKYDLDFK		VE20120906-03_ITMSms2cid	32.824	26.1	3.9e-05	3
XENLA_tissue_00261451	850.879	2	-6.6	DNEPDALGEDEDILR		VE20120906-12_ITMSms2cid	40.509	30.8	4e-05	1
XENLA_tissue_00200428	881.371	2	-3.4	QDNEGDEAEDVGELNK		VE20120906-15_ITMSms2cid	27.688	28.1	4e-05	1
XENLA_tissue_00268612	525.749	2	-4	DIDSAISDSK		VE20120906-03_ITMSms2cid	27.188	28.1	4e-05	1
XENLA_tissue_00172290	719.823	2	-4.1	SGQFSQQDVDEAK		VE20120906-14_ITMSms2cid	23.608	30	4e-05	1
XENLA_tissue_00099827	506.736	2	-3.8	HNDLDDVGK		VE20120906-13_ITMSms2cid	18.459	26.3	4.1e-05	1
XENLA_tissue_00286139	662.306	2	-4.3	M(Oxidation)DSTANEIEAVK	Oxidation@1	VE20120906-12_ITMSms2cid	26.105	30.3	4.1e-05	2
XENLA_tissue_00137780	867.351	4	-6.1	FPDTSEAESDQRDQEQEINGDEHSTDESDR		VE20120906-07_ITMSms2cid	28.484	38.4	4.1e-05	2
XENLA_tissue_00063465	790.348	2	-0.96	ELEDATETAEAMNR		VE20120906-03_ITMSms2cid	30.802	25.4	4.2e-05	2
XENLA_tissue_00272662	455.671	2	-5.7	EC(Carbamidomethyl)GADC(Carbamidomethyl)AK	Carbamidomethyl@2;Carbamidomethyl@6	VE20120906-13_ITMSms2cid	13.482	21.5	4.2e-05	4
XENLA_tissue_00272708	455.671	2	-5.7	EC(Carbamidomethyl)GADC(Carbamidomethyl)AK	Carbamidomethyl@2;Carbamidomethyl@6	VE20120906-13_ITMSms2cid	13.482	21.5	4.2e-05	4
XENLA_tissue_00238185	455.671	2	-5.7	EC(Carbamidomethyl)GADC(Carbamidomethyl)AK	Carbamidomethyl@2;Carbamidomethyl@6	VE20120906-13_ITMSms2cid	13.482	21.5	4.2e-05	4
XENLA_tissue_00105455	455.671	2	-5.7	EC(Carbamidomethyl)GADC(Carbamidomethyl)AK	Carbamidomethyl@2;Carbamidomethyl@6	VE20120906-13_ITMSms2cid	13.482	21.5	4.2e-05	4
XENLA_tissue_00108955	538.596	3	-5.2	DYGVLKEEDGVAYR		VE20120906-03_ITMSms2cid	33.678	27.8	4.2e-05	1
XENLA_tissue_00226996	589.291	2	-4.4	GGGKDTSAQATGK		VE20120906-15_ITMSms2cid	12.511	36.2	4.2e-05	1
XENLA_tissue_00093417	843.381	2	-5.9	GIAYVEFSNEDEANK		VE20120906-03_ITMSms2cid	36.602	27	4.2e-05	4
XENLA_tissue_00253927	843.381	2	-5.9	GIAYVEFSNEDEANK		VE20120906-03_ITMSms2cid	36.602	27	4.2e-05	4
XENLA_tissue_00077149	757.391	2	-6.8	GVVDSEDLPLNISR		VE20120906-13_ITMSms2cid	40.808	40.9	4.2e-05	4
XENLA_tissue_00193550	912.372	2	-6.5	DIDDDLEGEVTEEC(Carbamidomethyl)GK	Carbamidomethyl@14	VE20120906-04_ITMSms2cid	38.895	29.2	4.3e-05	1
XENLA_tissue_00218240	902.427	2	-2.4	DDPVTNLNNAFEVAER		VE20120906-12_ITMSms2cid	45.889	29.5	4.3e-05	1
XENLA_tissue_00037706	787.991	3	-3.5	SGSDSDRDEDDDEHSAAKPSNK		VE20120906-17_ITMSms2cid	13.926	31.3	4.3e-05	2
XENLA_tissue_00218018	787.991	3	-3.5	SGSDSDRDEDDDEHSAAKPSNK		VE20120906-17_ITMSms2cid	13.926	31.3	4.3e-05	2
XENLA_tissue_00103807	657.844	2	-6.4	DVLNVQEQELK		VE20120906-03_ITMSms2cid	34.507	37.1	4.3e-05	5
XENLA_tissue_00089240	657.844	2	-6.4	DVLNVQEQELK		VE20120906-03_ITMSms2cid	34.507	37.1	4.3e-05	5
XENLA_tissue_00191474	657.844	2	-6.4	DVLNVQEQELK		VE20120906-03_ITMSms2cid	34.507	37.1	4.3e-05	5
XENLA_tissue_00108623	833.354	2	-3.6	DSGRGDSVSDNGENTR		VE20120906-16_ITMSms2cid	15.239	29.7	4.4e-05	2
XENLA_tissue_00254889	763.349	2	-7.2	SVDGEIEGLNDSYK		VE20120906-03_ITMSms2cid	36.077	29.4	4.4e-05	1
XENLA_tissue_00283218	634.305	2	-7	ASASGTGSTGESKK		VE20120906-16_ITMSms2cid	12.016	27.8	4.4e-05	1
XENLA_tissue_00200428	945.416	2	-5.6	KQDNEGDEAEDVGELNK		VE20120906-06_ITMSms2cid	24.258	31.8	4.5e-05	1
XENLA_tissue_00087507	733.798	2	-3.8	EEEM(Oxidation)GDEEEVVR	Oxidation@4	VE20120906-03_ITMSms2cid	22.443	26.6	4.6e-05	3
XENLA_tissue_00290209	710.533	4	-6	KEESEEDDEDEDEDESEEEKPVAK		VE20120906-14_ITMSms2cid	18.925	39.8	4.6e-05	1
XENLA_tissue_00137000	750.337	2	-6.4	Q(Gln->pyro-Glu)EYDESGPSIVHR	Gln->pyro-Glu@1	VE20120906-12_ITMSms2cid	30.658	23.6	4.6e-05	2
XENLA_tissue_00284642	624.293	2	-5.2	AGADEEKAETAR		VE20120906-05_ITMSms2cid	14.305	34.1	4.6e-05	1
XENLA_tissue_00087507	804.329	3	-6	KEDVDDSSGEGNDYGDNDGGPIR		VE20120906-07_ITMSms2cid	25.031	28	4.6e-05	3
XENLA_tissue_00184849	804.329	3	-6	KEDVDDSSGEGNDYGDNDGGPIR		VE20120906-07_ITMSms2cid	25.031	28	4.6e-05	3
XENLA_tissue_00277489	545.947	3	-4.6	HNEETGDNVGPLIIK		VE20120906-13_ITMSms2cid	32.192	31.1	4.6e-05	1
XENLA_tissue_00143160	534.722	2	-4.1	GDEC(Carbamidomethyl)EFVGR	Carbamidomethyl@4	VE20120906-03_ITMSms2cid	25.443	27.9	4.6e-05	1
XENLA_tissue_00149908	804.905	2	-5	SDQDYLLKDGDLVK		VE20120906-03_ITMSms2cid	36.521	39.3	4.7e-05	1
XENLA_tissue_00224855	611.285	2	-3	TEM(Oxidation)TPEELQK	Oxidation@3	VE20120906-03_ITMSms2cid	21.105	25.5	4.7e-05	1
XENLA_tissue_00072273	533.777	2	-5.1	GKDSLYAQGK		VE20120906-13_ITMSms2cid	16.456	32.1	4.7e-05	3
XENLA_tissue_00108845	643.271	2	-3.7	SVDGGDNIM(Oxidation)M(Oxidation)SK	Oxidation@9;Oxidation@10	VE20120906-03_ITMSms2cid	17.542	27.8	4.9e-05	1
XENLA_tissue_00117150	966.362	2	-6.6	YFQINQDEEEEEDED		VE20120906-05_ITMSms2cid	37.389	23.1	4.9e-05	3
XENLA_tissue_00289633	929.379	2	-6.1	AELSGDSGDESDEFSQGK		VE20120906-06_ITMSms2cid	27.402	23.4	4.9e-05	2
XENLA_tissue_00201446	929.379	2	-6.1	AELSGDSGDESDEFSQGK		VE20120906-06_ITMSms2cid	27.402	23.4	4.9e-05	2
XENLA_tissue_00079877	738.246	2	-5.6	DSDSEYSEDEGAGD		VE20120906-15_ITMSms2cid	22.472	21.3	4.9e-05	1
XENLA_tissue_00281966	550.763	2	-6.1	DGKYDLDFK		VE20120906-12_ITMSms2cid	33.952	26.6	4.9e-05	3
XENLA_tissue_00010219	550.763	2	-6.1	DGKYDLDFK		VE20120906-12_ITMSms2cid	33.952	26.6	4.9e-05	3
XENLA_tissue_00036138	550.763	2	-6.1	DGKYDLDFK		VE20120906-12_ITMSms2cid	33.952	26.6	4.9e-05	3
XENLA_tissue_00270485	956.727	3	-6.3	KGDSSDESETSEDSDIDGASSSLFM(Oxidation)QK	Oxidation@25	VE20120906-15_ITMSms2cid	35.34	31.5	5e-05	1
XENLA_tissue_00079877	738.245	2	-6.6	DSDSEYSEDEGAGD		VE20120906-20_ITMSms2cid	22.369	21.9	5.1e-05	1
XENLA_tissue_00224277	629.272	3	-3.3	KVENTDESAETC(Carbamidomethyl)SNSSK	Carbamidomethyl@12	VE20120906-07_ITMSms2cid	14.386	33.6	5.1e-05	2
XENLA_tissue_00147067	1112.39	2	-5.2	DYEEVGTESGDGGEDEEDEY		VE20120906-07_ITMSms2cid	34.526	19.3	5.2e-05	1
XENLA_tissue_00281966	714.884	2	-5.4	NLNVVEQEKIDK		VE20120906-12_ITMSms2cid	26.319	35.9	5.3e-05	3
XENLA_tissue_00010219	714.884	2	-5.4	NLNVVEQEKIDK		VE20120906-12_ITMSms2cid	26.319	35.9	5.3e-05	3
XENLA_tissue_00036138	714.884	2	-5.4	NLNVVEQEKIDK		VE20120906-12_ITMSms2cid	26.319	35.9	5.3e-05	3
XENLA_tissue_00100709	938.402	2	-5.5	NGNTNSTNSNTSNPPDNK		VE20120906-09_ITMSms2cid	14.191	25.2	5.4e-05	2
XENLA_tissue_00136928	662.301	2	-5.6	DSTSASENKEQK		VE20120906-16_ITMSms2cid	12.862	32.8	5.4e-05	1
XENLA_tissue_00085192	667.025	3	-5.4	VIGELGGKDLDDVVNSGLAK		VE20120906-12_ITMSms2cid	42.072	32.2	5.5e-05	3
XENLA_tissue_00241850	719.987	3	-5.9	KEEVC(Carbamidomethyl)AAEPQEDGNEPEVK	Carbamidomethyl@5	VE20120906-06_ITMSms2cid	23.25	33.8	5.5e-05	1
XENLA_tissue_00077149	772.867	2	-4.3	EGLELPEDEEEKK		VE20120906-13_ITMSms2cid	29.067	29.7	5.5e-05	3
XENLA_tissue_00213788	814.905	2	-5.7	IQVLQQQADEAEEK		VE20120906-04_ITMSms2cid	29.178	32.5	5.5e-05	1
XENLA_tissue_00269896	658.337	2	-6.3	GESIDDLIPTQK		VE20120906-12_ITMSms2cid	39.143	33	5.5e-05	1
XENLA_tissue_00278611	493.674	2	-3.9	DEDADM(Oxidation)M(Oxidation)K	Oxidation@6;Oxidation@7	VE20120906-03_ITMSms2cid	13.254	19.5	5.5e-05	1
XENLA_tissue_00182579	495.548	3	-3.4	HGDAGNDQSQQEAK		VE20120906-16_ITMSms2cid	12.944	37.4	5.5e-05	1
XENLA_tissue_00056949	549.603	3	-4.8	M(Met-loss+Acetyl)GDRPDLGEIDKFDK	Met-loss+Acetyl@1	VE20120906-14_ITMSms2cid	37.097	30.8	5.5e-05	1
XENLA_tissue_00264918	753.855	2	-5.5	ELENANDLLC(Carbamidomethyl)STK	Carbamidomethyl@10	VE20120906-03_ITMSms2cid	35.463	24.7	5.5e-05	1
XENLA_tissue_00291257	692.835	2	-5.3	DDHISELLSEAR		VE20120906-03_ITMSms2cid	40.032	25.9	5.6e-05	2
XENLA_tissue_00254604	692.835	2	-5.3	DDHISELLSEAR		VE20120906-03_ITMSms2cid	40.032	25.9	5.6e-05	2
XENLA_tissue_00137000	566.764	2	-5.8	GYSFTTTAER		VE20120906-13_ITMSms2cid	28.636	22.9	5.6e-05	4
XENLA_tissue_00197149	512.225	2	-5.4	EDAANNYAR		VE20120906-13_ITMSms2cid	16.769	28.2	5.6e-05	6
XENLA_tissue_00147067	512.225	2	-5.4	EDAANNYAR		VE20120906-13_ITMSms2cid	16.769	28.2	5.6e-05	6
XENLA_tissue_00264142	512.225	2	-5.4	EDAANNYAR		VE20120906-13_ITMSms2cid	16.769	28.2	5.6e-05	6
XENLA_tissue_00208033	512.225	2	-5.4	EDAANNYAR		VE20120906-13_ITMSms2cid	16.769	28.2	5.6e-05	6
XENLA_tissue_00026800	586.727	2	-8.3	M(Oxidation)GESDDSIM(Oxidation)R	Oxidation@1;Oxidation@9	VE20120906-12_ITMSms2cid	16.979	19.9	5.7e-05	3
XENLA_tissue_00077149	642.283	2	-4.2	EDQTEYLEEK		VE20120906-13_ITMSms2cid	25.931	28.4	5.7e-05	3
XENLA_tissue_00116828	513.883	3	-4.4	GGPDDRGNDSSYGSR		VE20120906-06_ITMSms2cid	15.705	31.6	5.7e-05	1
XENLA_tissue_00120371	696.815	2	-5.5	AADTEVQEIC(Carbamidomethyl)EK	Carbamidomethyl@10	VE20120906-04_ITMSms2cid	26.256	33.2	5.8e-05	1
XENLA_tissue_00206397	589.261	2	-5.2	DDESNLVEEK		VE20120906-13_ITMSms2cid	24.068	28.1	5.8e-05	1
XENLA_tissue_00169106	726.816	2	-6.6	DGESTETTEVEQK		VE20120906-05_ITMSms2cid	18.35	25.1	5.8e-05	2
XENLA_tissue_00179750	888.91	2	-5.6	Q(Gln->pyro-Glu)LC(Carbamidomethyl)DNAGFDATNILNK	Carbamidomethyl@3;Gln->pyro-Glu@1	VE20120906-12_ITMSms2cid	48.023	31.2	5.9e-05	1
XENLA_tissue_00029004	754.35	2	-6	GGDDLDPNYVLSSR		VE20120906-13_ITMSms2cid	37.324	32.4	5.9e-05	5
XENLA_tissue_00269896	754.35	2	-6	GGDDLDPNYVLSSR		VE20120906-13_ITMSms2cid	37.324	32.4	5.9e-05	5
XENLA_tissue_00173863	680.288	2	-5.8	SM(Oxidation)VAVM(Oxidation)DSDSTGK	Oxidation@2;Oxidation@6	VE20120906-12_ITMSms2cid	16.73	26.4	5.9e-05	5
XENLA_tissue_00292013	680.288	2	-5.8	SM(Oxidation)VAVM(Oxidation)DSDSTGK	Oxidation@2;Oxidation@6	VE20120906-12_ITMSms2cid	16.73	26.4	5.9e-05	5
XENLA_tissue_00265859	662.321	2	-6.2	DQDINTFITEK		VE20120906-03_ITMSms2cid	37.369	39.1	5.9e-05	1
XENLA_tissue_00075922	553.259	2	-4.6	EHVTSEFEK		VE20120906-12_ITMSms2cid	19.743	28.7	5.9e-05	3
XENLA_tissue_00127439	823.883	2	-6.3	QDLPNAM(Oxidation)NAAEITDK	Oxidation@7	VE20120906-12_ITMSms2cid	30.835	27.2	5.9e-05	1
XENLA_tissue_00071570	789.389	2	-6.2	DYVAPTANLDQKDK		VE20120906-13_ITMSms2cid	25.602	26.3	6e-05	1
XENLA_tissue_00117150	966.363	2	-6.2	YFQINQDEEEEEDED		VE20120906-14_ITMSms2cid	37.497	23	6e-05	3
XENLA_tissue_00206833	638.298	2	-5.6	VDEEEDIADLK		VE20120906-12_ITMSms2cid	33.015	35.4	6.1e-05	2
XENLA_tissue_00093417	662.268	2	-5.6	EAM(Oxidation)EDGEIDGNK	Oxidation@3	VE20120906-13_ITMSms2cid	17.445	28.7	6.2e-05	6
XENLA_tissue_00249614	776.284	3	-6.6	ESDSDDRGGDDAEC(Carbamidomethyl)PGC(Carbamidomethyl)QSNR	Carbamidomethyl@14;Carbamidomethyl@17	VE20120906-08_ITMSms2cid	16.094	25.5	6.3e-05	1
XENLA_tissue_00281995	783.845	2	-5.8	FEQQDDGDVTVEGK		VE20120906-05_ITMSms2cid	24.49	34.2	6.3e-05	1
XENLA_tissue_00111600	708.853	2	-5.9	QGATQVAATAQGEGK		VE20120906-14_ITMSms2cid	19.217	25.6	6.4e-05	1
XENLA_tissue_00086325	692.3	2	-4.3	SGQQGESSSSSSQK		VE20120906-16_ITMSms2cid	12.203	26.1	6.5e-05	2
XENLA_tissue_00064357	692.3	2	-4.3	SGQQGESSSSSSQK		VE20120906-16_ITMSms2cid	12.203	26.1	6.5e-05	2
XENLA_tissue_00233818	668.779	2	-7.2	DGELSEQSDSNR		VE20120906-15_ITMSms2cid	17.646	26.8	6.5e-05	1
XENLA_tissue_00156937	551.205	2	-5.6	M(Met-loss+Acetyl)ADSDDEHDR	Met-loss+Acetyl@1	VE20120906-13_ITMSms2cid	14.581	30.1	6.5e-05	1
XENLA_tissue_00191032	580.751	2	-4.9	DGNDLNM(Oxidation)THK	Oxidation@7	VE20120906-13_ITMSms2cid	14.364	26.4	6.6e-05	1
XENLA_tissue_00284642	629.845	2	-4.6	VAEIELAEKEK		VE20120906-12_ITMSms2cid	25.675	34.7	6.6e-05	1
XENLA_tissue_00104527	1103.9	2	-7.2	TFDSSDDEDDM(Oxidation)EESESPQK	Oxidation@11	VE20120906-06_ITMSms2cid	22.729	19.8	6.6e-05	4
XENLA_tissue_00207374	1103.9	2	-7.2	TFDSSDDEDDM(Oxidation)EESESPQK	Oxidation@11	VE20120906-06_ITMSms2cid	22.729	19.8	6.6e-05	4
XENLA_tissue_00179609	877.893	2	-5.3	GC(Carbamidomethyl)ITIIGGGDTATC(Carbamidomethyl)C(Carbamidomethyl)AK	Carbamidomethyl@2;Carbamidomethyl@14;Carbamidomethyl@15	VE20120906-13_ITMSms2cid	32.525	34.1	6.6e-05	1
XENLA_tissue_00203824	626.604	3	-6.5	DTPKDQGDNSAAGDSQGSK		VE20120906-05_ITMSms2cid	13.899	32	6.7e-05	2
XENLA_tissue_00002913	626.604	3	-6.5	DTPKDQGDNSAAGDSQGSK		VE20120906-05_ITMSms2cid	13.899	32	6.7e-05	2
XENLA_tissue_00199848	808.395	2	-6	GAGTDEDAVIDVIANR		VE20120906-03_ITMSms2cid	43.957	29.8	6.8e-05	2
XENLA_tissue_00079030	808.395	2	-6	GAGTDEDAVIDVIANR		VE20120906-03_ITMSms2cid	43.957	29.8	6.8e-05	2
XENLA_tissue_00182793	889.427	4	-6	RPDQQQQQQQPAQQQQQPSQPSQGEGKPVDR		VE20120906-18_ITMSms2cid	25.913	46.5	6.8e-05	4
XENLA_tissue_00274694	866.91	2	-5.7	DSEITDEDINAILER		VE20120906-12_ITMSms2cid	47.361	35.2	6.8e-05	1
XENLA_tissue_00282191	631.81	2	-6.9	SQAEDQSVALSK		VE20120906-05_ITMSms2cid	21.006	30.2	6.8e-05	2
XENLA_tissue_00040109	612.758	2	-5.9	DEQEHEFYK		VE20120906-12_ITMSms2cid	22.205	31.4	6.9e-05	1
XENLA_tissue_00108955	538.595	3	-6.5	DYGVLKEEDGVAYR		VE20120906-04_ITMSms2cid	33.795	29.4	6.9e-05	1
XENLA_tissue_00111927	702.336	2	-4.2	DGQVIGMGAGQQSR		VE20120906-04_ITMSms2cid	26.139	30.7	6.9e-05	1
XENLA_tissue_00279755	623.28	2	-5.6	IDEPLEGSDDR		VE20120906-12_ITMSms2cid	25.827	30	7e-05	1
XENLA_tissue_00202984	783.872	2	-5.8	DIEREDIEFIC(Carbamidomethyl)K	Carbamidomethyl@11	VE20120906-03_ITMSms2cid	38.228	27.9	7e-05	2
XENLA_tissue_00147835	680.835	2	-5	VTQNENVDSQVK		VE20120906-14_ITMSms2cid	18.012	34.4	7e-05	1
XENLA_tissue_00286139	883.412	2	-4	VDATEESDLAQEFGVR		VE20120906-12_ITMSms2cid	44.613	24.4	7e-05	4
XENLA_tissue_00232681	675.286	2	-3.7	GVDEASDEDLDGK		VE20120906-04_ITMSms2cid	23.052	27.3	7e-05	2
XENLA_tissue_00063465	675.286	2	-3.7	GVDEASDEDLDGK		VE20120906-04_ITMSms2cid	23.052	27.3	7e-05	2
XENLA_tissue_00284243	962.351	3	-6.5	YSSSDSSSEDSSSDSSSENEHSSSEER		VE20120906-09_ITMSms2cid	15.764	23.8	7e-05	1
XENLA_tissue_00262315	495.701	2	-5.8	GGDAPAGTEES		VE20120906-14_ITMSms2cid	16.2	21.9	7.1e-05	3
XENLA_tissue_00253552	495.701	2	-5.8	GGDAPAGTEES		VE20120906-14_ITMSms2cid	16.2	21.9	7.1e-05	3
XENLA_tissue_00197492	495.701	2	-5.8	GGDAPAGTEES		VE20120906-14_ITMSms2cid	16.2	21.9	7.1e-05	3
XENLA_tissue_00220980	574.274	2	-6.4	ADGIDIDTEAK		VE20120906-12_ITMSms2cid	27.706	37	7.2e-05	4
XENLA_tissue_00281461	574.274	2	-6.4	ADGIDIDTEAK		VE20120906-12_ITMSms2cid	27.706	37	7.2e-05	4
XENLA_tissue_00162699	574.274	2	-6.4	ADGIDIDTEAK		VE20120906-12_ITMSms2cid	27.706	37	7.2e-05	4
XENLA_tissue_00237040	639.319	2	-5.1	DAESLGPFQVSK		VE20120906-03_ITMSms2cid	38.923	30.7	7.2e-05	1
XENLA_tissue_00178690	659.785	4	-4.3	HGSSDLSSGHSEGESHGSDKPNSGQR		VE20120906-08_ITMSms2cid	14.302	36.4	7.2e-05	3
XENLA_tissue_00008357	659.785	4	-4.3	HGSSDLSSGHSEGESHGSDKPNSGQR		VE20120906-08_ITMSms2cid	14.302	36.4	7.2e-05	3
XENLA_tissue_00269896	658.337	2	-5.5	GESIDDLIPTQK		VE20120906-03_ITMSms2cid	39.86	30.5	7.2e-05	1
XENLA_tissue_00215455	782.88	2	-6.9	GILAADESVGSM(Oxidation)DKR	Oxidation@12	VE20120906-12_ITMSms2cid	25.768	26.4	7.2e-05	2
XENLA_tissue_00132948	782.88	2	-6.9	GILAADESVGSM(Oxidation)DKR	Oxidation@12	VE20120906-12_ITMSms2cid	25.768	26.4	7.2e-05	2
XENLA_tissue_00221230	833.394	2	-5.6	NQVAM(Oxidation)NPTNTVFDAK	Oxidation@5	VE20120906-13_ITMSms2cid	31.097	31.5	7.3e-05	1
XENLA_tissue_00056949	823.903	2	-2.3	M(Met-loss+Acetyl)GDRPDLGEIDKFDK	Met-loss+Acetyl@1	VE20120906-04_ITMSms2cid	37.411	25.4	7.3e-05	1
XENLA_tissue_00110745	624.315	2	-5.8	DGSAVEIVGLC(Carbamidomethyl)K	Carbamidomethyl@11	VE20120906-12_ITMSms2cid	37.057	31.4	7.3e-05	1
XENLA_tissue_00085192	623.317	2	-5.1	DLDDVVNSGLAK		VE20120906-04_ITMSms2cid	38.179	29.1	7.3e-05	5
XENLA_tissue_00223468	958.437	2	-7	ELQEEKETAFEFLSSE		VE20120906-12_ITMSms2cid	47.627	29.6	7.4e-05	2
XENLA_tissue_00231052	958.437	2	-7	ELQEEKETAFEFLSSE		VE20120906-12_ITMSms2cid	47.627	29.6	7.4e-05	2
XENLA_tissue_00260222	682.814	2	-6.2	SDGTETSANLNQK		VE20120906-15_ITMSms2cid	17.148	31.2	7.4e-05	7
XENLA_tissue_00061093	682.814	2	-6.2	SDGTETSANLNQK		VE20120906-15_ITMSms2cid	17.148	31.2	7.4e-05	7
XENLA_tissue_00179905	682.814	2	-6.2	SDGTETSANLNQK		VE20120906-15_ITMSms2cid	17.148	31.2	7.4e-05	7
XENLA_tissue_00274826	682.814	2	-6.2	SDGTETSANLNQK		VE20120906-15_ITMSms2cid	17.148	31.2	7.4e-05	7
XENLA_tissue_00088536	889.413	2	-3.2	QVEEELQEQDFLDR		VE20120906-12_ITMSms2cid	40.216	29.9	7.5e-05	2
XENLA_tissue_00290209	947.041	3	-7.1	KEESEEDDEDEDEDESEEEKPVAK		VE20120906-07_ITMSms2cid	19.578	29.1	7.5e-05	1
XENLA_tissue_00006084	662.832	2	-2.6	GQVITHVNGEDR		VE20120906-13_ITMSms2cid	18.144	27.2	7.5e-05	2
XENLA_tissue_00284642	624.294	2	-4.4	AGADEEKAETAR		VE20120906-14_ITMSms2cid	14.519	30.5	7.5e-05	1
XENLA_tissue_00130403	685.302	2	-6.8	DTIFLSC(Carbamidomethyl)GEDGR	Carbamidomethyl@7	VE20120906-12_ITMSms2cid	36.257	26.8	7.6e-05	1
XENLA_tissue_00010219	980.969	2	3	DATNVGDEGGFAPNILENK		VE20120906-14_ITMSms2cid	41.807	23.1	7.6e-05	3
XENLA_tissue_00281966	980.969	2	3	DATNVGDEGGFAPNILENK		VE20120906-14_ITMSms2cid	41.807	23.1	7.6e-05	3
XENLA_tissue_00254963	924.407	3	-6.1	QDLTEDSGDSKDVSEVSEATESTDVK		VE20120906-06_ITMSms2cid	32.184	30	7.7e-05	1
XENLA_tissue_00168740	913.056	3	-5.1	DIQTSEQNQQDDQDQQETEDSKK		VE20120906-17_ITMSms2cid	18.821	30.6	7.7e-05	1
XENLA_tissue_00174565	707.821	2	-6.9	Q(Gln->pyro-Glu)AEQDGKLEEER	Gln->pyro-Glu@1	VE20120906-04_ITMSms2cid	22.238	25	7.8e-05	2
XENLA_tissue_00063465	591.644	3	-4.9	KLEEDVLVLEDQNTK		VE20120906-12_ITMSms2cid	36.346	37.4	7.8e-05	1
XENLA_tissue_00234730	567.764	2	-6.7	DADLTNAADTK		VE20120906-20_ITMSms2cid	21.06	23.6	7.8e-05	2
XENLA_tissue_00259884	602.294	2	-4	DENQISAAVEK		VE20120906-13_ITMSms2cid	25.883	30.9	7.8e-05	1
XENLA_tissue_00145014	584.243	2	-4	DAEDSTIEC(Carbamidomethyl)K	Carbamidomethyl@9	VE20120906-04_ITMSms2cid	18.85	24.7	7.9e-05	5
XENLA_tissue_00233557	584.243	2	-4	DAEDSTIEC(Carbamidomethyl)K	Carbamidomethyl@9	VE20120906-04_ITMSms2cid	18.85	24.7	7.9e-05	5
XENLA_tissue_00203268	584.243	2	-4	DAEDSTIEC(Carbamidomethyl)K	Carbamidomethyl@9	VE20120906-04_ITMSms2cid	18.85	24.7	7.9e-05	5
XENLA_tissue_00206555	584.243	2	-4	DAEDSTIEC(Carbamidomethyl)K	Carbamidomethyl@9	VE20120906-04_ITMSms2cid	18.85	24.7	7.9e-05	5
XENLA_tissue_00262557	584.243	2	-4	DAEDSTIEC(Carbamidomethyl)K	Carbamidomethyl@9	VE20120906-04_ITMSms2cid	18.85	24.7	7.9e-05	5
XENLA_tissue_00226996	589.291	2	-5.6	GGGKDTSAQATGK		VE20120906-06_ITMSms2cid	12.219	30.5	8e-05	1
XENLA_tissue_00061692	602.262	2	-5.2	RNEDEDSPNK		VE20120906-15_ITMSms2cid	13.138	30.6	8e-05	2
XENLA_tissue_00015653	750.334	2	-5.6	M(Met-loss+Acetyl)SSDKIFAEGESC(Carbamidomethyl)K	Carbamidomethyl@13;Met-loss+Acetyl@1	VE20120906-13_ITMSms2cid	30.462	28.2	8.1e-05	2
XENLA_tissue_00071138	1055.13	3	-6.5	KDNEDTAPEEPEQQSTNGSSVTEVDEVTK		VE20120906-16_ITMSms2cid	28.914	28.2	8.2e-05	1
XENLA_tissue_00281995	492.896	3	-4.7	QDDLGKGGDDESLK		VE20120906-05_ITMSms2cid	20.593	27.4	8.2e-05	1
XENLA_tissue_00004750	647.316	2	-5.6	DLLHPSPEEEK		VE20120906-12_ITMSms2cid	27.278	32	8.2e-05	2
XENLA_tissue_00250415	797.017	3	-5.2	GAGGGQNDAEGDQINASKGEEEAGK		VE20120906-16_ITMSms2cid	20.974	33.7	8.3e-05	1
XENLA_tissue_00014206	848.714	3	-6.5	QLQQQEEEQKEDEDQDAIANR		VE20120906-15_ITMSms2cid	23.748	30.7	8.3e-05	2
XENLA_tissue_00010219	367.511	3	-5.7	DGKYDLDFK		VE20120906-03_ITMSms2cid	34.613	25.9	8.4e-05	3
XENLA_tissue_00281966	367.511	3	-5.7	DGKYDLDFK		VE20120906-03_ITMSms2cid	34.613	25.9	8.4e-05	3
XENLA_tissue_00221230	846.361	2	-6.7	STAGDTHLGGEDFDNR		VE20120906-05_ITMSms2cid	25.817	24.3	8.4e-05	1
XENLA_tissue_00111927	710.333	2	-3.6	DGQVIGM(Oxidation)GAGQQSR	Oxidation@7	VE20120906-05_ITMSms2cid	19.803	27.6	8.6e-05	1
XENLA_tissue_00279755	623.281	2	-3.7	IDEPLEGSDDR		VE20120906-03_ITMSms2cid	26.162	35.6	8.6e-05	1
XENLA_tissue_00277348	939.462	2	-4	ALGNYGPVNIEDTTGSAAK		VE20120906-13_ITMSms2cid	36.718	26.1	8.6e-05	1
XENLA_tissue_00064394	560.605	3	-6.3	DSEEKVLFDDVGQAK		VE20120906-13_ITMSms2cid	37.349	32.4	8.7e-05	2
XENLA_tissue_00259297	672.824	2	-6.3	DNGIVTGNGNLDR		VE20120906-04_ITMSms2cid	26.645	26.7	8.7e-05	2
XENLA_tissue_00206843	672.824	2	-6.3	DNGIVTGNGNLDR		VE20120906-04_ITMSms2cid	26.645	26.7	8.7e-05	2
XENLA_tissue_00076298	561.754	2	-5.4	DANSTEFNPK		VE20120906-13_ITMSms2cid	22.008	32.4	8.7e-05	1
XENLA_tissue_00002200	682.814	2	-5.9	SDGTETSANLNQK		VE20120906-06_ITMSms2cid	16.956	30	8.7e-05	7
XENLA_tissue_00179609	877.892	2	-6.2	GC(Carbamidomethyl)ITIIGGGDTATC(Carbamidomethyl)C(Carbamidomethyl)AK	Carbamidomethyl@2;Carbamidomethyl@14;Carbamidomethyl@15	VE20120906-06_ITMSms2cid	32.578	31.8	8.8e-05	1
XENLA_tissue_00127439	823.885	2	-3.9	QDLPNAM(Oxidation)NAAEITDK	Oxidation@7	VE20120906-03_ITMSms2cid	31.261	27.8	8.8e-05	1
XENLA_tissue_00067722	706.326	2	-5.4	DYTPVC(Carbamidomethyl)TTELGR	Carbamidomethyl@6	VE20120906-03_ITMSms2cid	32.794	24.4	8.8e-05	1
XENLA_tissue_00123726	832.872	2	-8.1	GDDNGQGFLEALASDR		VE20120906-12_ITMSms2cid	47.855	27.4	8.9e-05	2
XENLA_tissue_00011429	832.872	2	-8.1	GDDNGQGFLEALASDR		VE20120906-12_ITMSms2cid	47.855	27.4	8.9e-05	2
XENLA_tissue_00152665	590.774	2	-5.5	DNEGIGSVDFK		VE20120906-12_ITMSms2cid	34.062	30.5	9e-05	1
XENLA_tissue_00110123	504.725	2	-5.2	SDDNESTLK		VE20120906-04_ITMSms2cid	15.514	35.3	9e-05	1
XENLA_tissue_00108623	555.905	3	-3.8	DSGRGDSVSDNGENTR		VE20120906-07_ITMSms2cid	14.92	35.1	9.1e-05	2
XENLA_tissue_00071138	1055.13	3	-4.7	KDNEDTAPEEPEQQSTNGSSVTEVDEVTK		VE20120906-08_ITMSms2cid	29.237	28.1	9.1e-05	1
XENLA_tissue_00120029	477.23	2	-4.8	TDDGVAFTK		VE20120906-03_ITMSms2cid	24.468	36	9.2e-05	1
XENLA_tissue_00210740	765.643	3	-5.2	GDEKEGEAEEEEEEDQDLSK		VE20120906-06_ITMSms2cid	24.059	33.5	9.3e-05	3
XENLA_tissue_00077149	757.392	2	-5.4	GVVDSEDLPLNISR		VE20120906-04_ITMSms2cid	41.133	29.3	9.4e-05	4
XENLA_tissue_00261048	704.941	3	-5	DAEC(Carbamidomethyl)SQSQDQGSAQEAC(Carbamidomethyl)NK	Carbamidomethyl@4;Carbamidomethyl@17	VE20120906-08_ITMSms2cid	15.605	27.6	9.4e-05	1
XENLA_tissue_00090552	499.228	3	-6.2	GAAAHPDSEEQQQK		VE20120906-15_ITMSms2cid	13.861	32.8	9.5e-05	3
XENLA_tissue_00111600	708.854	2	-5.2	QGATQVAATAQGEGK		VE20120906-05_ITMSms2cid	19.273	24.6	9.5e-05	1
XENLA_tissue_00223527	912.867	2	-5.6	SGREPTAETSSQESEDD		VE20120906-07_ITMSms2cid	16.46	22.8	9.5e-05	1
XENLA_tissue_00064646	512.713	2	-5.5	LDSGSEEC(Carbamidomethyl)K	Carbamidomethyl@8	VE20120906-04_ITMSms2cid	14.613	27.8	9.6e-05	2
XENLA_tissue_00256835	780.376	2	0.77	ELDVEAEGAQIEEK		VE20120906-03_ITMSms2cid	34.317	29.5	9.6e-05	1
XENLA_tissue_00267228	567.772	2	-5.7	DAVTYTEHAK		VE20120906-12_ITMSms2cid	18.362	33.5	9.6e-05	1
XENLA_tissue_00196265	740.826	2	-7	DQYEPAATSEQGGK		VE20120906-06_ITMSms2cid	19.894	25.1	9.6e-05	1
XENLA_tissue_00274319	784.327	2	-5.1	DVTEC(Carbamidomethyl)GGELSSEER	Carbamidomethyl@5	VE20120906-14_ITMSms2cid	26.259	24.8	9.6e-05	1
XENLA_tissue_00206236	624.288	2	-4.7	AGELTEDEVER		VE20120906-13_ITMSms2cid	24.518	30.8	9.7e-05	3
XENLA_tissue_00264506	766.3	2	-4.2	Acetyl-M(Oxidation)DGSSGLSM(Oxidation)DSNTR	Oxidation@9;Acetyl@N-term&Oxidation@1|Acetyl+Oxidation@1	VE20120906-13_ITMSms2cid	22.145	22.3	9.8e-05	1
XENLA_tissue_00281995	783.845	2	-5.8	FEQQDDGDVTVEGK		VE20120906-14_ITMSms2cid	24.352	31.4	9.8e-05	1
XENLA_tissue_00008357	659.786	4	-3.9	HGSSDLSSGHSEGESHGSDKPNSGQR		VE20120906-17_ITMSms2cid	14.338	39.1	9.9e-05	3
XENLA_tissue_00178690	659.786	4	-3.9	HGSSDLSSGHSEGESHGSDKPNSGQR		VE20120906-17_ITMSms2cid	14.338	39.1	9.9e-05	3
XENLA_tissue_00074122	659.786	4	-3.9	HGSSDLSSGHSEGESHGSDKPNSGQR		VE20120906-17_ITMSms2cid	14.338	39.1	9.9e-05	3
XENLA_tissue_00056046	807.423	2	-6.7	M(Met-loss+Acetyl)ASQSAGIQQLLQAEK	Met-loss+Acetyl@1	VE20120906-12_ITMSms2cid	46.294	35.2	0.0001	2
XENLA_tissue_00266892	898.909	2	-4.5	DDTIYEDDDVKEAIR		VE20120906-04_ITMSms2cid	33.968	27.4	0.0001	4
XENLA_tissue_00202665	898.909	2	-4.5	DDTIYEDDDVKEAIR		VE20120906-04_ITMSms2cid	33.968	27.4	0.0001	4
XENLA_tissue_00146700	898.909	2	-4.5	DDTIYEDDDVKEAIR		VE20120906-04_ITMSms2cid	33.968	27.4	0.0001	4
XENLA_tissue_00224191	898.909	2	-4.5	DDTIYEDDDVKEAIR		VE20120906-04_ITMSms2cid	33.968	27.4	0.0001	4
XENLA_tissue_00151672	526.194	2	-3.7	SGGY(Phospho)GGSSGSR	Phospho@4	VE20120906-16_ITMSms2cid	15.273	20.3	0.0001	4
XENLA_tissue_00225708	526.194	2	-3.7	SGGY(Phospho)GGSSGSR	Phospho@4	VE20120906-16_ITMSms2cid	15.273	20.3	0.0001	4
XENLA_tissue_00247141	526.194	2	-3.7	SGGY(Phospho)GGSSGSR	Phospho@4	VE20120906-16_ITMSms2cid	15.273	20.3	0.0001	4
XENLA_tissue_00289347	526.194	2	-3.7	SGGY(Phospho)GGSSGSR	Phospho@4	VE20120906-16_ITMSms2cid	15.273	20.3	0.0001	4
XENLA_tissue_00190413	676.289	2	-5.7	GSTDNLMDDVER		VE20120906-12_ITMSms2cid	34.057	29.4	0.0001	1
XENLA_tissue_00111600	700.339	2	-7.3	Q(Gln->pyro-Glu)GATQVAATAQGEGK	Gln->pyro-Glu@1	VE20120906-05_ITMSms2cid	25.707	22.5	0.0001	1
XENLA_tissue_00155798	747.847	2	-6.2	DLEEEFVEQTQK		VE20120906-04_ITMSms2cid	42.065	31.4	0.0001	1
XENLA_tissue_00040287	808.894	2	-3.5	DGNSLQVEVSPTSQR		VE20120906-14_ITMSms2cid	30.098	26.7	0.0001	1
XENLA_tissue_00290209	921.721	3	-6.4	KQESEEEDDEESEDEPMEVAPALK		VE20120906-15_ITMSms2cid	33.416	31.1	0.0001	2
XENLA_tissue_00125059	921.721	3	-6.4	KQESEEEDDEESEDEPMEVAPALK		VE20120906-15_ITMSms2cid	33.416	31.1	0.0001	2
XENLA_tissue_00134699	826.427	2	-4.4	DHVLEDEDVIQIVK		VE20120906-12_ITMSms2cid	40.382	24.8	0.0001	1
XENLA_tissue_00137780	910.374	2	-5.6	NGDC(Carbamidomethyl)TVNAETEENNPR	Carbamidomethyl@4	VE20120906-15_ITMSms2cid	20.257	21.1	0.0001	1
XENLA_tissue_00291564	581.749	2	-5.3	M(Met-loss+Acetyl)ADQSETAAGDR	Met-loss+Acetyl@1	VE20120906-13_ITMSms2cid	18.286	34.5	0.0001	1
XENLA_tissue_00275515	715.358	2	-5.4	IEDVTPIPSDSTR		VE20120906-13_ITMSms2cid	30.11	24.4	0.0001	1
XENLA_tissue_00190183	825.039	3	-5.1	M(Oxidation)QVDQEEPKPEETQQAQAENK	Oxidation@1	VE20120906-16_ITMSms2cid	20.512	35.3	0.0001	1
XENLA_tissue_00268639	596.274	2	-6.4	EDGVITASEDR		VE20120906-12_ITMSms2cid	22.546	28.7	0.00011	2
XENLA_tissue_00064744	988.472	2	-4.4	DSLLTTDNSPEDTEGLLR		VE20120906-12_ITMSms2cid	42.518	29	0.00011	1
XENLA_tissue_00250415	797.017	3	-5.9	GAGGGQNDAEGDQINASKGEEEAGK		VE20120906-07_ITMSms2cid	20.879	35.2	0.00011	1
XENLA_tissue_00250100	516.731	2	-5	M(Met-loss)PTTNEADER	Met-loss@1	VE20120906-13_ITMSms2cid	14.269	32	0.00011	1
XENLA_tissue_00033715	738.564	4	-3.8	M(Oxidation)QAESDDSGDEDPSSQTDKAEVHSTLR	Oxidation@1	VE20120906-16_ITMSms2cid	22.895	38.4	0.00011	1
XENLA_tissue_00284472	678.364	2	-5.2	GAGQNIIPASTGAAK		VE20120906-15_ITMSms2cid	26.569	31.3	0.00011	5
XENLA_tissue_00040953	678.364	2	-5.2	GAGQNIIPASTGAAK		VE20120906-15_ITMSms2cid	26.569	31.3	0.00011	5
XENLA_tissue_00281726	678.364	2	-5.2	GAGQNIIPASTGAAK		VE20120906-15_ITMSms2cid	26.569	31.3	0.00011	5
XENLA_tissue_00234918	630.294	2	-4.5	GGDGQINEQVDK		VE20120906-14_ITMSms2cid	19.119	27.1	0.00011	1
XENLA_tissue_00125059	843.381	2	-6.3	GIAYVEFSNEDEANK		VE20120906-12_ITMSms2cid	36.202	27.2	0.00011	4
XENLA_tissue_00093417	843.381	2	-6.3	GIAYVEFSNEDEANK		VE20120906-12_ITMSms2cid	36.202	27.2	0.00011	4
XENLA_tissue_00207548	843.381	2	-6.3	GIAYVEFSNEDEANK		VE20120906-12_ITMSms2cid	36.202	27.2	0.00011	4
XENLA_tissue_00253927	843.381	2	-6.3	GIAYVEFSNEDEANK		VE20120906-12_ITMSms2cid	36.202	27.2	0.00011	4
XENLA_tissue_00040109	612.76	2	-4.1	DEQEHEFYK		VE20120906-03_ITMSms2cid	22.613	28.9	0.00011	1
XENLA_tissue_00064357	547.252	3	-5.9	QKSGQQGESSSSSSQK		VE20120906-17_ITMSms2cid	11.438	28.3	0.00011	2
XENLA_tissue_00086325	547.252	3	-5.9	QKSGQQGESSSSSSQK		VE20120906-17_ITMSms2cid	11.438	28.3	0.00011	2
XENLA_tissue_00147928	617.292	2	-6.1	VEEEDISGDLK		VE20120906-12_ITMSms2cid	28.915	27.8	0.00011	6
XENLA_tissue_00149794	617.292	2	-6.1	VEEEDISGDLK		VE20120906-12_ITMSms2cid	28.915	27.8	0.00011	6
XENLA_tissue_00183534	617.292	2	-6.1	VEEEDISGDLK		VE20120906-12_ITMSms2cid	28.915	27.8	0.00011	6
XENLA_tissue_00194594	617.292	2	-6.1	VEEEDISGDLK		VE20120906-12_ITMSms2cid	28.915	27.8	0.00011	6
XENLA_tissue_00205085	617.292	2	-6.1	VEEEDISGDLK		VE20120906-12_ITMSms2cid	28.915	27.8	0.00011	6
XENLA_tissue_00232939	617.292	2	-6.1	VEEEDISGDLK		VE20120906-12_ITMSms2cid	28.915	27.8	0.00011	6
XENLA_tissue_00081510	656.773	2	-6.8	DM(Oxidation)AQFGEGDQAK	Oxidation@2	VE20120906-04_ITMSms2cid	21.277	19.7	0.00011	1
XENLA_tissue_00164388	954.912	2	-7	QETGTVEGQATSGEEEEK		VE20120906-06_ITMSms2cid	20.584	23.6	0.00011	1
XENLA_tissue_00287117	646.298	2	-4.7	DETEFYFGKR		VE20120906-12_ITMSms2cid	34.158	28.6	0.00011	1
XENLA_tissue_00268423	873.431	2	-6.8	GLGTDEDSLNNILTQR		VE20120906-12_ITMSms2cid	43.848	31.2	0.00011	1
XENLA_tissue_00000025	884.876	2	-5.6	EAEC(Carbamidomethyl)SSDAVEQSTEVK	Carbamidomethyl@4	VE20120906-06_ITMSms2cid	23.095	23.9	0.00011	1
XENLA_tissue_00063465	631.615	3	-4.6	ERNTDQASM(Oxidation)PDNTAAQK	Oxidation@9	VE20120906-07_ITMSms2cid	14.281	32.2	0.00011	2
XENLA_tissue_00110340	778.896	2	-3.8	GSAADADDTPAILAIR		VE20120906-12_ITMSms2cid	40.788	29.5	0.00011	2
XENLA_tissue_00007776	1050.45	2	-5	QQSLSDGDYSTESSAQPGDK		VE20120906-16_ITMSms2cid	24.839	25	0.00012	1
XENLA_tissue_00108623	555.905	3	-4	DSGRGDSVSDNGENTR		VE20120906-16_ITMSms2cid	15.168	36.5	0.00012	2
XENLA_tissue_00290349	877.83	2	-7.1	DEASDDDM(Oxidation)DGDEAVVR	Oxidation@8	VE20120906-13_ITMSms2cid	23.315	23.7	0.00012	1
XENLA_tissue_00256666	652.822	2	-5.2	TNVSEDVAQSVR		VE20120906-04_ITMSms2cid	27.865	28.8	0.00012	1
XENLA_tissue_00232681	633.758	2	-5.5	EM(Oxidation)EAELEDER	Oxidation@2	VE20120906-12_ITMSms2cid	21.647	21.7	0.00012	1
XENLA_tissue_00200156	897.878	2	-4.3	DSEATQQATEGNVC(Carbamidomethyl)ER	Carbamidomethyl@14	VE20120906-15_ITMSms2cid	20.938	25.8	0.00012	1
XENLA_tissue_00225461	546.74	2	-6.6	DESEESLQR		VE20120906-04_ITMSms2cid	18.959	29.5	0.00012	1
XENLA_tissue_00265756	609.313	2	-6.4	TELLEINEEK		VE20120906-12_ITMSms2cid	33.699	32.7	0.00012	5
XENLA_tissue_00224855	611.28	2	-11	TEM(Oxidation)TPEELQK	Oxidation@3	VE20120906-12_ITMSms2cid	20.876	26.5	0.00012	1
XENLA_tissue_00277348	959.042	3	-5.8	ETKEEDDDDIDLFGSDDEEESEDAK		VE20120906-16_ITMSms2cid	37.853	22.7	0.00012	1
XENLA_tissue_00190249	807.885	2	-5.4	IQALQQQADDAEER		VE20120906-13_ITMSms2cid	26.111	26.5	0.00012	1
XENLA_tissue_00264476	597.76	2	-4.3	DNDFIYHDR		VE20120906-03_ITMSms2cid	28	26.4	0.00012	1
XENLA_tissue_00151874	599.76	2	-7.8	DSYVGDEAQSK		VE20120906-16_ITMSms2cid	20.132	25.2	0.00012	8
XENLA_tissue_00239641	599.76	2	-7.8	DSYVGDEAQSK		VE20120906-16_ITMSms2cid	20.132	25.2	0.00012	8
XENLA_tissue_00249453	599.76	2	-7.8	DSYVGDEAQSK		VE20120906-16_ITMSms2cid	20.132	25.2	0.00012	8
XENLA_tissue_00126326	599.76	2	-7.8	DSYVGDEAQSK		VE20120906-16_ITMSms2cid	20.132	25.2	0.00012	8
XENLA_tissue_00277723	384.835	3	-3.5	GDHFSEEFGK		VE20120906-03_ITMSms2cid	26.638	32.6	0.00012	2
XENLA_tissue_00259884	602.293	2	-5	DENQISAAVEK		VE20120906-04_ITMSms2cid	26.047	29.9	0.00012	1
XENLA_tissue_00143160	668.796	2	-4.6	YEEIDNAPEEK		VE20120906-13_ITMSms2cid	23.341	20.8	0.00013	1
XENLA_tissue_00102971	539.255	2	-3.7	DLDLDSGGASK		VE20120906-03_ITMSms2cid	25.919	29.3	0.00013	1
XENLA_tissue_00078205	720.595	3	-4.6	C(Carbamidomethyl)DGDEDC(Carbamidomethyl)PDGSDESSC(Carbamidomethyl)VKK	Carbamidomethyl@1;Carbamidomethyl@7;Carbamidomethyl@16	VE20120906-16_ITMSms2cid	17.75	22.4	0.00013	2
XENLA_tissue_00178778	720.595	3	-4.6	C(Carbamidomethyl)DGDEDC(Carbamidomethyl)PDGSDESSC(Carbamidomethyl)VKK	Carbamidomethyl@1;Carbamidomethyl@7;Carbamidomethyl@16	VE20120906-16_ITMSms2cid	17.75	22.4	0.00013	2
XENLA_tissue_00217333	1004.41	2	-4.5	EAANEGGDSSQDEVEEDVK		VE20120906-06_ITMSms2cid	24.555	20.5	0.00013	1
XENLA_tissue_00143160	534.722	2	-5.2	GDEC(Carbamidomethyl)EFVGR	Carbamidomethyl@4	VE20120906-12_ITMSms2cid	25.085	28	0.00013	1
XENLA_tissue_00038475	496.245	2	-4.8	AM(Oxidation)EAVAAQGK	Oxidation@2	VE20120906-12_ITMSms2cid	14.289	30.6	0.00013	3
XENLA_tissue_00255030	521.778	2	-3.3	TVGVQPAADGK		VE20120906-03_ITMSms2cid	17.785	32.8	0.00013	2
XENLA_tissue_00186958	713.365	2	-6.8	GVEGLIDIENPNR		VE20120906-03_ITMSms2cid	40.884	28.9	0.00013	4
XENLA_tissue_00135551	633.996	3	-6.3	ADASDKELLGHLM(Oxidation)IVGSK	Oxidation@13	VE20120906-12_ITMSms2cid	37.849	29.4	0.00013	2
XENLA_tissue_00064357	811.862	2	-5.7	Q(Gln->pyro-Glu)KSGQQGESSSSSSQK	Gln->pyro-Glu@1	VE20120906-17_ITMSms2cid	13.465	22.7	0.00013	2
XENLA_tissue_00086325	811.862	2	-5.7	Q(Gln->pyro-Glu)KSGQQGESSSSSSQK	Gln->pyro-Glu@1	VE20120906-17_ITMSms2cid	13.465	22.7	0.00013	2
XENLA_tissue_00000025	687.306	3	-5.8	THSQDDSNEGGDKNILSDK		VE20120906-07_ITMSms2cid	20.222	29.4	0.00013	2
XENLA_tissue_00203824	716.321	2	-5.7	DQDLEPGAPSM(Oxidation)GAK	Oxidation@11	VE20120906-13_ITMSms2cid	22.241	32.3	0.00013	2
XENLA_tissue_00002913	716.321	2	-5.7	DQDLEPGAPSM(Oxidation)GAK	Oxidation@11	VE20120906-13_ITMSms2cid	22.241	32.3	0.00013	2
XENLA_tissue_00241644	741.685	3	-3.8	IQQAQHAQASADGSSTGGQPQR		VE20120906-17_ITMSms2cid	15.617	28.2	0.00014	1
XENLA_tissue_00151790	516.89	3	-6	GKDNDESDEESVPK		VE20120906-15_ITMSms2cid	16.73	32.3	0.00014	1
XENLA_tissue_00040447	616.812	2	-5.5	DGTLLSGGGKDGR		VE20120906-04_ITMSms2cid	20.565	33	0.00014	2
XENLA_tissue_00169909	899.413	2	-3.8	DQDDAQVNPPSQEVQK		VE20120906-16_ITMSms2cid	23.14	26.4	0.00014	1
XENLA_tissue_00273356	829.368	4	-4.9	RQTSSSDSSDTSSC(Carbamidomethyl)SDQPTPTTQQKPQSSAK	Carbamidomethyl@14	VE20120906-09_ITMSms2cid	15.817	36.5	0.00014	1
XENLA_tissue_00111927	896.431	2	-5.9	EVSDGIVAPGYEDEALK		VE20120906-03_ITMSms2cid	37.644	31.1	0.00014	1
XENLA_tissue_00189080	534.725	2	-5.9	SDNEAFEEK		VE20120906-13_ITMSms2cid	19.845	27.2	0.00014	1
XENLA_tissue_00264476	597.758	2	-6.8	DNDFIYHDR		VE20120906-12_ITMSms2cid	27.384	30.3	0.00014	1
XENLA_tissue_00162235	871.449	2	-3.8	EEEAIQLDGLNAAQIK		VE20120906-12_ITMSms2cid	41.114	32.6	0.00014	3
XENLA_tissue_00066793	871.449	2	-3.8	EEEAIQLDGLNAAQIK		VE20120906-12_ITMSms2cid	41.114	32.6	0.00014	3
XENLA_tissue_00255368	871.449	2	-3.8	EEEAIQLDGLNAAQIK		VE20120906-12_ITMSms2cid	41.114	32.6	0.00014	3
XENLA_tissue_00272611	570.249	3	-5	LDKEDESSEEDSPTK		VE20120906-06_ITMSms2cid	15.867	32.3	0.00014	1
XENLA_tissue_00182793	889.427	4	-6.7	RPDQQQQQQQPAQQQQQPSQPSQGEGKPVDR		VE20120906-09_ITMSms2cid	17.476	40.9	0.00014	4
XENLA_tissue_00252149	759.864	2	-4.4	ETENDDLTNVIQK		VE20120906-14_ITMSms2cid	32.368	28.6	0.00014	2
XENLA_tissue_00247251	759.864	2	-4.4	ETENDDLTNVIQK		VE20120906-14_ITMSms2cid	32.368	28.6	0.00014	2
XENLA_tissue_00232681	603.283	2	-4.4	DLEGQIDSSNK		VE20120906-04_ITMSms2cid	26.537	27.3	0.00014	1
XENLA_tissue_00275352	789.851	2	-2.3	SDDSDTQGLQQQTR		VE20120906-06_ITMSms2cid	19.233	33.8	0.00014	1
XENLA_tissue_00226996	439.712	2	-5.3	DTSAQATGK		VE20120906-14_ITMSms2cid	13.064	26.1	0.00014	1
XENLA_tissue_00278458	785.364	2	-4.8	SEEQLKEEGTEYK		VE20120906-04_ITMSms2cid	21.842	26	0.00014	3
XENLA_tissue_00005280	785.364	2	-4.8	SEEQLKEEGTEYK		VE20120906-04_ITMSms2cid	21.842	26	0.00014	3
XENLA_tissue_00093048	785.364	2	-4.8	SEEQLKEEGTEYK		VE20120906-04_ITMSms2cid	21.842	26	0.00014	3
XENLA_tissue_00185874	829.838	2	-5.5	HKAEEEGSDSSEEPQ		VE20120906-07_ITMSms2cid	14.184	25.2	0.00014	1
XENLA_tissue_00281995	783.843	2	-7.8	FEQQDDGDVTVEGK		VE20120906-04_ITMSms2cid	24.915	26.9	0.00015	1
XENLA_tissue_00275352	583.621	3	-5.5	SDEDDFVKVEDLPLK		VE20120906-03_ITMSms2cid	42.411	28.2	0.00015	1
XENLA_tissue_00281966	654.309	3	-5.6	DATNVGDEGGFAPNILENK		VE20120906-04_ITMSms2cid	42.461	35.3	0.00015	3
XENLA_tissue_00264476	769.844	2	-3.5	FLDEEEATDNDLK		VE20120906-03_ITMSms2cid	33.57	27.5	0.00015	1
XENLA_tissue_00169106	939.419	3	-6.2	TSEVPEQPAHDEVNTANQESSTFGNK		VE20120906-07_ITMSms2cid	28.668	28.9	0.00015	2
XENLA_tissue_00111600	700.343	2	-1.6	Q(Gln->pyro-Glu)GATQVAATAQGEGK	Gln->pyro-Glu@1	VE20120906-14_ITMSms2cid	25.79	24.4	0.00015	1
XENLA_tissue_00278458	785.363	2	-5.6	SEEQLKEEGTEYK		VE20120906-13_ITMSms2cid	21.571	27.7	0.00015	3
XENLA_tissue_00005280	785.363	2	-5.6	SEEQLKEEGTEYK		VE20120906-13_ITMSms2cid	21.571	27.7	0.00015	3
XENLA_tissue_00093048	785.363	2	-5.6	SEEQLKEEGTEYK		VE20120906-13_ITMSms2cid	21.571	27.7	0.00015	3
XENLA_tissue_00022890	539.754	2	-3.5	DFSELEPNK		VE20120906-12_ITMSms2cid	32.119	22.9	0.00015	1
XENLA_tissue_00277538	637.32	2	-4.7	EELQVQAETAR		VE20120906-12_ITMSms2cid	24.946	30.5	0.00015	3
XENLA_tissue_00091660	637.32	2	-4.7	EELQVQAETAR		VE20120906-12_ITMSms2cid	24.946	30.5	0.00015	3
XENLA_tissue_00263498	637.32	2	-4.7	EELQVQAETAR		VE20120906-12_ITMSms2cid	24.946	30.5	0.00015	3
XENLA_tissue_00056949	549.602	3	-5.7	M(Met-loss+Acetyl)GDRPDLGEIDKFDK	Met-loss+Acetyl@1	VE20120906-03_ITMSms2cid	37.261	35	0.00015	1
XENLA_tissue_00082606	500.188	2	-7.7	EAEEM(Oxidation)C(Carbamidomethyl)SK	Carbamidomethyl@6;Oxidation@5	VE20120906-04_ITMSms2cid	12.799	18.8	0.00015	1
XENLA_tissue_00027897	650.83	2	-8	LEAEAVPEVSEK		VE20120906-03_ITMSms2cid	29.123	30.8	0.00015	3
XENLA_tissue_00187365	888.32	2	-5.1	DC(Carbamidomethyl)DLQEDAC(Carbamidomethyl)YNC(Carbamidomethyl)GR	Carbamidomethyl@2;Carbamidomethyl@9;Carbamidomethyl@12	VE20120906-14_ITMSms2cid	27.869	22	0.00015	1
XENLA_tissue_00245192	925.415	4	-5.1	ESTSESSSNATTSNNSSKPC(Carbamidomethyl)SPSISPSIISSSSEHK	Carbamidomethyl@20	VE20120906-17_ITMSms2cid	28.971	34.9	0.00016	1
XENLA_tissue_00256666	652.823	2	-4.4	TNVSEDVAQSVR		VE20120906-13_ITMSms2cid	27.458	34.8	0.00016	1
XENLA_tissue_00264918	860.031	3	-5.1	EEEEDSTIETPEQIADDTDQQR		VE20120906-15_ITMSms2cid	37.221	28.2	0.00016	1
XENLA_tissue_00226996	978.451	2	-3.7	SQSPQTAAM(Oxidation)IFSVDSDAGK	Oxidation@9	VE20120906-13_ITMSms2cid	37.651	21.2	0.00016	1
XENLA_tissue_00064744	882.411	2	-2.3	GSGEDETEEVEILTAGK		VE20120906-03_ITMSms2cid	39.975	27	0.00016	1
XENLA_tissue_00105996	690.29	2	-6.6	FDDGAGGDNEVQR		VE20120906-04_ITMSms2cid	21.784	23.9	0.00016	2
XENLA_tissue_00231430	690.29	2	-6.6	FDDGAGGDNEVQR		VE20120906-04_ITMSms2cid	21.784	23.9	0.00016	2
XENLA_tissue_00095703	640.289	2	-5.5	DDGTLGC(Carbamidomethyl)IIC(Carbamidomethyl)R	Carbamidomethyl@7;Carbamidomethyl@10	VE20120906-03_ITMSms2cid	37.671	26.8	0.00016	1
XENLA_tissue_00232681	997.42	2	-7.3	GVDEASDEDLDGKADAGDSK		VE20120906-06_ITMSms2cid	22.51	26	0.00016	2
XENLA_tissue_00063465	997.42	2	-7.3	GVDEASDEDLDGKADAGDSK		VE20120906-06_ITMSms2cid	22.51	26	0.00016	2
XENLA_tissue_00245748	761.331	2	-5.1	AEEDVEPESIM(Oxidation)EK	Oxidation@11	VE20120906-12_ITMSms2cid	25.562	27	0.00016	5
XENLA_tissue_00291715	761.331	2	-5.1	AEEDVEPESIM(Oxidation)EK	Oxidation@11	VE20120906-12_ITMSms2cid	25.562	27	0.00016	5
XENLA_tissue_00127413	761.331	2	-5.1	AEEDVEPESIM(Oxidation)EK	Oxidation@11	VE20120906-12_ITMSms2cid	25.562	27	0.00016	5
XENLA_tissue_00291290	761.331	2	-5.1	AEEDVEPESIM(Oxidation)EK	Oxidation@11	VE20120906-12_ITMSms2cid	25.562	27	0.00016	5
XENLA_tissue_00093860	761.331	2	-5.1	AEEDVEPESIM(Oxidation)EK	Oxidation@11	VE20120906-12_ITMSms2cid	25.562	27	0.00016	5
XENLA_tissue_00077149	708.818	2	-6.2	EGLELPEDEEEK		VE20120906-12_ITMSms2cid	33.107	27.6	0.00016	3
XENLA_tissue_00292038	605.787	2	-5	KGSGSDVVSC(Carbamidomethyl)SK	Carbamidomethyl@10	VE20120906-15_ITMSms2cid	14.511	25.7	0.00016	3
XENLA_tissue_00178236	605.787	2	-5	KGSGSDVVSC(Carbamidomethyl)SK	Carbamidomethyl@10	VE20120906-15_ITMSms2cid	14.511	25.7	0.00016	3
XENLA_tissue_00247254	605.787	2	-5	KGSGSDVVSC(Carbamidomethyl)SK	Carbamidomethyl@10	VE20120906-15_ITMSms2cid	14.511	25.7	0.00016	3
XENLA_tissue_00163848	712.347	2	-6	KFDLEETEEGVK		VE20120906-12_ITMSms2cid	30.911	25.8	0.00016	2
XENLA_tissue_00188561	712.347	2	-6	KFDLEETEEGVK		VE20120906-12_ITMSms2cid	30.911	25.8	0.00016	2
XENLA_tissue_00190185	901.429	2	-5.1	DELHVVEAEGINYEGK		VE20120906-12_ITMSms2cid	38.098	25.6	0.00016	4
XENLA_tissue_00139635	901.429	2	-5.1	DELHVVEAEGINYEGK		VE20120906-12_ITMSms2cid	38.098	25.6	0.00016	4
XENLA_tissue_00192445	901.429	2	-5.1	DELHVVEAEGINYEGK		VE20120906-12_ITMSms2cid	38.098	25.6	0.00016	4
XENLA_tissue_00181622	374.183	2	-6.5	GNVAGDSK		VE20120906-04_ITMSms2cid	11.087	24	0.00016	3
XENLA_tissue_00167454	374.183	2	-6.5	GNVAGDSK		VE20120906-04_ITMSms2cid	11.087	24	0.00016	3
XENLA_tissue_00168197	837.348	3	-4.3	DTGNEEQDELDTSSENKDAEQR		VE20120906-07_ITMSms2cid	22.944	30.7	0.00016	1
XENLA_tissue_00117752	611.781	2	-5.5	DIESLMSEGNK		VE20120906-03_ITMSms2cid	38.282	22.1	0.00016	2
XENLA_tissue_00225958	611.781	2	-5.5	DIESLMSEGNK		VE20120906-03_ITMSms2cid	38.282	22.1	0.00016	2
XENLA_tissue_00277348	959.043	3	-4.3	ETKEEDDDDIDLFGSDDEEESEDAK		VE20120906-12_ITMSms2cid	37.934	25.6	0.00017	1
XENLA_tissue_00006191	671.787	2	-6.4	NNASTDYDLSDK		VE20120906-20_ITMSms2cid	23.803	23.4	0.00017	3
XENLA_tissue_00121475	509.262	2	-3.3	DDATGQLIGK		VE20120906-03_ITMSms2cid	25.743	30.2	0.00017	1
XENLA_tissue_00137000	677.809	2	-9.2	DSYVGDEAQSKR		VE20120906-05_ITMSms2cid	17.942	20.2	0.00017	8
XENLA_tissue_00151874	677.809	2	-9.2	DSYVGDEAQSKR		VE20120906-05_ITMSms2cid	17.942	20.2	0.00017	8
XENLA_tissue_00200428	630.614	3	-5	KQDNEGDEAEDVGELNK		VE20120906-15_ITMSms2cid	24.309	34	0.00017	1
XENLA_tissue_00048263	538.27	2	-5.5	GSGTVAVGGADGK		VE20120906-13_ITMSms2cid	17.001	30.3	0.00017	1
XENLA_tissue_00106972	668.348	2	-6.6	IM(Oxidation)NTFSVVPSPK	Oxidation@2	VE20120906-12_ITMSms2cid	34.549	27.6	0.00017	1
XENLA_tissue_00220980	574.276	2	-3	ADGIDIDTEAK		VE20120906-03_ITMSms2cid	28.27	40.3	0.00017	4
XENLA_tissue_00162699	574.276	2	-3	ADGIDIDTEAK		VE20120906-03_ITMSms2cid	28.27	40.3	0.00017	4
XENLA_tissue_00281461	574.276	2	-3	ADGIDIDTEAK		VE20120906-03_ITMSms2cid	28.27	40.3	0.00017	4
XENLA_tissue_00290209	710.533	4	-6.3	KEESEEDDEDEDEDESEEEKPVAK		VE20120906-08_ITMSms2cid	17.84	37.8	0.00017	1
XENLA_tissue_00167454	513.307	2	-3.8	IGGIGTVPVGR		VE20120906-03_ITMSms2cid	31.758	25	0.00017	3
XENLA_tissue_00208187	883.311	2	-5.6	QDENDDDDDWNPC(Carbamidomethyl)K	Carbamidomethyl@13	VE20120906-15_ITMSms2cid	29.272	21.6	0.00017	4
XENLA_tissue_00127068	883.311	2	-5.6	QDENDDDDDWNPC(Carbamidomethyl)K	Carbamidomethyl@13	VE20120906-15_ITMSms2cid	29.272	21.6	0.00017	4
XENLA_tissue_00101695	632.999	3	-5.5	DLKPENLLIDEDQNLK		VE20120906-12_ITMSms2cid	42.387	38.1	0.00017	1
XENLA_tissue_00100020	726.813	2	-5.1	EDDTDTLVTQC(Carbamidomethyl)R	Carbamidomethyl@11	VE20120906-13_ITMSms2cid	26.308	25.5	0.00017	1
XENLA_tissue_00063465	822.915	2	-5.8	LEEDVLVLEDQNTK		VE20120906-12_ITMSms2cid	39.168	33.5	0.00017	1
XENLA_tissue_00208376	658.804	2	-5.6	KQGNDENSAPEK		VE20120906-07_ITMSms2cid	13.29	29.5	0.00017	1
XENLA_tissue_00102055	567.778	2	-3.8	DVNQQEFVR		VE20120906-03_ITMSms2cid	27.34	35.7	0.00018	4
XENLA_tissue_00081312	720.342	2	-5	DLEEDHAC(Carbamidomethyl)IPIK	Carbamidomethyl@8	VE20120906-12_ITMSms2cid	31.441	35.2	0.00018	2
XENLA_tissue_00262667	720.342	2	-5	DLEEDHAC(Carbamidomethyl)IPIK	Carbamidomethyl@8	VE20120906-12_ITMSms2cid	31.441	35.2	0.00018	2
XENLA_tissue_00200428	630.614	3	-5.1	KQDNEGDEAEDVGELNK		VE20120906-14_ITMSms2cid	24.241	34.5	0.00018	1
XENLA_tissue_00003762	546.307	3	-6.2	DVAIKEPLVDVVDPK		VE20120906-12_ITMSms2cid	40.185	30.8	0.00018	1
XENLA_tissue_00132948	493.917	3	-5	DNEDAATKVFLTR		VE20120906-03_ITMSms2cid	34.617	30.8	0.00018	2
XENLA_tissue_00215455	493.917	3	-5	DNEDAATKVFLTR		VE20120906-03_ITMSms2cid	34.617	30.8	0.00018	2
XENLA_tissue_00168345	536.249	2	-5.2	DDIESLHDK		VE20120906-12_ITMSms2cid	20.761	25.5	0.00018	3
XENLA_tissue_00259459	536.249	2	-5.2	DDIESLHDK		VE20120906-12_ITMSms2cid	20.761	25.5	0.00018	3
XENLA_tissue_00290162	536.249	2	-5.2	DDIESLHDK		VE20120906-12_ITMSms2cid	20.761	25.5	0.00018	3
XENLA_tissue_00022890	566.296	2	-4.1	VEDVAEVDKK		VE20120906-03_ITMSms2cid	18.069	38.7	0.00018	2
XENLA_tissue_00114996	462.876	3	-3.4	SAHNSVAAEGQC(Carbamidomethyl)R	Carbamidomethyl@12	VE20120906-15_ITMSms2cid	14.716	28.3	0.00018	3
XENLA_tissue_00033522	384.835	3	-5.3	GDHFSEEFGK		VE20120906-13_ITMSms2cid	26.002	31.4	0.00018	2
XENLA_tissue_00277723	384.835	3	-5.3	GDHFSEEFGK		VE20120906-13_ITMSms2cid	26.002	31.4	0.00018	2
XENLA_tissue_00037374	682.801	2	-4	DLIQDQNM(Oxidation)DEK	Oxidation@8	VE20120906-03_ITMSms2cid	23.753	25.8	0.00018	5
XENLA_tissue_00265831	682.801	2	-4	DLIQDQNM(Oxidation)DEK	Oxidation@8	VE20120906-03_ITMSms2cid	23.753	25.8	0.00018	5
XENLA_tissue_00258944	652.817	2	-5.2	DLEEALQSTGNK		VE20120906-03_ITMSms2cid	34.266	31.4	0.00019	1
XENLA_tissue_00146700	664.277	2	-4.7	DDTIYEDDDVK		VE20120906-03_ITMSms2cid	28.641	22.6	0.00019	4
XENLA_tissue_00202665	664.277	2	-4.7	DDTIYEDDDVK		VE20120906-03_ITMSms2cid	28.641	22.6	0.00019	4
XENLA_tissue_00266892	664.277	2	-4.7	DDTIYEDDDVK		VE20120906-03_ITMSms2cid	28.641	22.6	0.00019	4
XENLA_tissue_00254889	710.749	2	-5.5	RDPEDEGDEDED		VE20120906-05_ITMSms2cid	16.054	15.8	0.00019	1
XENLA_tissue_00007232	765.382	2	-4.2	GDINVLLC(Carbamidomethyl)GDPGTAK	Carbamidomethyl@8	VE20120906-12_ITMSms2cid	38.897	25.2	0.00019	2
XENLA_tissue_00172332	765.382	2	-4.2	GDINVLLC(Carbamidomethyl)GDPGTAK	Carbamidomethyl@8	VE20120906-12_ITMSms2cid	38.897	25.2	0.00019	2
XENLA_tissue_00230955	820.343	2	-8.7	DDDQMVTTC(Carbamidomethyl)IAGDAK	Carbamidomethyl@9	VE20120906-04_ITMSms2cid	32.595	21.8	0.00019	2
XENLA_tissue_00149908	1060	2	-5.6	M(Met-loss)SGDEEQQEQTIAEDLVVTK	Met-loss@1	VE20120906-13_ITMSms2cid	42.028	25.2	0.00019	1
XENLA_tissue_00149908	638.815	2	-3.3	SELEVQDSELK		VE20120906-03_ITMSms2cid	30.114	39.2	0.00019	1
XENLA_tissue_00077149	638.321	2	-6.2	ELISNASDALDK		VE20120906-03_ITMSms2cid	32.488	29.3	0.0002	5
XENLA_tissue_00066793	638.321	2	-6.2	ELISNASDALDK		VE20120906-03_ITMSms2cid	32.488	29.3	0.0002	5
XENLA_tissue_00162235	638.321	2	-6.2	ELISNASDALDK		VE20120906-03_ITMSms2cid	32.488	29.3	0.0002	5
XENLA_tissue_00255368	638.321	2	-6.2	ELISNASDALDK		VE20120906-03_ITMSms2cid	32.488	29.3	0.0002	5
XENLA_tissue_00079877	951.439	3	-5.4	DGSEEETEQEQTTNLTVEPHVIPNR		VE20120906-15_ITMSms2cid	34.879	29.1	0.0002	1
XENLA_tissue_00086654	858.72	3	-4.1	QLQQQEEEQKEDEDQDTIANR		VE20120906-15_ITMSms2cid	23.117	27.6	0.0002	2
XENLA_tissue_00195649	858.72	3	-4.1	QLQQQEEEQKEDEDQDTIANR		VE20120906-15_ITMSms2cid	23.117	27.6	0.0002	2
XENLA_tissue_00145682	540.245	2	-4.2	DANGNNFATR		VE20120906-13_ITMSms2cid	19.19	25.9	0.0002	2
XENLA_tissue_00153838	731.368	2	-5.1	DIELVMSQANVSR		VE20120906-03_ITMSms2cid	40.039	26	0.0002	4
XENLA_tissue_00220980	867.698	3	-3.6	EQVYDAM(Oxidation)AEDQRAPDDTSESEAK	Oxidation@7	VE20120906-15_ITMSms2cid	24.353	27.8	0.0002	2
XENLA_tissue_00220980	867.696	3	-5.8	EQVYDAM(Oxidation)AEDQRAPDDTSESEAK	Oxidation@7	VE20120906-06_ITMSms2cid	24.284	28.4	0.0002	2
XENLA_tissue_00283479	568.256	2	-4.9	DGTEDLQTEK		VE20120906-13_ITMSms2cid	18.905	27	0.0002	1
XENLA_tissue_00150064	304.83	3	-4.4	M(Met-loss)TKGTSSFGK	Met-loss@1	VE20120906-13_ITMSms2cid	14.17	26.8	0.0002	3
XENLA_tissue_00073663	923.913	2	-6.1	SATGVEFTTSGTSNTDSGK		VE20120906-15_ITMSms2cid	26.612	26.8	0.0002	1
XENLA_tissue_00234915	724.659	3	-6.8	SKEILSSSSSGSDSDSEVDQK		VE20120906-20_ITMSms2cid	21.303	28.4	0.0002	1
XENLA_tissue_00220980	851.723	3	-5.8	TEDTSTAPSTSAEKADGIDIDTEAK		VE20120906-15_ITMSms2cid	29.135	28.2	0.00021	2
XENLA_tissue_00102667	852.004	3	-4.2	RSSSC(Carbamidomethyl)SSSSSSSNSEDSSDESNGVK	Carbamidomethyl@5	VE20120906-09_ITMSms2cid	14.255	24.1	0.00021	4
XENLA_tissue_00104235	852.004	3	-4.2	RSSSC(Carbamidomethyl)SSSSSSSNSEDSSDESNGVK	Carbamidomethyl@5	VE20120906-09_ITMSms2cid	14.255	24.1	0.00021	4
XENLA_tissue_00215933	852.004	3	-4.2	RSSSC(Carbamidomethyl)SSSSSSSNSEDSSDESNGVK	Carbamidomethyl@5	VE20120906-09_ITMSms2cid	14.255	24.1	0.00021	4
XENLA_tissue_00279005	852.004	3	-4.2	RSSSC(Carbamidomethyl)SSSSSSSNSEDSSDESNGVK	Carbamidomethyl@5	VE20120906-09_ITMSms2cid	14.255	24.1	0.00021	4
XENLA_tissue_00137561	539.909	3	-5	NRPEDNSDNKDASR		VE20120906-07_ITMSms2cid	13.292	26.1	0.00021	1
XENLA_tissue_00022890	473.725	2	-4.3	DVVDDAGAGK		VE20120906-03_ITMSms2cid	19.234	38.2	0.00021	1
XENLA_tissue_00253214	724.298	2	-5.2	DDSFDSLDSFGSR		VE20120906-03_ITMSms2cid	42.522	20.8	0.00022	3
XENLA_tissue_00228539	724.298	2	-5.2	DDSFDSLDSFGSR		VE20120906-03_ITMSms2cid	42.522	20.8	0.00022	3
XENLA_tissue_00085572	724.298	2	-5.2	DDSFDSLDSFGSR		VE20120906-03_ITMSms2cid	42.522	20.8	0.00022	3
XENLA_tissue_00253069	879.83	2	-4.3	DHSPSTGAY(Phospho)NSEEER	Phospho@9	VE20120906-07_ITMSms2cid	19.943	21	0.00022	2
XENLA_tissue_00248047	851.336	3	-9.2	ESDKTGDEDDDYIDDFNSTSQR		VE20120906-07_ITMSms2cid	34.486	25.7	0.00022	1
XENLA_tissue_00255030	522.269	2	-5.6	TVGVEPAADGK		VE20120906-12_ITMSms2cid	18.975	29	0.00022	1
XENLA_tissue_00185108	466.208	2	-3.9	GIDDDSGPR		VE20120906-03_ITMSms2cid	17.534	31.4	0.00022	3
XENLA_tissue_00251413	466.208	2	-3.9	GIDDDSGPR		VE20120906-03_ITMSms2cid	17.534	31.4	0.00022	3
XENLA_tissue_00288129	831.7	3	-5.8	FKGEDENESDSVSHASESQPVSK		VE20120906-16_ITMSms2cid	21.359	27.9	0.00022	2
XENLA_tissue_00258747	831.7	3	-5.8	FKGEDENESDSVSHASESQPVSK		VE20120906-16_ITMSms2cid	21.359	27.9	0.00022	2
XENLA_tissue_00219139	766.36	2	-5	HVFGEC(Carbamidomethyl)DELIGQK	Carbamidomethyl@6	VE20120906-12_ITMSms2cid	31.986	26.5	0.00022	1
XENLA_tissue_00137000	750.34	2	-2.5	Q(Gln->pyro-Glu)EYDESGPSIVHR	Gln->pyro-Glu@1	VE20120906-03_ITMSms2cid	30.795	22.5	0.00022	2
XENLA_tissue_00273356	1053.47	3	7.1	QTSSSDSSDTSSC(Carbamidomethyl)SDQPTPTTQQKPQSSAK	Carbamidomethyl@13	VE20120906-10_ITMSms2cid	16.265	25.6	0.00022	1
XENLA_tissue_00255030	522.27	2	-3.9	TVGVEPAADGK		VE20120906-03_ITMSms2cid	19.262	30.7	0.00022	1
XENLA_tissue_00108955	469.713	2	-3.1	EEDGVAYR		VE20120906-03_ITMSms2cid	19.814	27.1	0.00022	1
XENLA_tissue_00271751	561.238	2	-8	Q(Gln->pyro-Glu)M(Oxidation)DGSVDDKK	Gln->pyro-Glu@1;Oxidation@2	VE20120906-13_ITMSms2cid	14.747	21.9	0.00023	6
XENLA_tissue_00089300	561.238	2	-8	Q(Gln->pyro-Glu)M(Oxidation)DGSVDDKK	Gln->pyro-Glu@1;Oxidation@2	VE20120906-13_ITMSms2cid	14.747	21.9	0.00023	6
XENLA_tissue_00258832	561.238	2	-8	Q(Gln->pyro-Glu)M(Oxidation)DGSVDDKK	Gln->pyro-Glu@1;Oxidation@2	VE20120906-13_ITMSms2cid	14.747	21.9	0.00023	6
XENLA_tissue_00271524	561.238	2	-8	Q(Gln->pyro-Glu)M(Oxidation)DGSVDDKK	Gln->pyro-Glu@1;Oxidation@2	VE20120906-13_ITMSms2cid	14.747	21.9	0.00023	6
XENLA_tissue_00184638	561.238	2	-8	Q(Gln->pyro-Glu)M(Oxidation)DGSVDDKK	Gln->pyro-Glu@1;Oxidation@2	VE20120906-13_ITMSms2cid	14.747	21.9	0.00023	6
XENLA_tissue_00219922	561.238	2	-8	Q(Gln->pyro-Glu)M(Oxidation)DGSVDDKK	Gln->pyro-Glu@1;Oxidation@2	VE20120906-13_ITMSms2cid	14.747	21.9	0.00023	6
XENLA_tissue_00134699	593.985	3	-4.8	DHVLEDEDVIQIVKK		VE20120906-12_ITMSms2cid	36.362	24.9	0.00023	1
XENLA_tissue_00129577	774.828	2	-3.9	ELEEDEEDEGVAGK		VE20120906-04_ITMSms2cid	23.584	22.1	0.00023	1
XENLA_tissue_00149908	643.338	2	-5.2	TIIQNPTDQQK		VE20120906-04_ITMSms2cid	24.013	31.3	0.00023	1
XENLA_tissue_00232165	679.777	2	-4.7	DAEDAVYEM(Oxidation)SGR	Oxidation@9	VE20120906-12_ITMSms2cid	25.345	21.8	0.00023	1
XENLA_tissue_00208433	773.654	3	-4.5	DSSSSDSSDSSSDEETTTKPAAK		VE20120906-09_ITMSms2cid	15.038	24.6	0.00024	1
XENLA_tissue_00093417	928.703	3	-7.8	KQESEDEESDEDEEEPM(Oxidation)EVASAQK	Oxidation@17	VE20120906-17_ITMSms2cid	23.008	28.7	0.00024	1
XENLA_tissue_00221230	564.577	3	-4.9	STAGDTHLGGEDFDNR		VE20120906-14_ITMSms2cid	26.082	27	0.00024	1
XENLA_tissue_00002913	716.321	2	-5.1	DQDLEPGAPSM(Oxidation)GAK	Oxidation@11	VE20120906-04_ITMSms2cid	22.731	25	0.00024	2
XENLA_tissue_00203824	716.321	2	-5.1	DQDLEPGAPSM(Oxidation)GAK	Oxidation@11	VE20120906-04_ITMSms2cid	22.731	25	0.00024	2
XENLA_tissue_00132361	708.8	2	-4.6	DQGDNSGAGEGQGPK		VE20120906-06_ITMSms2cid	14.292	23.6	0.00024	2
XENLA_tissue_00049730	708.8	2	-4.6	DQGDNSGAGEGQGPK		VE20120906-06_ITMSms2cid	14.292	23.6	0.00024	2
XENLA_tissue_00277928	808.869	2	-6.3	AEDPSPAGSAVNTASDK		VE20120906-15_ITMSms2cid	21.868	25.9	0.00024	2
XENLA_tissue_00086459	808.869	2	-6.3	AEDPSPAGSAVNTASDK		VE20120906-15_ITMSms2cid	21.868	25.9	0.00024	2
XENLA_tissue_00166297	748.991	3	-6.3	EKDPDQAVESSDEEQPQEGK		VE20120906-07_ITMSms2cid	20.672	23.8	0.00024	1
XENLA_tissue_00162699	500.197	2	-5.8	M(Oxidation)DSEASESK	Oxidation@1	VE20120906-04_ITMSms2cid	12.414	22.6	0.00024	2
XENLA_tissue_00220980	500.197	2	-5.8	M(Oxidation)DSEASESK	Oxidation@1	VE20120906-04_ITMSms2cid	12.414	22.6	0.00024	2
XENLA_tissue_00233635	793.677	3	-7.6	DKGVSFLDSDSENEDHQSNQK		VE20120906-07_ITMSms2cid	26.99	27.9	0.00024	1
XENLA_tissue_00081510	656.78	2	4.1	DM(Oxidation)AQFGEGDQAK	Oxidation@2	VE20120906-12_ITMSms2cid	20.952	25.9	0.00024	1
XENLA_tissue_00223527	660.815	2	-4.4	SVQKEEEASGEK		VE20120906-05_ITMSms2cid	13.901	24.2	0.00024	1
XENLA_tissue_00287854	833.923	2	-9.2	KLATDDGDILLDYSK		VE20120906-03_ITMSms2cid	39.354	27.9	0.00025	1
XENLA_tissue_00188128	594.789	2	-3.7	M(Met-loss+Acetyl)AAEEGEVGKEK	Met-loss+Acetyl@1	VE20120906-03_ITMSms2cid	19.947	29.7	0.00025	1
XENLA_tissue_00109992	567.229	2	-5.2	NENFDGYM(Oxidation)K	Oxidation@8	VE20120906-12_ITMSms2cid	23.979	23.5	0.00025	2
XENLA_tissue_00281966	367.511	3	-5.7	DGKYDLDFK		VE20120906-12_ITMSms2cid	33.373	26.1	0.00025	3
XENLA_tissue_00010219	367.511	3	-5.7	DGKYDLDFK		VE20120906-12_ITMSms2cid	33.373	26.1	0.00025	3
XENLA_tissue_00036138	367.511	3	-5.7	DGKYDLDFK		VE20120906-12_ITMSms2cid	33.373	26.1	0.00025	3
XENLA_tissue_00284642	416.531	3	-5.3	AGADEEKAETAR		VE20120906-05_ITMSms2cid	14.272	31.6	0.00025	1
XENLA_tissue_00281966	715.374	2	-9.1	NLDVVEQEKIDK		VE20120906-04_ITMSms2cid	29.1	33.4	0.00025	2
XENLA_tissue_00255508	617.303	2	-6	GAASEEQAQSKK		VE20120906-15_ITMSms2cid	13.346	27.2	0.00025	1
XENLA_tissue_00227904	550.799	2	-4.3	DGTIAIASQPK		VE20120906-03_ITMSms2cid	25.563	30.6	0.00026	1
XENLA_tissue_00111600	1042.84	3	-3.9	M(Met-loss+Acetyl)SEAEAQEPEPVPQPESEPEIQKPGIAAAR	Met-loss+Acetyl@1	VE20120906-15_ITMSms2cid	36.034	26.9	0.00026	1
XENLA_tissue_00165241	568.307	3	-3.3	KIEDISSDDILVVEK		VE20120906-12_ITMSms2cid	38.295	32	0.00026	3
XENLA_tissue_00233635	595.51	4	-6.1	DKGVSFLDSDSENEDHQSNQK		VE20120906-07_ITMSms2cid	26.977	38.5	0.00026	1
XENLA_tissue_00264743	900.054	3	-2.8	TLSTSSDEQQGSSGDNEDKQPSEGSK		VE20120906-17_ITMSms2cid	17.313	25.6	0.00026	3
XENLA_tissue_00107577	900.054	3	-2.8	TLSTSSDEQQGSSGDNEDKQPSEGSK		VE20120906-17_ITMSms2cid	17.313	25.6	0.00026	3
XENLA_tissue_00276192	900.054	3	-2.8	TLSTSSDEQQGSSGDNEDKQPSEGSK		VE20120906-17_ITMSms2cid	17.313	25.6	0.00026	3
XENLA_tissue_00195261	702.823	2	-5.5	EEVM(Oxidation)PVAAHYDK	Oxidation@4	VE20120906-12_ITMSms2cid	21.418	25.7	0.00026	1
XENLA_tissue_00206133	741.316	2	-7.5	DSTNNESALSNDSK		VE20120906-06_ITMSms2cid	17.909	20.2	0.00026	2
XENLA_tissue_00137132	556.947	3	-6.6	DHADNNIVIM(Oxidation)LVGNK	Oxidation@10	VE20120906-12_ITMSms2cid	40.219	29.4	0.00026	1
XENLA_tissue_00270110	847.385	2	-8.4	GVDIVM(Oxidation)DPLGGTDTC(Carbamidomethyl)K	Carbamidomethyl@15;Oxidation@6	VE20120906-12_ITMSms2cid	37.663	24.1	0.00026	6
XENLA_tissue_00153672	847.385	2	-8.4	GVDIVM(Oxidation)DPLGGTDTC(Carbamidomethyl)K	Carbamidomethyl@15;Oxidation@6	VE20120906-12_ITMSms2cid	37.663	24.1	0.00026	6
XENLA_tissue_00189433	847.385	2	-8.4	GVDIVM(Oxidation)DPLGGTDTC(Carbamidomethyl)K	Carbamidomethyl@15;Oxidation@6	VE20120906-12_ITMSms2cid	37.663	24.1	0.00026	6
XENLA_tissue_00237623	847.385	2	-8.4	GVDIVM(Oxidation)DPLGGTDTC(Carbamidomethyl)K	Carbamidomethyl@15;Oxidation@6	VE20120906-12_ITMSms2cid	37.663	24.1	0.00026	6
XENLA_tissue_00238155	847.385	2	-8.4	GVDIVM(Oxidation)DPLGGTDTC(Carbamidomethyl)K	Carbamidomethyl@15;Oxidation@6	VE20120906-12_ITMSms2cid	37.663	24.1	0.00026	6
XENLA_tissue_00108845	643.271	2	-4	SVDGGDNIM(Oxidation)M(Oxidation)SK	Oxidation@9;Oxidation@10	VE20120906-12_ITMSms2cid	17.425	24.4	0.00027	1
XENLA_tissue_00280895	557.261	2	-6.1	GFNEEDFKK		VE20120906-12_ITMSms2cid	24.246	25.2	0.00027	1
XENLA_tissue_00187445	1103.78	3	-3.8	EDKEAPM(Oxidation)ADQEEEESEDDDDEEPITEIR	Oxidation@7	VE20120906-15_ITMSms2cid	33.126	23.6	0.00027	1
XENLA_tissue_00291257	554.759	2	-4.1	AEEEFNIEK		VE20120906-03_ITMSms2cid	29.716	33.6	0.00027	2
XENLA_tissue_00254604	554.759	2	-4.1	AEEEFNIEK		VE20120906-03_ITMSms2cid	29.716	33.6	0.00027	2
XENLA_tissue_00291382	883.415	2	-0.55	VDATEESDLAQEFGVR		VE20120906-03_ITMSms2cid	44.88	24	0.00027	4
XENLA_tissue_00286139	883.415	2	-0.55	VDATEESDLAQEFGVR		VE20120906-03_ITMSms2cid	44.88	24	0.00027	4
XENLA_tissue_00238219	883.415	2	-0.55	VDATEESDLAQEFGVR		VE20120906-03_ITMSms2cid	44.88	24	0.00027	4
XENLA_tissue_00281966	834.89	2	-5.5	IDKLM(Oxidation)IEM(Oxidation)DGTENK	Oxidation@5;Oxidation@8	VE20120906-12_ITMSms2cid	25.341	30	0.00027	3
XENLA_tissue_00010219	834.89	2	-5.5	IDKLM(Oxidation)IEM(Oxidation)DGTENK	Oxidation@5;Oxidation@8	VE20120906-12_ITMSms2cid	25.341	30	0.00027	3
[truncated: 1,244 more rows]

## Sheet: non-redundant list
X.laveis leading protein	phosphosite position (counting starts at 0)	Protein group and sites	Amino acid	sequence window	MS peptide	Higher confidence (Evalue<No.NoNo1 and SLIP score>=3)
[truncated: 2,636 more rows]
