# Supplementary material for: Prediction of Functionally Important Phospho-Regulatory Events in Xenopus laevis Oocytes
Source: PLoS Comput Biol. 2015 Aug 27;11(8):e1004362. doi: 10.1371/journal.pcbi.1004362 (PMC4552029; doi:10.1371/journal.pcbi.1004362)
Supplement: S6 Table — Structural models of X. laevis phosphoproteins were built automatically using ModPipe relying on Modeller 9.10. A model was considered acceptable if the template sequence identify was at least 25% and met one additional criterion: TSVMod NO35 > = 40%, GA341 > = 0.7, E-value <0.0001 or zDOPE <0. (XLS) [file pcbi.1004362.s010.xls]

## Sheet: Sheet1
protein ID	template	Sequence identity	ga341	evalue	zdope	mpqs	tsv35
XL_00000820	3lju	25	0.8	0	-0.17	0.74707	0.567
XL_00001143	2jed	25	1	0	0.24	0.540984	0.648
XL_00001605	3u5c	60	1	0	0.42	1.38645	0.876
XL_00003607	1qh4	87	1	0	-1.51	2.10978	0.973
XL_00004130	4lr6	30	0.95	0.0004	-1.31	NA	NA
XL_00005803	2kog	67	0.32	0	0.8	1.30334	0.071
XL_00005803	2nps	38	0.21	0	-0.09	0.828184	0.54
XL_00005803	1gl2	31	0.02	0.00027	-0.72	0.783815	0.794
XL_00006084	1zoy	90	1	0	-0.97	2.0108	0.952
XL_00006191	4a17	64	1	0	0.84	1.59969	0.653
XL_00006191	3u5e	68	1	0	0.66	1.65514	0.749
XL_00006834	3cf3	27	1	0	1.35	0.136556	0.403
XL_00007776	2xt6	32	1	0	0.07	0.898018	0.381
XL_00007776	2xt6	36	1	0	0.03	1.33865	0.453
XL_00007776	2jgd	39	1	0	-0.33	1.37614	0.545
XL_00010219	3tqp	42	1	0	-0.47	NA	NA
XL_00010219	3uj2	50	1	0	-0.78	NA	NA
XL_00010219	4g7f	58	1	0	-1.1	NA	NA
XL_00010219	2xsx	81	1	0	-1.56	NA	NA
XL_00010219	3b97	86	1	0	-1.54	NA	NA
XL_00010219	2fym	51	1	0	-1.09	NA	NA
XL_00010219	1iyx	47	1	0	-0.99	NA	NA
XL_00010219	4a3r	45	1	0	-0.79	NA	NA
XL_00010219	3otr	62	1	0	-1.33	NA	NA
XL_00010219	2al1	61	1	0	-1.54	NA	NA
XL_00010219	1pdz	70	1	0	-1.51	NA	NA
XL_00010219	4ewj	46	1	0	-0.88	NA	NA
XL_00010219	2akz	84	1	0	-0.6	NA	NA
XL_00011256	2ast	94	1	0	-0.99	NA	NA
XL_00011256	2p1p	73	1	0	1.5	NA	NA
XL_00011256	2p1m	59	0.95	0	0.85	NA	NA
XL_00011256	3ogk	60	1	0	-0.59	NA	NA
XL_00011256	2p1p	58	1	0	0.32	NA	NA
XL_00011256	3v7d	53	1	0	-1.05	NA	NA
XL_00012934	1zy4	42	1	0	1.18	0.339551	0.614
XL_00013472	4a18	54	0.22	0	-0.72	NA	NA
XL_00013472	3u5e	69	0.51	0	-0.18	NA	NA
XL_00013472	3u5e	60	0.35	0	-0.76	NA	NA
XL_00015150	3ews	89	1	0	-1.48	1.97436	0.946
XL_00015830	2i1k	54	1	0	-0.6	NA	NA
XL_00015830	2i1k	56	1	0	-0.65	NA	NA
XL_00015830	2i1j	67	1	0	-0.04	NA	NA
XL_00015830	1ef1	83	0.92	0	-0.35	NA	NA
XL_00015830	2i1j	59	1	0	0	NA	NA
XL_00016151	2eyi	26	1	0	-0.47	0.504206	0.676
XL_00018677	4dxa	27	1	0	-0.2	0.841612	0.688
XL_00018677	3au4	30	0.63	7.6e-06	1.43	0.497155	0.234
XL_00020015	1hhn	25	0.05	0	-0.08	0.328086	0.031
XL_00020298	3v8s	25	1	0	-0.32	0.767008	0.722
XL_00021948	3r27	90	1	0	-1.25	NA	NA
XL_00021948	1wex	59	1	0	-0.77	NA	NA
XL_00022890	1ygp	48	1	0	-0.85	1.49856	0.883
XL_00022890	1z8d	80	1	0	-1.39	1.99143	0.93
XL_00022890	1fa9	86	1	0	-1.38	2.00867	0.898
XL_00023882	3ieg	30	0.99	0.041	-0.35	NA	NA
XL_00023882	4j8f	59	1	0	-0.44	NA	NA
XL_00023882	4gyw	31	1	0.019	-0.69	NA	NA
XL_00023882	1w3b	30	0.88	0.61	-1.23	NA	NA
XL_00024541	4avm	27	0.21	0.038	-1.54	0.599095	0.92
XL_00025844	1mdy	33	0.11	0	0.49	NA	NA
XL_00027897	2wz9	83	1	0	-2.33	1.50888	0.943
XL_00028553	2fju	43	1	0	1.09	0.718185	0.638
XL_00030107	3ozx	39	1	0	-0.42	1.47258	0.834
XL_00030107	1yqt	45	1	0	-0.92	1.60258	0.893
XL_00030194	3ctz	40	1	0	-0.88	NA	NA
XL_00030762	2i13	31	0.9	6.6e-09	0.97	NA	NA
XL_00030762	2gli	39	1	0	1.28	NA	NA
XL_00032174	2f6h	25	1	0	-0.49	0.472251	0.731
XL_00032370	1gte	82	1	0	-0.59	1.9176	0.93
XL_00033522	1ljr	48	1	0	-1.12	1.6156	0.901
XL_00033522	2c3n	51	1	0	-1.53	1.6988	0.905
XL_00033715	2rr3	77	0.15	4e-09	0.26	0.749374	0.09
XL_00033896	3ifq	60	1	0	0.1	NA	NA
XL_00036608	2ayu	33	1	0	0.31	1.11012	0.641
XL_00037706	2jzv	45	0.16	0.055	-1.1	0.554202	0.097
XL_00039206	1p22	36	0.9	0.0023	-0.04	0.362956	0.592
XL_00040287	2b3y	28	1	0	0.07	1.06143	0.74
XL_00040287	1c96	89	1	0	-1.57	2.09796	1
XL_00040953	2vyn	73	1	0	-1.24	1.9379	0.951
XL_00040953	3gpd	82	1	0	-0.19	1.9299	0.943
XL_00042000	3b8c	30	0.47	0	1.47	NA	NA
XL_00042000	3r4c	49	0.75	0.63	-0.04	NA	NA
XL_00042000	3ar4	34	1	0	0.38	NA	NA
XL_00042023	3hyu	36	1	0	-1.62	1.55396	0.908
XL_00042023	1ch4	39	1	0	-1.25	1.554	0.938
XL_00042023	1jeb	50	1	0	-1.52	1.73396	0.996
XL_00042406	2y6z	46	1	0	-0.55	1.37071	0.837
XL_00042406	1sw0	85	1	0	-1.91	2.03058	0.964
XL_00042980	1fjl	36	0.97	0.84	-1.3	NA	NA
XL_00042980	2da6	89	1	0	-1.53	NA	NA
XL_00042980	2h8r	83	1	0	-0.43	NA	NA
XL_00042980	2cuf	35	0.99	0.00011	-1.75	NA	NA
XL_00043089	4kzy	97	1	0	-0.46	NA	NA
XL_00043089	3u5c	77	1	0	-0.44	NA	NA
XL_00044586	3o4o	28	1	0	1.44	0.554626	0.194
XL_00045589	1wdk	33	1	0	-0.13	NA	NA
XL_00045589	4b3h	32	1	0	0.04	NA	NA
XL_00045589	2wtb	35	1	0	0.21	NA	NA
XL_00045589	3zwc	33	1	0	0.24	NA	NA
XL_00045589	2wtb	31	1	0	0.23	NA	NA
XL_00046793	4ady	44	1	0	-0.96	1.5443	0.843
XL_00048224	3ocr	46	1	0	-0.91	0.911427	0.889
XL_00048253	4dn5	26	1	0	0.24	1.12035	0.543
XL_00048253	1j1b	82	1	0	-0.55	1.82763	0.925
XL_00049198	2xzm	57	1	0	0.34	NA	NA
XL_00049198	3u5c	61	1	0	0.32	NA	NA
XL_00049198	4kzy	85	1	0	0.5	NA	NA
XL_00051606	1fje	28	1	0.0039	0.68	0.65845	0.081
XL_00051606	2cqp	28	1	0	-1.33	0.718529	0.73
XL_00053136	1tf6	32	1	0	1.51	0.415964	0.369
XL_00054390	4hr2	38	1	0	-1.68	NA	NA
XL_00054390	1nsq	76	1	0	-1.51	NA	NA
XL_00054390	1nhk	46	1	0	-1.87	NA	NA
XL_00054390	3b54	59	1	0	-1.13	NA	NA
XL_00054390	3fkb	60	1	0	-1.66	NA	NA
XL_00054390	1nb2	52	1	0	-0.93	NA	NA
XL_00054390	1u8w	60	1	0	-1.31	NA	NA
XL_00054390	3ngt	64	1	0	-0.5	NA	NA
XL_00054390	3vgs	44	1	0	-1.66	NA	NA
XL_00054390	3mpd	49	1	0	-1.39	NA	NA
XL_00054390	2vu5	52	1	0	-1.46	NA	NA
XL_00054390	3bbb	87	1	0	-1.8	NA	NA
XL_00054390	4dz6	36	1	0	-1.33	NA	NA
XL_00054390	3js9	48	1	0	-1.43	NA	NA
XL_00054390	4fkx	65	1	0	-1.48	NA	NA
XL_00054390	1ehw	59	1	0	-1.91	NA	NA
XL_00054390	3pj9	45	1	0	-1.51	NA	NA
XL_00054390	1xiq	59	1	0	-1.45	NA	NA
XL_00054390	3q8u	48	1	0	-1.69	NA	NA
XL_00054390	1zs6	63	1	0	-1.67	NA	NA
XL_00054390	1wkj	55	1	0	-1.81	NA	NA
XL_00054390	3r9l	67	1	0	-0.56	NA	NA
XL_00054390	2az3	51	1	0	-1.37	NA	NA
XL_00054390	1w7w	59	1	0	-1.47	NA	NA
XL_00054390	2hur	43	1	0	-1.61	NA	NA
XL_00054390	3vvt	58	1	0	-1.9	NA	NA
XL_00054390	1pku	60	1	0	-1.47	NA	NA
XL_00054390	2zua	50	1	0	-1.29	NA	NA
XL_00054390	1xqi	42	1	0	-1.53	NA	NA
XL_00054390	1s57	50	1	0	-1.41	NA	NA
XL_00054390	2dxe	48	1	0	-1.41	NA	NA
XL_00056106	4jne	52	1	0	-1.09	NA	NA
XL_00056106	1u00	36	1	0	-1.05	NA	NA
XL_00056106	2v7y	58	1	0	-0.34	NA	NA
XL_00056106	2op6	77	1	0	-1.86	NA	NA
XL_00056106	3n8e	58	1	0	-1.4	NA	NA
XL_00056106	3dob	65	1	0	-1.87	NA	NA
XL_00056106	3h0x	72	1	0	-1.72	NA	NA
XL_00056106	1yuw	68	1	0	-0.79	NA	NA
XL_00056949	1hj0	83	0.64	0	-2.53	1.90713	0.845
XL_00057589	3nrx	50	1	0	-0.97	0.734933	0.894
XL_00059927	2z6o	88	1	0	-1.72	NA	NA
XL_00059927	3kpa	62	1	0	-1.53	NA	NA
XL_00064357	1lsh	36	1	0	0.61	0.613477	0.774
XL_00066559	4a17	64	1	0	0.58	1.64034	1
XL_00066559	3u5e	71	1	0	0.68	1.70034	1
XL_00066795	2cp6	78	1	0	1.03	0.845833	0.601
XL_00068672	3ceg	28	0.99	0	-0.98	0.52406	0.744
XL_00068672	3ceg	29	1	0	-0.98	0.405451	0.774
XL_00072273	4a18	53	0.97	0	0.62	NA	NA
XL_00072273	3u5e	68	1	0	1.32	NA	NA
XL_00074850	3suz	35	1	0	1.28	0.343279	0.346
XL_00074850	3suz	50	1	0	-0.1	0.897129	0.827
XL_00075477	3nks	53	1	0	-1.1	1.70697	0.911
XL_00075576	3opy	42	1	0	-0.41	1.31968	0.683
XL_00075576	3o8l	84	1	0	-1.04	1.92433	0.903
XL_00076435	1jeq	68	1	0	0.21	1.51145	0.777
XL_00077054	3nda	35	1	0	-0.76	1.36537	0.778
XL_00077054	1xu8	52	1	0	-0.51	1.63514	0.693
XL_00077054	2r9y	27	1	0	-0.06	1.1872	0.439
XL_00077149	2cg9	65	1	0	0.39	1.46066	0.786
XL_00077439	2hhp	41	1	0	-0.75	1.08773	0.846
XL_00077439	1q79	94	1	0	-1.35	1.78834	0.945
XL_00077977	1kz7	28	0.95	1.3e-11	0.35	0.380116	0.561
XL_00080404	4din	86	1	0	1.02	1.69854	1
XL_00081312	1n0u	65	1	0	-0.25	1.5559	0.881
XL_00081312	1fnm	26	1	0	1.42	0.7639	0.268
XL_00084354	4acq	44	1	0	0.53	1.3168	NA
XL_00084354	2a73	25	1	0	0.62	0.688504	0.545
XL_00084549	3gsl	31	1	0	0.6	0.23569	0.535
XL_00085039	3ik7	53	1	0	-1.84	NA	NA
XL_00085039	1b48	64	1	0	-1.52	NA	NA
XL_00085039	1vf1	67	1	0	-1.89	NA	NA
XL_00085039	1k3y	55	1	0	-1.61	NA	NA
XL_00085039	1f3a	53	1	0	-1.36	NA	NA
XL_00085572	2ehe	26	0.74	5.3e-06	0.59	0.264997	0.475
XL_00086628	1bif	65	1	0	-1.13	NA	NA
XL_00086628	1k6m	54	1	0	-0.47	NA	NA
XL_00087792	3kcg	30	1	0	-0.78	NA	NA
XL_00088845	2y3a	25	1	0	0.37	0.660652	0.565
XL_00088845	2wxf	25	1	0	-0.31	0.625231	0.773
XL_00091022	3u5e	64	1	0	-0.36	1.46989	0.936
XL_00091725	1lsh	36	1	0	0.55	0.511761	0.803
XL_00091870	3u5e	52	1	0	1.38	NA	NA
XL_00091870	4a18	49	0.93	0	1.17	NA	NA
XL_00092020	3snh	40	1	0	0.43	1.29667	0.539
XL_00092020	3zvr	42	1	0	-0.41	1.3674	0.768
XL_00093417	1n52	25	0.9	0	-0.27	0.363989	0.584
XL_00093417	2fc8	78	1	0	-1.05	0.936859	0.836
XL_00093486	1lsh	35	1	0	0.27	1.14806	0.752
XL_00097921	2ymb	31	1	5e-07	-1.17	NA	NA
XL_00097921	2v6y	31	0.86	0.4	-1.39	NA	NA
XL_00097921	1yxr	33	1	0.00043	-1.62	NA	NA
XL_00097921	2v6x	33	1	1.7e-05	-1.98	NA	NA
XL_00099902	2bdw	81	1	0	-1.04	1.4105	0.881
XL_00104527	2voo	66	1	0	-1.6	1.32852	1
XL_00106514	1rx0	81	1	0	-1.47	1.91522	0.977
XL_00106972	3ryc	97	1	0	-2.01	2.17709	0.966
XL_00106972	2btq	34	1	0	-1.32	1.42474	0.883
XL_00107934	2krg	60	1	0	0.64	1.23237	0.841
XL_00107989	4a4d	32	1	0	-0.98	NA	NA
XL_00108736	1v9d	26	0.74	0.038	0.59	0.349542	0.495
XL_00108845	3apm	52	1	0	-0.09	1.40139	0.83
XL_00109058	3fk3	42	1	0	-0.01	NA	NA
XL_00109058	3rls	40	0.98	0	0.64	NA	NA
XL_00110117	1mab	93	1	0	-0.24	1.9282	1
XL_00110117	2r9v	60	1	0	-0.79	1.62379	0.798
XL_00111380	2djv	56	1	0	-1.59	0.857058	0.863
XL_00111380	1x59	37	1	0	-1.84	0.681218	0.859
XL_00111600	3ts2	33	0.86	0	0.09	0.476565	0.487
XL_00111927	4ehi	34	1	0	0.95	0.9889	0.488
XL_00111927	1g8m	79	1	0	-0.88	1.9683	0.942
XL_00112793	4a17	55	1	0	0.04	1.52197	0.865
XL_00113146	1ss6	81	1	0	-0.45	1.21797	0.796
XL_00113146	1s3s	77	1	0	-0.8	1.25942	0.95
XL_00114453	1c1g	25	0.05	0	-2.11	0.864814	0.241
XL_00115119	2qsq	31	0.99	0	-1.18	0.947082	0.889
XL_00115944	1uk5	60	1	0	-1.53	0.959506	0.819
XL_00115944	3a8y	40	1	1.3e-05	-2.5	0.888575	0.922
XL_00116064	1kx5	54	0.97	0	0.74	NA	NA
XL_00116064	1kx5	51	1	0	0.6	NA	NA
XL_00116064	1ub1	34	0.12	0.031	-0.99	NA	NA
XL_00117302	3av4	79	1	0	-0.2	1.64861	0.476
XL_00117302	3swr	80	1	0	-0.33	1.39491	0.503
XL_00119108	3hcn	88	1	0	-1.54	1.97484	0.952
XL_00119160	2cg9	59	1	0	0.27	1.34948	0.661
XL_00119535	4f61	60	0.75	0	0.83	1.48327	0.13
XL_00119535	4f6r	58	1	0	0.06	0.943884	0.436
XL_00119535	4f6r	70	0.88	1.2e-10	1.88	0.428978	0.051
XL_00119776	1b1x	47	1	0	-0.67	NA	NA
XL_00119776	1cb6	48	1	0	-0.65	NA	NA
XL_00119776	1ce2	46	1	0	-0.7	NA	NA
XL_00119776	1dot	50	1	0	-0.51	NA	NA
XL_00119776	2d3i	50	1	0	-0.79	NA	NA
XL_00119776	3v83	48	1	0	-0.55	NA	NA
XL_00119776	1h76	50	1	0	-0.72	NA	NA
XL_00119776	3mc2	47	1	0	-0.22	NA	NA
XL_00119776	1dtz	48	1	0	-0.38	NA	NA
XL_00119776	1jnf	49	1	0	-0.68	NA	NA
XL_00119776	3s9n	46	1	0	1.29	NA	NA
XL_00120029	3dfq	88	1	0	-0.93	1.98507	0.912
XL_00120029	3kx6	55	1	0	-1.36	1.50288	0.926
XL_00120207	3apm	51	1	0	0.01	1.37912	0.821
XL_00120221	1vq8	31	0.74	0	-1.13	0.789362	0.883
XL_00120221	3u5e	56	1	0	0.25	1.36099	0.625
XL_00120267	2v1u	26	1	0	0	0.950761	0.73
XL_00120267	1fnn	29	1	4.2e-12	-0.25	0.919594	0.602
XL_00120288	1vg9	25	1	0	-0.15	0.985846	0.731
XL_00120382	2d8q	33	0.49	0.0043	-0.39	NA	NA
XL_00121431	1zyi	68	1	0	0.52	1.17067	0.795
XL_00123546	2yhs	34	0.99	0.064	0.02	0.460583	0.531
XL_00123726	3uin	74	0.99	0	1.54	0.686762	0.089
XL_00129662	3a7n	45	1	0	-0.74	1.30885	0.81
XL_00130403	1p22	32	0.82	0	-0.14	0.388886	0.029
XL_00130421	3pqv	37	1	0	-1.33	NA	NA
XL_00130458	1q8g	75	1	0	-0.86	1.9174	0.902
XL_00130458	1cfy	34	1	0	-1.15	1.16191	0.856
XL_00132688	2i13	45	1	0	2.17	-0.399269	0.073
XL_00132948	3kx6	54	1	0	-1.55	NA	NA
XL_00132948	3mmt	49	1	0	-1.5	NA	NA
XL_00132948	1fba	66	1	0	-1.12	NA	NA
XL_00132948	2pc4	53	1	0	-1.23	NA	NA
XL_00132948	1zai	76	1	0	-1.28	NA	NA
XL_00132948	3mbd	40	1	0	-1.42	NA	NA
XL_00132948	2qap	47	1	0	-1.37	NA	NA
XL_00132948	1f2j	48	1	0	-1.35	NA	NA
XL_00132948	1fdj	68	1	0	-1.07	NA	NA
XL_00134954	4a17	49	1	0	-0.06	NA	NA
XL_00137000	3qb0	31	1	0	-0.31	1.1498	0.821
XL_00137000	1d4x	98	1	0	-1.14	2.14959	0.981
XL_00137052	2jee	32	0.05	0.15	-0.05	NA	NA
XL_00137766	4ffb	73	1	0	-1.62	1.90482	0.943
XL_00137766	3ryc	94	1	0	-1.26	1.97008	0.917
XL_00137766	3cb2	31	1	0	-0.64	1.37315	0.888
XL_00138397	3soa	88	1	0	0.11	1.85203	1
XL_00139157	1a79	25	0.72	0.007	0.26	0.524811	0.552
XL_00140055	3eih	45	1	0	-0.96	NA	NA
XL_00140055	3pvs	30	1	1.1e-06	0.31	NA	NA
XL_00140055	2qz4	41	1	0	-0.45	NA	NA
XL_00140055	1g41	31	0.75	0.065	0.98	NA	NA
XL_00140055	3vfd	89	1	0	-0.84	NA	NA
XL_00140055	3b9p	72	1	0	-0.98	NA	NA
XL_00140055	1d2n	30	1	1.2e-06	-0.36	NA	NA
XL_00140055	1um8	34	0.91	0.024	0.91	NA	NA
XL_00140055	3m6a	37	0.89	0.28	1.11	NA	NA
XL_00140055	1xwi	47	1	4.7e-12	-0.57	NA	NA
XL_00140055	4l15	51	1	0	-1.24	NA	NA
XL_00140055	2ce7	41	1	0	-0.61	NA	NA
XL_00140055	4i4l	35	0.53	3.2e-06	0.99	NA	NA
XL_00140055	2dhr	33	1	2.7e-09	-0.15	NA	NA
XL_00140055	3cf2	31	1	1.8e-10	-0.09	NA	NA
XL_00140055	1in4	31	0.72	0.12	0.94	NA	NA
XL_00140055	3cf0	36	1	0	-0.41	NA	NA
XL_00140055	2r62	34	1	2e-05	0.21	NA	NA
XL_00140055	1jbk	30	0.94	0.026	0.31	NA	NA
XL_00140055	1lv7	32	1	3e-08	-0.26	NA	NA
XL_00140055	2dhr	40	1	0	-0.43	NA	NA
XL_00140055	2ce7	33	1	9.4e-08	-0.38	NA	NA
XL_00140055	3d8b	54	1	0	-1.31	NA	NA
XL_00140055	3cf3	30	1	0	0.19	NA	NA
XL_00140055	2x8a	34	1	8.2e-06	-0.5	NA	NA
XL_00140055	3h4m	36	1	1.4e-11	-0.4	NA	NA
XL_00140055	1lv7	41	1	0	-0.47	NA	NA
XL_00140770	2oib	43	1	0	0.01	0.703425	0.811
XL_00140770	2b7a	31	0.98	0	-0.2	0.546317	0.696
XL_00142142	2kz5	36	0.92	0	-0.57	0.56379	0.739
XL_00142142	2kz5	31	0.92	0.0019	-0.71	0.538436	0.715
XL_00142612	1aep	25	0.29	0.012	-1.03	0.762424	0.027
XL_00143296	3mwy	35	1	0	0.19	1.26311	0.665
XL_00143296	3mwy	30	1	0	-0.03	1.2902	0.644
XL_00143311	1fkm	26	1	0	-1.22	1.17979	0.875
XL_00143311	1fkm	28	1	0	-1.11	1.17843	0.861
XL_00143701	2oid	38	0.52	4.2e-12	0.52	0.522377	0.315
XL_00143704	3ss6	26	0.89	0	0.71	1.06587	0.528
XL_00144009	2emh	70	1	1.4e-07	-1.79	NA	NA
XL_00144009	2ytk	64	1	7.7e-06	-1.78	NA	NA
XL_00144009	2emy	64	1	9.8e-06	-1.14	NA	NA
XL_00144009	2dlq	44	1	0	0.29	NA	NA
XL_00144009	2eme	58	1	0.0001	-1.39	NA	NA
XL_00144009	2em3	64	1	1.9e-06	-1.46	NA	NA
XL_00144009	2eor	67	1	9.3e-07	-1.3	NA	NA
XL_00144009	2eoq	61	0.99	4e-05	-1.27	NA	NA
XL_00144009	2em6	59	1	0.00013	-1.73	NA	NA
XL_00144009	1ubd	46	1	0	0.16	NA	NA
XL_00144009	2i13	59	1	0	0.14	NA	NA
XL_00144009	2eos	53	0.9	0.001	-0.68	NA	NA
XL_00144009	2ent	55	1	0.0046	-1.47	NA	NA
XL_00144009	2ene	67	0.9	1.2e-06	-1.63	NA	NA
XL_00144009	2eq2	64	1	2.4e-06	-1.42	NA	NA
XL_00144009	2ct1	39	0.98	0.001	-0.56	NA	NA
XL_00144009	2en8	63	1	0.00033	-1.46	NA	NA
XL_00144009	2yrj	67	0.93	7.3e-07	-1.13	NA	NA
XL_00144009	2yrh	61	1	5.9e-06	-1.4	NA	NA
XL_00144009	1tf6	41	1	0	1	NA	NA
XL_00144009	1a1h	42	1	0	-0.69	NA	NA
XL_00144009	2ytp	64	1	7.7e-06	-1.59	NA	NA
XL_00144009	2cot	57	1	0	-0.48	NA	NA
XL_00144009	2ytm	61	1	3.8e-06	-1.23	NA	NA
XL_00144009	2ytf	73	1	5.8e-07	-1.5	NA	NA
XL_00144009	2csh	42	1	9.3e-12	0.19	NA	NA
XL_00144009	2ytg	67	0.76	1.2e-06	-1.3	NA	NA
XL_00144009	2dmd	47	1	0	-0.06	NA	NA
XL_00144009	2ytt	59	0.89	0.00021	-1.32	NA	NA
XL_00144009	2emk	64	0.82	2.4e-06	-1.68	NA	NA
XL_00144009	2em9	70	0.95	9.3e-07	-1.43	NA	NA
XL_00144009	2eov	69	1	1.9e-06	-1.32	NA	NA
XL_00144009	2epw	66	1	8.1e-05	-1.64	NA	NA
XL_00144009	2gli	43	1	0	0.79	NA	NA
XL_00144009	2el4	58	0.86	0.00021	-1.52	NA	NA
XL_00144009	2en1	70	0.99	4.6e-07	-1.17	NA	NA
XL_00144009	1g2d	41	1	0	-0.36	NA	NA
XL_00144009	2emc	55	1	0.00042	-1.61	NA	NA
XL_00144009	2prt	46	1	0	0.06	NA	NA
XL_00144009	2ebt	47	1	4.7e-12	0.21	NA	NA
XL_00144009	2en6	73	0.97	4.4e-08	-1.71	NA	NA
XL_00144009	2kmk	49	1	0	-0.14	NA	NA
XL_00144009	1mey	63	1	0	-0.61	NA	NA
XL_00144009	2enh	55	0.65	0.00013	-1.44	NA	NA
XL_00144009	2rpc	51	1	0	0.3	NA	NA
XL_00144554	2qpt	73	1	0	-0.48	1.75185	0.922
XL_00144554	2jq6	86	1	0	-0.13	1.19605	0.747
XL_00144554	2kgr	35	1	9.6e-06	-1	0.711875	0.937
XL_00145826	2hhp	41	1	0	-0.93	1.05616	0.864
XL_00145826	1q79	94	1	0	-1.31	1.78664	0.951
XL_00145960	2l3j	26	0.85	0	1.03	0.432999	0.477
XL_00145960	2l3j	28	1	0	0.9	0.552603	0.587
XL_00147067	3cb2	25	1	0	-0.43	1.19468	0.855
XL_00147928	2ayu	40	1	2.5e-05	1.45	0.753639	0.409
XL_00149304	3sde	25	1	0	-0.2	1.01847	0.721
XL_00151047	2m0g	92	1	0	-0.36	NA	NA
XL_00151341	3u84	68	1	0	0.35	0.801233	0.94
XL_00151354	2xqn	38	1	0.08	0.31	0.577208	0.487
XL_00152170	1nb8	31	1	0	0.64	-0.0707882	0.576
XL_00152170	1nbf	34	1	0	0.61	0.26055	0.541
XL_00152242	3pfq	26	1	0	0.96	0.602623	0.442
XL_00152242	3c4x	25	1	0	0.13	0.478273	0.623
XL_00152649	3u5c	62	1	0	-0.19	1.5823	0.893
XL_00152649	2xzm	52	1	0	0.17	1.31001	0.864
XL_00152942	3av4	79	1	0	-0.21	1.6494	0.417
XL_00152942	3swr	80	1	0	-0.24	1.4018	0.522
XL_00153125	3qa8	46	1	0	0.98	1.1302	0.368
XL_00153125	3qa8	51	1	0	1.09	1.15063	0.492
XL_00153177	2hjn	50	1	0	-0.75	1.46015	0.879
XL_00153177	1r3b	95	1	0	-0.44	1.86581	0.739
XL_00153721	1q6h	28	1	0	-0.03	1.25666	0.66
XL_00153721	3kz7	90	1	0	-1.1	1.62809	0.976
XL_00154464	3uzs	26	1	0	1.2	0.642635	0.44
XL_00156775	3tsz	96	1	0	-0.38	1.18561	0.905
XL_00156958	4huq	30	1	3.8e-10	0.18	NA	NA
XL_00156958	3tui	31	1	0	-0.03	NA	NA
XL_00156958	1oxx	30	0.79	2.7e-07	0.85	NA	NA
XL_00156958	3gd7	73	1	0	-1.07	NA	NA
XL_00157011	1wz2	32	1	0	1.11	1.04271	0.283
XL_00157011	1wz2	35	1	0	1.37	0.99587	0.152
XL_00157535	4d8q	32	1	0	-0.12	1.31023	0.751
XL_00157535	4d8q	59	1	0	-0.37	1.47574	0.863
XL_00157535	1gml	88	1	0	-1	1.27585	0.826
XL_00158632	1yat	57	1	0	-1.47	NA	NA
XL_00158632	1c9h	79	1	0	-1.65	NA	NA
XL_00158632	1fd9	37	1	0	-1.08	NA	NA
XL_00158632	1jvw	47	1	0	-1.21	NA	NA
XL_00158632	3uqi	73	1	0	-1.68	NA	NA
XL_00158632	2lgo	48	1	0	-1.08	NA	NA
XL_00158632	3b7x	34	1	4.9e-10	-0.47	NA	NA
XL_00158632	1p5q	30	1	6.8e-05	-0.87	NA	NA
XL_00158632	1p5q	32	1	5.9e-06	-1.1	NA	NA
XL_00158632	3kz7	40	1	0	-1.47	NA	NA
XL_00158632	3ni6	47	1	0	-1.6	NA	NA
XL_00158632	1r9h	50	1	0	-1.47	NA	NA
XL_00158632	1kt1	48	1	3.3e-09	-0.47	NA	NA
XL_00158632	4dip	34	1	0	-1.1	NA	NA
XL_00158632	2d9f	32	1	0	-0.84	NA	NA
XL_00158632	4dri	49	1	0	-1.52	NA	NA
XL_00158632	3b7x	41	1	5.1e-11	-0.19	NA	NA
XL_00158632	4drj	47	1	0	-1.4	NA	NA
XL_00158632	4bf8	49	1	0	-1.03	NA	NA
XL_00158632	3jxv	33	1	0	-1.48	NA	NA
XL_00158632	1ix5	32	0.72	0	0.91	NA	NA
XL_00159456	2elq	48	0.98	0.33	0.64	NA	NA
XL_00160022	4a17	52	1	0	0.63	NA	NA
XL_00160022	1vq8	30	1	0	1.01	NA	NA
XL_00160022	3u5e	62	1	0	0.64	NA	NA
XL_00161162	2h31	75	1	0	0.06	1.29704	0.956
XL_00163659	2gli	87	1	0	-0.03	1.06967	0.798
XL_00164331	2xzm	49	1	0	0.18	1.04864	0.88
XL_00164739	3a5v	34	1	0	-0.95	NA	NA
XL_00164739	1uas	40	1	0	-1.01	NA	NA
XL_00164739	3hg3	49	1	0	-1.6	NA	NA
XL_00168590	1w9r	30	0.1	0.032	-1.59	NA	NA
XL_00169505	2xgj	34	1	0	0.19	1.04436	0.715
XL_00169505	2xgj	40	1	0	-0.14	1.23485	0.889
XL_00169713	1xxq	27	1	0	-0.14	1.06255	0.758
XL_00169713	3apa	78	1	0	-1.36	1.84157	0.947
XL_00171250	2adc	88	1	0	-1.02	1.47792	0.986
XL_00171751	1oqy	25	0.89	1.7e-06	0.84	0.358574	0.409
XL_00171918	1o0s	54	1	0	-1.06	1.68372	0.915
XL_00171918	1pj3	78	1	0	-1.42	1.93984	0.952
XL_00171975	3aev	27	1	0	-0.89	1.04662	0.821
XL_00171975	1tua	26	1	0	-1.22	0.849689	0.87
XL_00172080	3oaa	72	1	0	-0.68	NA	NA
XL_00172080	3oee	77	1	0	-1	NA	NA
XL_00172080	2qe7	72	1	0	-0.87	NA	NA
XL_00172080	1fx0	70	1	0	-0.58	NA	NA
XL_00172080	2ck3	94	1	0	-1.14	NA	NA
XL_00172445	3cqo	45	1	0	-0.31	NA	NA
XL_00172445	2j1v	36	1	0	-0.73	NA	NA
XL_00172445	2j22	35	1	0	-0.93	NA	NA
XL_00174386	2nps	32	0.46	0	-0.61	NA	NA
XL_00174386	2kog	40	0.13	0	2.38	NA	NA
XL_00174386	1gl2	91	1	1.3e-06	-1.6	NA	NA
XL_00176185	3u5i	25	0.01	0.035	-0.73	0.359166	0.04
XL_00176589	2xfa	26	1	0	-1.08	1.13877	0.743
XL_00176589	1q8g	75	1	0	-0.88	1.9152	0.9
XL_00178014	3uzt	25	1	0	1.08	0.690753	0.404
XL_00179107	3pfq	31	1	0	1.5	0.564929	0.281
XL_00179107	4ejn	28	1	0	0.52	0.514232	0.537
XL_00179107	3c0g	34	1	0	-1.16	0.754234	0.889
XL_00179107	3mwu	31	1	0	-0.47	0.694188	0.728
XL_00180783	3kdj	25	1	0	-0.63	0.724962	0.766
XL_00180857	2di0	63	1	0	-1.31	0.948259	0.986
XL_00181186	4l9m	84	1	0	-0.96	NA	NA
XL_00181336	1qgk	95	0.99	5.2e-08	-0.7	1.19208	0.943
XL_00181336	3tpo	75	1	0	-2.07	1.85874	0.924
XL_00181732	3v2d	30	1	0	1.93	NA	NA
XL_00182597	2dgt	71	1	0	-0.98	1.15413	0.837
XL_00184260	3u5c	72	1	0	-1.08	NA	NA
XL_00184260	1ne3	46	0.97	0	-0.22	NA	NA
XL_00184260	1ny4	45	0.98	0	-0.23	NA	NA
XL_00184260	4kzy	87	1	0	-0.91	NA	NA
XL_00184260	2xzm	55	0.99	0	-0.76	NA	NA
XL_00187445	1zyi	69	1	0	0.23	1.21533	0.8
XL_00187517	2a1s	80	1	0	-1.16	1.58827	0.887
XL_00187517	3d45	84	1	0	0.29	1.34323	0.705
XL_00189080	1jnw	42	1	0	-0.98	1.35504	0.797
XL_00192755	2fxo	27	0.04	0.047	-2.37	0.504752	0
XL_00193389	1r6t	80	1	0	-1.07	1.93043	0.937
XL_00194594	2ayu	39	1	0	0.06	1.03895	0.731
XL_00196666	3hjb	62	1	0	-1.42	1.7715	0.939
XL_00196666	1hm5	80	1	0	-1.59	1.97969	0.949
XL_00198257	1qu6	34	1	2.7e-07	1.66	0.375663	0.435
XL_00198257	1uhz	70	1	0	-0.33	0.905029	0.856
XL_00199621	2lly	56	0.21	0	1.4	NA	NA
XL_00199621	2ksr	61	0.52	0	1.18	NA	NA
XL_00200709	1zy7	29	1	0	0.6	0.8349	0.555
XL_00200709	1zy7	31	1	0	1.07	0.749869	0.487
XL_00200850	1q8y	46	1	0	1.23	0.6315	0.601
XL_00200850	1wak	50	1	0	-0.55	1.25307	0.853
XL_00202304	2w96	34	0.98	0.043	0.86	NA	NA
XL_00202304	4bbm	32	0.71	0.00021	1.02	NA	NA
XL_00203169	1qe5	34	1	0	0.49	1.24549	0.654
XL_00203169	3bgs	66	1	0	-0.49	1.78068	0.918
XL_00203169	2p4s	55	1	0	-0.71	1.67946	0.914
XL_00204293	2pft	70	1	0	-1.48	1.44332	0.909
XL_00206806	3uem	30	0.94	4.7e-12	0.56	NA	NA
XL_00208433	1w9r	27	0.09	0.09	-0.35	0.313856	0.048
XL_00209042	3u5e	53	1	0	-0.28	NA	NA
XL_00209042	1vq8	34	1	0	-0.59	NA	NA
XL_00209042	4a17	51	1	0	-0.56	NA	NA
XL_00209208	3u5i	55	1	0	0.58	1.19536	0.59
XL_00209481	1nri	27	0.8	4.2e-11	0.24	0.607924	0.039
XL_00209769	3omz	32	0.97	0.32	-0.42	NA	NA
XL_00209769	4glr	34	0.33	0.11	-0.46	NA	NA
XL_00209769	2ywy	30	0.82	0.7	0.22	NA	NA
XL_00209769	2oyp	34	0.95	0.14	0.04	NA	NA
XL_00209769	3tcl	35	0.07	0.84	-0.09	NA	NA
XL_00209769	1f2x	31	0.25	0.77	-0.59	NA	NA
XL_00210012	3s9g	28	0.06	0.048	-1.07	0.615421	0.474
XL_00210516	3pnw	33	0.03	0.18	-0.59	NA	NA
XL_00210852	1ldf	33	0.84	0	-0.07	NA	NA
XL_00210852	1j4n	68	1	0	-0.38	NA	NA
XL_00210852	3d9s	44	1	0	-0.45	NA	NA
XL_00210852	2b6p	42	1	0	0.05	NA	NA
XL_00210852	3gd8	46	1	0	-0.68	NA	NA
XL_00210852	1z98	35	1	0	-0.64	NA	NA
XL_00211135	4a5t	33	1	0	0.32	0.452015	0.639
XL_00212739	3ii7	33	1	0	0.21	NA	NA
XL_00212739	1zgk	36	1	0	-0.61	NA	NA
XL_00212739	2vpj	35	1	0	-0.55	NA	NA
XL_00212739	2xn4	35	1	0	-0.38	NA	NA
XL_00213365	1wib	86	1	0	0.64	1.25831	0
XL_00213365	3cjt	25	1	0	-0.33	1.08282	0.551
XL_00213365	3o5h	71	1	0	1.05	1.52346	0.097
XL_00214052	3aqq	88	1	0	-1.56	1.6005	0.95
XL_00215987	1wz0	96	1	0	-1.46	2.14817	0.809
XL_00216211	3u5e	58	1	0	-0.13	1.37352	0.898
XL_00216211	4a17	60	1	0	-0.25	1.50344	0.862
XL_00216933	2lgw	35	0.92	1.8e-05	-1.4	NA	NA
XL_00216933	2m6y	33	1	2.7e-06	-1.62	NA	NA
XL_00216933	2ej7	36	1	5.7e-06	-1.41	NA	NA
XL_00216933	2ctp	34	1	1.3e-06	-1.48	NA	NA
XL_00216933	2ctw	32	0.89	5e-06	-0.92	NA	NA
XL_00216933	2dmx	30	0.97	2.2e-06	-0.87	NA	NA
XL_00216933	2och	38	1	1.8e-05	-2.18	NA	NA
XL_00216933	1hdj	37	1	1.4e-05	-1.72	NA	NA
XL_00216933	2ctr	32	0.98	2e-05	-0.97	NA	NA
XL_00216933	2cug	36	1	7.2e-06	-1.56	NA	NA
XL_00216933	4j7z	33	0.99	1.5e-07	-1.39	NA	NA
XL_00216933	2dn9	42	1	1.1e-07	-2.04	NA	NA
XL_00216933	2o37	36	0.99	0.00029	-1.13	NA	NA
XL_00216933	2yua	33	0.66	0.0001	-0.93	NA	NA
XL_00217097	2lbf	55	1	0	0.21	0.956606	0.43
XL_00218743	4ixp	31	1	0	-0.59	NA	NA
XL_00218743	3oz6	30	0.48	1.8e-09	0.05	NA	NA
XL_00218743	2x4f	32	1	0	-0.52	NA	NA
XL_00218743	3e3p	36	0.95	1.5e-10	0.28	NA	NA
XL_00218743	2bdj	30	1	0	-0.07	NA	NA
XL_00218743	1cm8	33	1	0	-0.5	NA	NA
XL_00218743	4e3c	32	1	6.1e-11	0.26	NA	NA
XL_00218743	3q5i	31	1	0	-1.12	NA	NA
XL_00218743	2r5t	33	1	0	-0.43	NA	NA
XL_00218743	2rku	50	1	3.7e-08	-1.16	NA	NA
XL_00218743	3mdy	32	0.79	0.0048	0.73	NA	NA
XL_00218743	4i5h	31	1	0	-0.36	NA	NA
XL_00218743	2a2a	30	1	0	-0.77	NA	NA
XL_00218743	4j7b	50	1	0	-1.06	NA	NA
XL_00218743	3oht	31	1	0	0	NA	NA
XL_00218743	4j7b	36	1	3.3e-07	-0.14	NA	NA
XL_00218743	3ubd	30	1	0	-0.17	NA	NA
XL_00218743	3nr9	32	1	2.4e-10	0.18	NA	NA
XL_00218743	1ua2	35	1	0	0.27	NA	NA
XL_00218743	4bgq	30	1	0	0.1	NA	NA
XL_00218743	4ejn	34	1	0	-0.52	NA	NA
XL_00218743	2xk7	32	1	0	-0.48	NA	NA
XL_00218743	4e1z	30	1	0	-0.01	NA	NA
XL_00218743	1phk	31	1	0	-0.84	NA	NA
XL_00218743	4b9d	33	1	0	-1.19	NA	NA
XL_00218743	3dfa	31	1	0	-0.75	NA	NA
XL_00218743	2jam	30	1	0	-0.21	NA	NA
XL_00218743	3nie	30	0.81	5e-10	0.49	NA	NA
XL_00218743	2wqm	32	1	0	-0.33	NA	NA
XL_00218743	3mn3	38	1	0	-0.63	NA	NA
XL_00218743	3fbv	30	0.99	7.5e-11	-0.28	NA	NA
XL_00218743	2pzi	30	0.77	1.7e-06	0.39	NA	NA
XL_00218743	3dls	30	1	0	-0.54	NA	NA
XL_00218743	4b6l	66	1	0	-1.39	NA	NA
XL_00218743	3hko	32	1	0	-0.26	NA	NA
XL_00218743	4feq	31	1	3.1e-05	0.04	NA	NA
XL_00218743	2j51	30	1	0	-0.45	NA	NA
XL_00218743	3bhy	31	1	0	-0.93	NA	NA
XL_00218743	3ujg	32	1	0	-0.67	NA	NA
XL_00218743	4i6h	88	1	0	-1.16	NA	NA
XL_00218743	4kik	32	0.83	1.5e-08	-0.03	NA	NA
XL_00218743	1koa	30	1	0	-0.16	NA	NA
XL_00218743	2ac3	31	1	0	-0.04	NA	NA
XL_00218743	3txo	32	1	0	-0.16	NA	NA
XL_00218743	2wtk	32	1	0	-0.76	NA	NA
XL_00218743	3gc9	32	1	0	-0.63	NA	NA
XL_00218743	4equ	30	1	0	-0.21	NA	NA
XL_00218743	3is5	35	1	0	-0.41	NA	NA
XL_00218743	4krd	31	1	0	-0.15	NA	NA
XL_00218743	3com	32	1	0	-0.67	NA	NA
XL_00218743	4e73	30	1	0	-0.06	NA	NA
XL_00218743	4hpu	31	1	0	-0.73	NA	NA
XL_00218743	3fdn	31	1	0	-0.95	NA	NA
XL_00218743	3rp9	32	1	0	-0.47	NA	NA
XL_00218743	2z7q	33	1	0	-0.37	NA	NA
XL_00218743	2i0e	31	1	0	-0.27	NA	NA
XL_00218743	1csn	30	0.98	6.1e-07	0.5	NA	NA
XL_00218743	4af3	32	1	0	-0.35	NA	NA
XL_00218743	3pls	31	1	4.2e-11	0.01	NA	NA
XL_00218743	3h4j	32	1	0	-0.25	NA	NA
XL_00218743	1zxe	33	1	0	0.08	NA	NA
XL_00218743	2i6l	33	1	0	-0.39	NA	NA
XL_00218743	3ll6	31	1	1.4e-11	0.3	NA	NA
XL_00218743	3my0	34	0.92	0.00031	0.38	NA	NA
XL_00218743	2y7j	30	1	0	-0.74	NA	NA
XL_00218743	3ot8	30	1	0	-0.12	NA	NA
XL_00218743	2y4p	32	1	0	0.17	NA	NA
XL_00218743	4bgg	30	1	3.1e-05	-0.16	NA	NA
XL_00218743	4aua	32	0.57	8.9e-08	0.14	NA	NA
XL_00218743	3a62	33	1	0	-0.47	NA	NA
XL_00218743	3niz	31	1	0	-0.37	NA	NA
XL_00218743	2b7a	30	1	0	0.02	NA	NA
XL_00218743	2eu9	31	1	8.4e-09	-0.37	NA	NA
XL_00218743	2b9h	31	1	0	-0.33	NA	NA
XL_00218957	3avr	90	1	0	-1.25	1.41001	0.923
XL_00220980	2ch7	26	0.07	0.069	-0.13	0.550181	0.115
XL_00221414	2f2u	25	1	0	0.02	0.718854	0.617
XL_00221802	2jx0	73	1	0	-1.77	1.14694	1
XL_00221959	3ihp	67	1	5.9e-09	0.92	NA	NA
XL_00221959	3ihp	81	1	0	0.27	NA	NA
XL_00222165	3ihp	72	1	0	0.71	NA	NA
XL_00223072	4a8j	25	1	0	0.1	0.647941	0.55
XL_00223203	3ews	32	1	0	-0.53	NA	NA
XL_00223203	2zu6	34	1	4.2e-11	-0.1	NA	NA
XL_00223203	1xti	97	1	0	-1.66	NA	NA
XL_00223203	3eiq	33	1	0	-0.63	NA	NA
XL_00223203	2zu6	36	1	0	0.3	NA	NA
XL_00223203	1s2m	36	1	0	-0.94	NA	NA
XL_00223203	1hv8	30	1	1.4e-11	-0.58	NA	NA
XL_00223203	2j0s	33	1	0	-1.09	NA	NA
XL_00223203	2g9n	40	1	0	-1.07	NA	NA
XL_00223456	4jzc	41	1	0	-0.91	NA	NA
XL_00223456	2j5z	51	1	0	-1.07	NA	NA
XL_00223456	1lwu	42	1	0	-0.73	NA	NA
XL_00223456	4epu	41	1	0	-0.96	NA	NA
XL_00223456	1lwu	32	0.92	3.1e-06	-0.21	NA	NA
XL_00223456	1m1j	42	1	0	-0.89	NA	NA
XL_00223456	1m1j	45	1	0	-0.66	NA	NA
XL_00223456	1lwu	42	1	0	-0.67	NA	NA
XL_00223456	2d39	68	1	0	-0.99	NA	NA
XL_00223456	1jc9	38	0.99	0	-0.53	NA	NA
XL_00223456	2j1g	67	1	0	-1.16	NA	NA
XL_00223456	1deq	42	1	0	0.17	NA	NA
XL_00223456	1deq	42	1	0	0.14	NA	NA
XL_00223456	1jc9	48	1	0	-1.05	NA	NA
XL_00223456	1fzd	45	1	0	-0.74	NA	NA
XL_00223468	1b8p	49	1	0	-1.14	NA	NA
XL_00223468	1y7t	55	1	0	-1.08	NA	NA
XL_00223468	5mdh	86	1	0	-1.5	NA	NA
XL_00223468	3d5t	55	1	0	-0.93	NA	NA
XL_00223468	7mdh	44	1	0	-1.16	NA	NA
XL_00223468	4h7p	48	1	0	-1.03	NA	NA
XL_00223672	1a5r	77	1	0	-0.21	1.8618	0.312
XL_00223672	2rpq	41	1	0	-0.67	1.44642	0.502
XL_00224255	3clv	30	0.33	0	-0.17	1.29121	0.446
XL_00224255	3gj0	92	1	0	-0.89	1.94911	0.972
XL_00224322	1few	57	0.97	0	-0.35	1.5606	0.771
XL_00225188	1w9r	33	0.06	0.079	-1.11	1.2039	0.049
XL_00225222	1p8j	66	1	0	-1.61	NA	NA
XL_00225222	2id4	41	1	0	-0.89	NA	NA
XL_00225222	3hjr	30	1	0	-0.04	NA	NA
XL_00225461	4aez	35	1	0	-0.83	NA	NA
XL_00225493	1cf7	68	1	0	-1.2	1.06282	0.577
XL_00225708	1u1q	25	1	0	0.02	1.21347	0.366
XL_00227980	1mqs	33	1	0	-0.48	1.24436	0.787
XL_00229988	1kfi	51	1	0	-0.8	NA	NA
XL_00229988	1wqa	31	1	0	0.6	NA	NA
XL_00231152	2ctw	87	1	0	-1.1	1.59057	0.874
XL_00232516	4din	31	1	0	2.11	0.794348	0.408
XL_00233452	3t6p	27	0.8	0	0.34	0.886939	0.525
XL_00233452	3t6p	28	1	0	0.38	0.92249	0.565
XL_00234915	4agh	32	0.89	0	-0.79	1.22379	0.805
XL_00237040	1efv	81	1	0	-0.69	1.95853	0.924
XL_00240268	1smq	62	1	0	-0.5	NA	NA
XL_00241100	2i13	52	1	0	0.62	0.702917	0.518
XL_00241352	1hm6	40	1	0	-1.35	1.58146	1
XL_00241352	1w7b	47	1	0	-1.73	1.67495	0.961
XL_00241742	1avc	43	1	0	-1.41	NA	NA
XL_00241742	1anx	42	1	0	-1.54	NA	NA
XL_00241742	1hm6	64	1	0	-1.59	NA	NA
XL_00241742	2zoc	44	1	0	-1.79	NA	NA
XL_00241742	4hre	55	1	0	-1.13	NA	NA
XL_00241742	1dm5	43	1	0	-1.7	NA	NA
XL_00241742	1w3w	44	1	0	-1.6	NA	NA
XL_00241742	2q4c	30	1	0	-0.83	NA	NA
XL_00241742	3chj	30	1	0	-0.77	NA	NA
XL_00241742	1n00	33	1	0	-1.27	NA	NA
XL_00241742	1axn	44	1	0	-1.72	NA	NA
XL_00241742	1yii	45	1	0	-1.63	NA	NA
XL_00241754	4kzy	96	1	0	1.12	NA	NA
XL_00243167	2x47	55	1	0	-1.36	1.21617	0.913
XL_00244187	1a6q	39	1	0	1.17	0.601347	0.548
XL_00244493	1oqy	58	1	0	1.7	1.3265	0.248
XL_00244493	1oqy	65	1	0	1.49	1.42776	0.211
XL_00245235	1ryp	32	1	0	-0.69	NA	NA
XL_00245235	1ya7	40	1	0	-0.56	NA	NA
XL_00245235	1ryp	30	1	0	-0.53	NA	NA
XL_00245235	1j2p	42	1	0	-0.65	NA	NA
XL_00245235	1iru	35	1	0	-0.49	NA	NA
XL_00245235	3h4p	41	1	0	-0.21	NA	NA
XL_00245235	1iru	96	1	0	-0.68	NA	NA
XL_00247526	4a57	30	0.99	0.067	0.43	NA	NA
XL_00247526	4brc	33	1	0	0.04	NA	NA
XL_00247526	3agr	30	0.99	0.022	0.39	NA	NA
XL_00247803	1hj0	78	0.82	0	-2.3	1.55994	0.738
XL_00248865	3n85	58	1	0	-0.28	1.13022	0.472
XL_00248865	2ahx	39	1	0	0.27	0.864946	0.671
XL_00248907	3k29	26	0.02	0.073	-0.47	0.405219	0.047
XL_00250100	1qgk	70	0.34	1.6e-07	-0.91	0.900191	0.255
XL_00250100	3tpo	63	1	0	-1.95	1.73845	0.923
XL_00250393	1omw	25	1	0	0.77	1.05087	0.516
XL_00250393	1uu3	90	1	0	-1.22	1.64587	0.916
XL_00250783	3u5e	48	1	0	0.88	1.40787	0.602
XL_00251649	1um9	33	1	0	-0.23	NA	NA
XL_00253069	3k29	25	0.06	0.0027	-2.96	0.633334	0.087
XL_00253353	3u5c	57	1	0	0.35	1.44869	0.82
XL_00254078	3tpo	51	1	0	-2.06	1.5037	0.924
XL_00254963	2vi7	27	1	0	-0.42	0.85189	0.691
XL_00254963	2x7b	42	1	0	-0.7	1.08394	0.829
XL_00256895	2faz	74	1	0	-2.23	NA	NA
XL_00256895	2dzi	32	0.89	0.0011	-1	NA	NA
XL_00256895	1wy8	65	1	0	-1.4	NA	NA
XL_00256895	3n3k	42	1	2.6e-07	-1.72	NA	NA
XL_00258472	1tr8	35	0.98	0	0.64	0.536035	0.43
XL_00258472	1tr8	44	0.99	0.016	-0.9	0.803219	0.793
XL_00259011	2ku7	26	1	0	-0.52	0.783071	0.743
XL_00259291	3ulj	42	1	0	-0.96	0.576362	0.832
XL_00259291	1h95	92	1	0	-0.53	1.29437	0.998
XL_00259291	3i2z	46	1	0	-1.3	0.843402	0.882
XL_00261110	1qgv	97	1	0	-2.23	2.20879	0.919
XL_00261110	3gix	35	1	0	-1.73	1.60356	0.918
XL_00261514	2ob0	75	1	0	0.12	1.77419	0.711
XL_00262043	2p01	60	1	0	0.7	NA	NA
XL_00263083	4ejn	50	1	2.5e-07	1.78	1.0527	0.096
XL_00263083	4ejn	69	1	0	0.8	1.3703	0.676
XL_00265238	1pfz	28	1	0	-0.18	1.23972	0.773
XL_00265238	1tzs	54	1	0	-1.36	1.57363	0.896
XL_00266944	3qb5	66	1	0	-0.68	1.4346	0.804
XL_00266944	1j1j	25	0.88	0	-0.77	1.13265	0.751
XL_00267150	1jmc	79	1	0	-0.92	1.39309	0.994
XL_00269896	1qh4	87	1	0	-1.4	2.09718	0.973
XL_00269992	3gj0	26	1	0	-0.95	1.22869	0.818
XL_00270851	3l2o	32	0.71	7.4e-06	-0.29	NA	NA
XL_00270851	2e31	38	0.94	0	0.7	NA	NA
XL_00271675	3a1y	36	1	0	-1.5	0.906059	0.937
XL_00271675	2lbf	65	1	0	-1.05	1.25308	0.83
XL_00272662	2wqp	28	1	0	-0.5	1.29723	0.865
XL_00273541	2lbf	65	1	0	0.05	1.25685	0.569
XL_00273722	1wyn	35	1	0	-0.33	1.12176	0.679
XL_00274319	4dnk	79	1	0	-1.75	2.01711	0.948
XL_00274319	2c63	73	1	0	-1.84	1.94781	0.972
XL_00274415	2avn	30	1	0.002	-0.17	1.03823	0.572
XL_00275285	3t6p	30	1	1.3e-06	0.25	1.10038	0.631
XL_00275285	3t6p	33	1	0	-0.07	1.15571	0.651
XL_00276227	3mwy	39	1	0	1.31	1.11946	0.382
XL_00276227	3mwy	38	1	0	1.2	1.10253	0.416
XL_00276343	4a5t	36	1	0	-0.28	1.34231	0.839
XL_00276343	1a0j	56	1	0	-1.19	1.67079	0.927
XL_00276343	1ezx	58	1	0	0.35	1.00398	0.614
XL_00276381	3b1b	25	1	0	0.11	0.878287	0.713
XL_00276381	3fw3	41	1	0	-0.94	1.2983	0.857
XL_00276893	2i13	45	1	4.8e-07	0.26	0.553957	0.164
XL_00276893	2eog	61	0.86	0	-0.05	0.678392	0.826
XL_00276893	4f6m	33	0.94	0.032	0.13	0.434762	0.734
XL_00277693	4du5	32	0.23	0.075	-0.04	1.00577	0.287
XL_00279667	3tpq	32	0.54	0.01	-0.02	NA	NA
XL_00279667	4b1z	94	1	0	-0.43	NA	NA
XL_00280036	3k7a	36	1	0	0.99	0.891153	0.607
XL_00281706	1jk0	61	1	0	-1.47	1.69828	0.97
XL_00283150	2ve7	35	1	0	0.4	0.642171	0.107
XL_00284642	1q3q	31	1	0	0	NA	NA
XL_00284642	3ruv	31	1	0	-0.23	NA	NA
XL_00284642	4aol	67	1	0	-0.49	NA	NA
XL_00284642	3ko1	33	1	0	0.04	NA	NA
XL_00284642	4b2t	31	1	0	0.11	NA	NA
XL_00284642	4aol	32	1	0	0.11	NA	NA
XL_00284642	4aol	33	1	0	0.15	NA	NA
XL_00284642	1a6d	33	1	0	-0.34	NA	NA
XL_00284642	1a6d	32	1	0	-0.15	NA	NA
XL_00285293	3pff	90	1	0	-0.9	1.71947	0.934
XL_00287415	3fey	85	1	0	-1.94	2.10194	0.519
XL_00288034	2ap3	30	0.2	0.1	-0.39	0.312852	0.156
XL_00288085	3ec3	71	1	0	-1.45	1.34808	0.88
XL_00288506	3cmm	53	1	0	0.42	1.34143	0.357
XL_00288554	3l6a	26	1	0	-1.03	0.59913	0.842
XL_00289391	1ug7	75	1	0	-1.74	1.39117	0.992
XL_00289745	2dmz	30	0.99	0.00011	0.11	NA	NA
XL_00289888	3ubd	88	1	0	-1.1	1.45125	0.925
XL_00290205	1yvl	52	1	0	-0.49	NA	NA
XL_00290205	1bf5	57	1	0	-0.61	NA	NA
XL_00290205	1bg1	95	1	0	-1.08	NA	NA
XL_00290209	1n52	27	1	0	-0.62	0.471793	0.794
XL_00290209	2fc8	73	1	0	-1.41	1.10969	0.92
XL_00290209	2lcw	39	1	3.9e-07	-0.91	0.549484	0.819
XL_00290242	3r0n	31	0.13	0.93	-0.01	NA	NA
XL_00290242	2coq	30	0.71	0.59	0.72	NA	NA
XL_00290242	4f80	30	0.81	0.44	-0.08	NA	NA
XL_00292266	2ejy	72	1	5.5e-08	-1.04	1.08657	0.944
XL_00292621	2y9q	26	1	0	0.78	0.756436	0.508
XL_00292621	3o0g	46	1	0	-0.91	1.45036	0.87
XL_00292621	1ua2	91	1	0	-0.84	1.88773	0.964
													0
